# Supplementary material for: CryoEM structure of the type IVa pilus secretin required for natural competence in Vibrio cholerae
Source: Nat Commun. 2020 Oct 8;11:5080. doi: 10.1038/s41467-020-18866-y (PMC7545093; doi:10.1038/s41467-020-18866-y)
Supplement: Supplementary file 4 — Supplementary Data set 2 [file 41467_2020_18866_MOESM4_ESM.zip]

Archive with 2 entries (2 files):
- secretins.t4ap.trimHmm.fl.cd-hit.65.cluster1.1E-110.linsi.manualedit.linsi.TREND.ord.raxml.50bsCollapsed.fa
- RAxML_bipartitions_50coll.secretins.t4ap.trimHmm.fl.cd-hit.65.cluster1.1E-110.linsi.manualedit.linsi.raxml.protGILG.fa.figtree.ord.rmp.nwk
