# Supplementary material for: CryoEM structure of the type IVa pilus secretin required for natural competence in Vibrio cholerae
Source: Nat Commun. 2020 Oct 8;11:5080. doi: 10.1038/s41467-020-18866-y (PMC7545093; doi:10.1038/s41467-020-18866-y)
Supplement: Supplementary file 4 — Supplementary Data set 2 [file 41467_2020_18866_MOESM4_ESM.zip › secretins.t4ap.trimHmm.fl.cd-hit.65.cluster1.1E-110.linsi.manualedit.linsi.TREND.ord.raxml.50bsCollapsed.fa]

>Ce.jap-GCF_000019225.1-CJA_RS02045-t4ap
--------------------------------MRK------------------------------------------------------------------------------------IA---------------------------------------ILIV---------------------------------------------------------------------------------------------------------------------------------------CFA--------------------------------------------------S-------ALAN---------------------------A---------N---S-INK--IDFSQ-L-PGERFEVH-----------------------IGFDSVPP-EPKGYTIE--------------RP------------------------ARIVLDFPDTSSSL--KERRFPLAVDNGQSA---LLLAS----EGRTRLILNLNQ---LSTYTT----RTDGNSFIVEVGAAQ-VG-GA----------KS------------NAQHGS----------------------------GLISNAS----------GGLS---A-----QD----SIKGVRVTNIDFRRGAT-GEGRVIVS------LSNPKV-----SAN-MVGTGTGVRLSFKDVWLPPELRRRLDVVD-FATP---VSLVAAA----QDG----ENSVLNISA--SG-DFDYL-----AYQTDNEYVVSIKP---------------------LTER-------------EKQ-E---------------------------------------------KK-----KDFEYTGQKLSLDFQDIEVRAVLQII--ADF------TDLNLVASDTVQ---G-RITLRLQNVPWDQALEMVLKNKGLDKRQ--VGN-----VLMVAPAAEIAERER-QEIATKKQLEELAP----LRTEYIRVRYANAKEMFELFRGGQGAGSGRGG---------------------ASAGGQG-----------------------------------------------GNQ----STGSVLSERGQGIVDERTNSIIITDTADRIEAFRRLVEQIDIPIRQVMIESRIVIANTDFERQLGIRWGGAGYHLNN-----------------------SRL-------------I-NVAG---------S-Q-S-------G----------LDDEDGT----------SPANW-----------FTNGG--------------------TL--NLT---E-----NNMVNL------P---VN-----------N-P-----AG-SIAVGVLT----DSVFLDMELSALETSGYAEIV-------SQPKVITSDKQKAVIKSGKEIAY-QE--------T---S--P-----SG-----G---T---TTGFKEAVLMLEVVPQITPDNRII--MDLFVTKDSV-GEITQQ--------G-----VPSLDVTRLQTKVLVNNGQTVVLGG-VFSLESTKGESKVPVLGDIPYLGRL-FKRTVD--NQFKTELLIFVTPKLIADSLTN---------------------------------------------------------------------------------------------------------------
>Gi.chi-GCF_000377745.1-D568_RS0112050-t4ap
--------------------------------MRALFFMG---------------------------------W---------------------------------KMRKTL------V----------------------------------------LLVV---------------------------------------------------------------------------------------------------------------------------------------SLL--------------------------------------------------S-------CHVG---------------------------A---------T---S-LDD--IRFAE-L-PNQRFEVR-----------------------LTFSEAPP-EPQGYTIE--------------SP------------------------ARIVLDFPDVVSEL--KERRYPLAFDNGKSA---MVLTS----GDRTRLILNLEN---LSTYKS----SVDGNAYVVEVGAND-PG-VI----------TQ------------NT--------------------TSQT----------AKAVS------------AT---P-----SA----SSAAKSIQAIDFRRGES-GEGRIIVD------LSNSSI-----RAD-MRDTAEGVRVRFSNTQLPAELRRRLDVID-FATP---VSIVSAD----SDD----GDVVLNIKA--QG-EFDYL-----AYQTNNRYIVSVKP---------------------LTAA-------------EKA-Q---------------------------------------------KE-----REFEYTGARLSFNFQDIEVRAVLQII--ADF------TELNLVASDTVQ---G-RITLRLDNVPWDQALDMVLKTKGLDKRQ--VGN-----VLMVAPAAEIAERER-QELSTKRQLEELAP----LRTEYIRISYANAQEVFEIAMGGESGNRSNN----------------------------------------------------------------------------SQG----ANYTLLSERGHAVVDSRTNSIIVTDTVDRVEAFKTLLQEIDVPIKQVMIEARLVIANKDFREELGVRWGGVGASLGD-----------------------DAL-------------F-EVGG---------S-V-D-------G----------LDSDPGS-------------------PFDF---IYGGG--------------------TM--DLN---E-----NMMVDM------G---IQ-----------N-P-----VG-SIAFGLLT----DNTFLDLELSAMEYNGYAEIV-------SQPKVITGDKQQAKISTGSEIPY-QE--------A---S--A-----SG-----A---T---AASFKEVVLELDVTPQITPDNNII--MDLAIKKDLL-AEINQEF-------G-----VPIIDITRVNTKVLVSDGQTIVLGG-IFEMQQLNGVDKVPFLGDIPYLGRL-FRRDIV--NSEKSELLVFITPRIMANELTE---------------------------------------------------------------------------------------------------------------
>Po.hyd-GCF_000744735.1-U740_RS00605-t4ap
--------------------------------MKGYLKKSILV----------------------------------------------------------------------------LAGC-------------------------------------LAYL---------------------------------------------------------------------------------------------------------------------------------------GLS--------------------------------------------------S-------QVLA---------------------------E---------V---V-LED--ISFAT-L-PGGRFEVR-----------------------MDFSDTPP-APDGYTID--------------NP------------------------ARIVLDLPSVASAL--DQKKYALSFENARSA---VVLGT----SDRTRVILNMLK---MAPYET----HIDGNSIVLLVGAND-GV-AR----------SA------------------------------------PRKAS------IVGAVA------------SE---D-----RT----SAPTYSIQGVDFRRGEE-GEGLVVID------LSNPAT-----SID-ISQSGGDVKLRFFRTMLPESLDRRLDVVD-FATP---VKEVDAS----FDG----STSTVLIKA--VG-EYDYM-----AYQTDDQYIVSLKP---------------------LSEE-------------ELE-N---------------------------------------------QR-----SKFAYVGEKLSLNFQDIEVRSVLQLI--ADF------TDLNLVASDTVS---G-SITLRLENVPWDQALDIVLKAKGLDKRQ--EGN-----VLMVAPAAEIAERER-LQVEANKQLQELAP----LRTEFIRVKYADAKALYELFDVRGGSSGGSSG---------------------------------------------------------------------------SRT----ATDSILSERGSAIVDNRTNTIILTDTEDKILEFKRLIDQIDIPVKQVLIEARIVIANRDFRKEIGARMGLQGLRNPG-----------------------NSQ-------------F-GFSG---------S-L-E-------G----------FDGGVNP----------ID---------------AFDGT---P-----------GIGSIL--VND---A-----GLGVDL------G---VE-----------D-P-----NG-SFALELLT----NNTFIDLELSALENEGKGEIV-------SQPKVLTGDKQQASIKTGTEIPY-QN--------A---T--S-----SG-----A---T---STQFKEAVLLLEVTPQITPDGRIV--MDINVAQDSV-GDLLPT--------G-----EPVIDITQVETKAIVGDGQTLVLGG-LFQMQTVDNVEKVPFLGDVPYLGRL-FRHDIE--DIQKREILIFITPKILNEALLD---------------------------------------------------------------------------------------------------------------
>ga.pro-GCF_000209515.1-IMCC1989_RS07940-t4ap
--------------------------------MLR------------------------------------------------------------------------------------LRIII-----------------------------------FCAIT---------------------------------------------------------------------------------------------------------------------------------------VFS--------------------------------------------------I-------QAFS---------------------------A---------I---E-MQN--VAFSE-L-PGSQVEIR-----------------------VSFSGSPS-IPKGYSIE--------------RP------------------------ARIVLDFPSVKSAL--PQKKYPLGFGGVRSA---VILTA----KERTRMIINLSN---IVTYST----EVLGRDLVIVLNSSQ-IV-SS----------SI------------STNQ------------------KIPAT---------VSDES------------NV---I-----SK----KNFLNQITDVDFRRDDK-GAGTLLLS------LSNPKV-----AVD-IERNAKKISMLFSNTGVGDELQRRLDVID-FATP---VKFIETR----RKN----NNVSVSIET--EG-QYEYL-----AYQADGTYVVSISP---------------------LTSE-------------EVE-Q---------------------------------------------QK-----ERFSFVGEKLSLNFQDIEVRKVLEII--ADF------TELNLVASDTVS---G-NITLRLENVPWDQALELVLKSKGLDKRQ--SGN-----VLLVAPAAEIAERER-QELESRKQLQELEP----LRTEFILIRYAKAQDVLTLISSGSDQN--------------------------------------------------------------------------------ETA----EVKNILSARGSAVVDERTNAIILTDIDENIRGIKSLINKVDVPVRQVMIEARIVSATDTFMEEFGFFVGASDTSTAN-----------------------NPN-------------L------------------T--------------------------------------------------------------------------------------T-----SALSDA------T---VF-----------N-P-----VGSVLDVSYVS----NGVSLALEIQALEDSGYGEVV-------SQPRVLTGDKQTAKISSGQQIPF-TS--------S---D--G-----DT---------V---TTIFQDAVLSLEVTPQITPDNRII--MELKVNRDSL-DTSTVT-----VS-G-----SP-INVTELTTTALVGDGDTIVLGG-IYEQTKTSSVSKVPVLGDIPVLGRL-FTSNTD--QDDRTELLIFITPRILTDRLIDE--------------------------------------------------------------------------------------------------------------
>Sa.deg-GCF_000013665.1-SDE_RS14060-t4ap
--------------------------------MFTQNTKLI------------------------------------------------------------------------------L----------------------------------------IAGL---------------------------------------------------------------------------------------------------------------------------------------LAF--------------------------------------------------S-------GLVN---------------------------G---------A---S-LQD--LRFAE-L-PGAKAEIR-----------------------MLFDSVPN-APQGYTIE--------------QP------------------------ARIVLDFSSTTNSL--AQKKYSVSVGDVDSA---VVLDA----GGKTRLIVNLSN---LAPYTT----RLEGNELIVEIGADV-SK-SS----------AV------------AA--------------------HSPAG--------VVLNNS------------PE---E-----VR----VGAGSAISLVDFRRGEV-GEGKVIIS------LTNPGV-----DVD-IQEVATGIEVRFLDTELPESLRRKLDVLD-FATP---VSMVSTL----KEG----GAAVIHVTA--NG-EYDYL-----AYQADNKYVVSVKP---------------------LSKA-------------EIE-E---------------------------------------------KK-----SRFAYVGDKLSLNFQDIQVRSVLQLI--ADF------TDLNLVASDTVS---G-SITLRLENVPWDQALDLVLKTKGLDKRQ--VGS-----VLMVAPAAEIAARER-QEIETQKQLQELAP----LRTEYIRVRYANARELFNLFIDTSSGESGGAP---------------------GGSGSGS-----------------------------------------------ERN----STGSILSERGQAIVDERTNSIILTDTEEKIDDFRRLVDRIDIPVRQVMIEARIVIANSDFRKELGVRMAGDAVETSVSG---------------------DTK-------------F-EMTG---------R-L-T-------G----------LTAADGS----------GPEALFVDT--------DGDGV----------------TDDER--SLL---D-----SSLVDL------G---VF-----------N-P-----AG-AFTWNVIS----SNFLLGMELSALENSGYAEIV-------SQPKVITGDKQKASIESGTEIPY-QE--------E---S--A-----SG-----G---T---TTSFKEAVLKLEVTPQITPDNRVI--MDLVINQDSI-SSIDANS-------G-----IPVIDITQLETQVLVADGETIVLGG-IYTTNTFTGETKVPLLGDIPFVGKL-FRNDFK--SEDKREILIFITPRIMASNFTE---------------------------------------------------------------------------------------------------------------
>Mi.the-GCF_001617625.1-A3224_RS01070-t4ap
--------------------------------MINTQLARLMALFRV------------------------------------------------------------------------L----------------------------------------LLSL---------------------------------------------------------------------------------------------------------------------------------------ALI--------------------------------------------P-----A------VSSAQ---------------------------V---------N---Q-LND--IQFSE-L-PGGRVQLR-----------------------LTFSDLPP-EPTGYTIE--------------QP------------------------ARIVMDFAGVESAL--PEKKYSLGIGSARSA---VVVSS----EDRTRLIVNLDQ---LPVYTS----ERKGNQVIMEIGADS-AT-TA----------SV------------AAAP------------------VTPSHDQG------------------LNLGGQK---Q-----FR----AAGDVAIRNVDFRRGEA-GEGKLIVS------LTDPAV-----NID-VERTRGKIMLTFLGADLPESLRQRLDVTD-FATP---VKTITVD----YDG----RNSVISVEP--SGSDYDYL-----AYQADGEYVLSVKP---------------------LTVA-------------EIR-E---------------------------------------------KQ-----KEFQFTGEKLSLNFQDIEVRSVLQLI--ADF------TDLNLVASDTVS---G-RITLRLDGVPWDQALDLILKAKGLDKRQ--EGN-----VIMVAPAAEIAERER-QELETRKQLEELAP----LHTEYIHVRYADARELFTLFSGQQQGGGFNQG----------------------NFAGGR-----------------------------------------------QDD----DQRSILSSRGSAIVDERTNTIILTDTEEKIAQFRELIEAIDIPIRQVMIEARIVNANSDFQRDFGVQWNYVESHNID-----------------------DDK-------------I-GIGS--------GT-QDS-------G------------------------------------------TVTGNGS--GP-----------SVSSPV--STH---G-----APLVDL------G---LT-----------E-S-----AG-SIAYAILK----DNFYLGLELSALEDVGKAEIV-------SQPKVMTGDKQEATIQSGVEIPY-LE--------A---T--S-----SG-----A---A---SVTFREAVLQLSVTPQITPDNNII--MDLQIDQNSV-GELYTDL---AT--G---SEIPAINVNTLSTKVLVSNGETLVLGG-IFESQVIEGETKVPLLGDIPYLGHL-FKRSTR--QNDKRELLIFITPRIMEDEFFFSK-------------------------------------------------------------------------------------------------------------
>Pa.med-GCF_003402235.1-DDZ17_RS16240-t4ap
MLGKK-------------------------AVMEASTRSA-----------------------------------------------------------------SRLRAWVA------T----------------------------------------LFVV---------------------------------------------------------------------------------------------------------------------------------------GFA--------------------------------------------------Q-------VAQA---------------------------A---------P---T-VTD--IEFSS-R-PGSMFEVR-----------------------LGFDGVPP-EMEAYTIE--------------KP------------------------ARIAIDFPGTKSAL--ERKRYSLNYGNATGV---VVLES----GDRTRMVVNLVT---LVPYAT----RVEGNNLYLVVGEDG-GE-EY----------VK------------QA--------------------TDPTR-----------------------LPSQV---E-----PV----AKVESEITDLQFRRTED-GEGRLTLQ------LSDPSV-----DVN-VFSEGGDVKVQFLDTNVPERLVRRYDVTD-FATP---VQRVDVN----TTA----RGAELLLKT--SV-DSDYL-----AYQTDNQYVISVKQ---------------------LSKK-------------ELE-E---------------------------------------------RR-----DEFNYVGERISLNFQDIEVRAVLQLI--ADF------TELNLVASDTVS---G-RITLRLQNVPWDQALELVLKTKGLDKRQ--VGN-----VLMVAPAAEIAERER-QEIEANKQIAELAP----LQSEFIRIRYASAAEVVKLFQAGAE-----------------------------------------------------------------------------------------EGGQLISERGSVVVDPRTNSLIITETAAKLADMRNLIELVDIPIRQVMIESRIVIAQSDLEEELGIEWGGAYLDPDH-----------------------NGN--I----------I-SISG---------D-A-Q-------N----------TFDLNNS---------------------------VING-----------------TQPAP--SFP---G-----ALAVDL------G---VA-----------T-P-----TG-SFAVGFTS----DDLFLTAELSALESAGKGEVV-------SQPKVITGDKQQATIKSGTEIPY-QES-------A---G--Q-----SG-----A---T---SVSFKEAVLKLDVTPNITPDDRIL--LDLVINQDSV-GDLVPS---GQGG-G----LIPSIDTTELTTQVLVGNGETVVLGG-VFRTEDLESVTKVPFFGDLPYVGAL-FRNTST--SKTKTETLIFITPRILADTLLD---------------------------------------------------------------------------------------------------------------
>Ps.ben-GCF_900100495.1-BLS63_RS05310-t4ap
--------------------------------MNSSFSHLG------------------------------------------------------------------------------I----------------------------------------SLLA---------------------------------------------------------------------------------------------------------------------------------------LLL--------------------------------------------------S-------PALL---------------------------A---------A---N-LQA--LDVAA-L-PGDRVELK-----------------------LSFDEPVL-APRGYTIE--------------QP------------------------ARIALDFPGVSNKL--GAKNRELGVGNARSV---TVVEA----KDRTRLIINLTN---LAPYNT----RVEGNDLYVVVGEGA-KT-NA----------VA------------VPSL----------------AAAAPAVST----------------------ATAS---K-----VY----APASRAISNIDFQRGEQ-GEGNVVIT------LSDASV-----SPN-IQEQGGKIRLDFAKTQLPEPLRVRLDVKD-FATP---VQFVSAT----GTA----DQASIVIEP--TG-FYDYL-----AYQADNKLTLSIKP---------------------LAED-------------EVE-KR--------------------------------------------KT-----ERFAYTGEKLSLNFQDIDVRSVLQLI--ADF------TDLNLVASDTVS---G-NITLRLQNVPWDQALDLVLKTKGLDKRK--VGN-----VLLVAPADEIAARER-QELEAQKQIAELAP----LRRELIQVNYAKASDMAKLFQSVT------------------------------------------------------------------------------------------SAEGTVDERGSITVDDRTNSIIAYQTQDRLDELRRIVAQLDVAVRQVMIEARIVEANVDYDKALGVEWRGVTVGDNN---------------------------------------F-VVGG---------S---N-------S--------------------------------------------LVKGS------------------DPL--EID---A-----GTFVDL------G---AA-----------G-A-----NT-GLNLGFIT----NNTLLDLELSAMEKTGNGEVV-------SQPKVVTADKETAKILKGSEVPY-QE--------A---S--S-----SG-----A---T---TTSFKEAALSLEVTPQITPDNRII--MEVKVTKDAP-DFSNAA----ASG-G-----VPAINKNEVNAKVLVADGETIVIGG-VFSNTQSKSVDKVPLLGDIPFIGTM-FRRDVV--KDSKSELLVFLTPRIMNNQAIAVSR------------------------------------------------------------------------------------------------------------
>Ve.gra-GCF_001580025.1-AXE65_RS07915-t4ap
--------------------------------MNKIFPGFSRTS---------------------------------------------------------------------------L----------------------------------------ALWV---------------------------------------------------------------------------------------------------------------------------------------GVF--------------------------------------------------S-------LPVW---------------------------A---------A---D-IIA--LDVAS-L-PGDKTEIK-----------------------VSFNEPPA-APQSYTID--------------QP------------------------ARIAIDLEGTKNRL--GQRSRELGAGNARSI---TLVEA----GERTRMIVNLTN---PAPYST----RVEGNNLFVTVGDSS-AG-NA----------PS------------SPAS----------------TTTTSAAPS----------------------QAAT---S-----AR----STSKQLINNIDFQRGEQ-GEGNVIIE------LSNASV-----NAD-IREQGNKIRLNFAGTELPEKLRARLDVKD-FATP---VQYVAAS----GSR----GGSSIVIEP--TG-NYEYM-----VYQVGNQLTVSIKP---------------------QTKE-------------ERQ-----------------------------------------------RA-----DTPLYKGEKLSLNFQDIEVRSVLQLI--ADF------TELNLVASDAVQ---G-SITLRLQNVPWDQALDLVLRTKGLDKRL--VGN-----VLMVDLAEGIAERER-QELEARKQIAELAP----LYHELIQVNYAKADKIAELFKSAAN-----------------------------------------------------------------------------------------TSGNNRDERGSVTVDDRTNSIIAYQTQDKLDELRRIVAQLDIPVKQVMIEARIVEANEDFAKSLGVKWGGTSNSSPT----------------------------G----------L-TSGG---------Y-V-N----------------------------------------------------SIAG------------------------GLN---E-----GAFVDL------G---TV-----------S-P-----TS-SIAFGYLK----NNLTLNLELTAMQKSGYGEII-------SQPKVMTANQQTAKVMKGEEVPY-QE--------Q---TGGN-----AG-----G---S---STSFKEALLSLEVTPQITPDNRVG--MEVKITKDRV-DRTAGA----AVG-G-----VPPILKQEVSANVLVADGETVVIGG-VFEGEKTKGIDKVPFLGDLPFIGRL-FKRDTV--DNKKRELLVFITPRILTDHGVAASV---------------------------------------------------------------LP-------------------------------------------
>Ps.yan-GCF_900114825.1-BMZ23_RS03610-t4ap
M------------------------P------LTRKFT---------------------------------------------------------------------------------L----------------------------------------AAVI---------------------------------------------------------------------------------------------------------------------------------------ALL--------------------------------------------------S-------PMAL---------------------------A---------A---N-LKN--LDVSS-L-PGDRVELK-----------------------LTFDEPVVDVPRGYTIE--------------QP------------------------ARIALDLPGVSNQL--GTRNRELGLGNARSL---TIVEA----NERTRLIVNLTN---LVPYTT----RAEGNNLYVMVGAAS-AP-GY----------PQ-------------------------------QTAAAPVAPP-----AVTAGNWR------DSEQPAV---A-----AR----AVTGRAVSSLDFQRGEL-GEGNVIID------LSDPSI-----RVD-VQEQGGRVRLVLADTQLPDELRVRLDVKD-FATP---VNFINAS----TSG----KDSVINIEP--SG-FYEHL-----VYQTDNRLTVSFKP---------------------LSRV-------------EVE-QR--------------------------------------------RA-----DAFAYTGEKLSLNFQEIEVRSVLQLI--ADF------TDLNLVASDTVE---G-SITLRLQNVPWDQALDLVLKTKGLDKRQ--VGN-----VLLVAPAAEIAARER-QELESQKQIAELAP----LRRELIQVNYAKAVDIAKLFQSVVAAEG-------------------------------------------------------------------------------------------QAQRGSITVDERTNSIIAMETQDKLDELRRIVTQLDIPVRQVMIEARIVEASVGFDKELGVRWGGNVNLGQR-----------------------FNA-------------Y-GKDG---------N-M---------GVVEDPNPITVTDPVTGDSR--------EVSR-------------TTAGFIGIP-------------------EVPF--N-----TPFVDL------G---VL-----------N-A-----TS-GIGIGFIT----NNAILDLQLSAMESTGHGEII-------SQPKVVTSDKETARILKGKDIPY-QE--------S---S--S-----SG-----A---T---SVTFVEAVLSLEVTPQITPDNQVI--MDVVITKDEA-DFSRTVL-------G-----TPTIDRNEVSAQILVGDGETIVIGG-VFASQNRKGQQKVPFLGDLPIVGRA-FRKDTS--VENKEELLIFLTPKIINNGAVNIAR------------------------------------------------------------------------------------------------------------
>En.ely-GCF_000710775.1-GV64_RS07795-t4ap
--------------------------------MNISPLLQA------------------------------------------------------------------KAVRGL------L----------------------------------------YALL---------------------------------------------------------------------------------------------------------------------------------------AIL--------------------------------------------------P-------ISAW---------------------------G---------V---I-LKN--MDVAA-L-PGDMVELR-----------------------LTFDGAAP-VAHGYSIE--------------KP------------------------PRISIDLPFTRSEL---PKYNEVGFNNAKSV---TVLEA----GDRTRLVINLQQ---PTRFTS----QADGRTLSIYIGDDS-NI-AA----------VQ------------RESAQG---------------------------------------------DNSS---S-----QA----AGIKTGITDIDFQRGDD-GEGKIIIA------LSDAKI-----PMD-MNEQGGRIRLEFQGDVLPQRLRNRLDVID-FATP---VKFIDAA----VED----GNSIITIEP--KG-KFEYL-----AYQTDNLLTVSVKA---------------------PDTK-------------DLG----------------------------------------------RRK-----SGLSYKGDKLSLNFQDIEVRAVLQLI--ADF------TDLNLVASDTVG---G-NVTLRLQNVPWDQALDIVLKAKGLDKRL--EGN-----VLTVAPAAEIAARER-EQLENEKQIRELAP----VYTDLVQINYADAAEIATVLQGT-------------------------------------------------------------------------------------------EGASLLTERGSVQVVARTNSLLVKDTQAKLDELRALIDQLDIPIRQVMIEARIVTLSSNFKEDLGVKWSGSKNDALK-----------------------NDNR-D----------L-SIGG----------------------------------------------------------------------------------------------GQD---G-----DVFTDL------S---VT-----------G-A----GSS-AIAIGFSTN---GGTILNLELSALLSDGGGEVI-------SQPKVITADKKTAVIKSGKEIPY-EE--------K---T--S-----SG-----A---T---SVAFKDAVLGLEVTPQITPDGRVI--MDIKINNDDT-TDEASN--------N-----VPIISTNEITTQVLVEDGETVVLGG-VFKQSKKQGVTKVPVLGDIPWVGGL-FRNKTE--TDDKEELLVFITPRIITDGVSLR--------------------------------------------------------------------------------------------------------------
>Pa.hal-GCF_900174585.1-EHSB41UT_RS02880-t4ap
--------------------------------MNRKGRLTS--------------------------------WGGY------------------------------------------LAGA-------------------------------------GLLT---------------------------------------------------------------------------------------------------------------------------------------TLC--------------------------------------------------S-------TAAL---------------------------A---------G---T-LQG--VDVTS-L-PGDRVEMK-----------------------LSFDSAPP-EIKGYSIE--------------QP------------------------ARIVLDLPGTESAV---DKYNELGFSNARSV---TVMET----KDRTRLTVSMDS---SSSYTT----RTEGNNVYVLVGEGG-PV-SQ----------AA------------------------------------PAVAA------AITNQA----------AAST---K-----NA----FSSSNGLTSIDFERGDD-GEGNIVIG------LSSKKV-----LMD-LEEQGGRLRLTFPNADLPVSLRNRLDVND-FATP---VQFIDAR----VED----GKALVVIEP--KG-EFDYL-----AWQTDDKMTISVKE---------------------LTSQ-------------QIE-QK--------------------------------------------AR-----KQLVYSGDKLSLNFQDIEVRDVLQIL--ADF------KDLNLVASDTVG---G-SVTLRLKSVPWDQALDIVLKSKGLGKRL--ENN-----VLVVAPAAELAAQER-ELLESQQQIIELAP----LYTELVQVNYATAAEIAAVLLGG-------------------------------------------------------------------------------------------EGNRILSERGSVQVIDRTNSLLVQETQNKLDEIRDLVERVDIPVRQVQIEARIVTADTNFRKELGVKWGGAVQVGSG-----------------------NNL---------------KLGG---------Q-G-S-------S----------WNPGDQP----------LGDG-------------TSPGS----------------GGEAS--FGN---N-----NLFTDL------S---VT-----------G-T----GSS-ALAIGLLT----DSAVVNLEISALESDGGGEIV-------SQPRVITSDKQKATIKSGKEIPY-QE--------A---S--S-----SG-----A---T---TTEFKEAVLSVEVTPQITPDGRVI--MDIQVNNDSE-GPATAS--------G-----IPTINTNEVKTKVLIEDGQTVVLGG-IFSKTETRGVEKVPLLGDLPGVGRL-FRKDTK--KDERNETLIFITPKILTATMALR--------------------------------------------------------------------------------------------------------------
>Zo.gan-GCF_000428585.1-F607_RS0104150-t4ap
--------------------------------MNT---------------------------------------------------------------------IRLKKAGLA------I----------------------------------------ATVL---------------------------------------------------------------------------------------------------------------------------------------AFN--------------------------------------------------S-------WQVL---------------------------A---------S---V-ITD--LDVAS-L-PGEKVELK-----------------------LQFDGAVP-TPKGYTVE--------------RP------------------------ARISIDLPGTQSAL--AKKFNEIGFGNTKSI---TVLET----KDKTRLVVNLNQ---PAKYAT----RIDGNNLYILIGTDG-QD-LA----------AVQQ----------TSRSGSQ-----------ATYTQTPPA--------VSNKQA------------RK---K-----LY----NRNVKAISSIDFERGTE-GEGNIIIQ------LSNPNV-----PLD-MNDQGGRIRLEFPETQIPANLRNRLDVVD-FATP---VHYIDAT----VER----GHAVVTIEP--EG-EYDYL-----AYQTDNTLTISVKS---------------------LTAK-------------EVE-QL--------------------------------------------RR-----DRALYTGEKLSLNFQNIDVRSVLQLI--ADF------TDLNLVASDTVG---G-DITLRLQNVPWDQALDLVLKAKGLDKRQ--VGN-----VLMVAPAEEIAAREK-QELENNQQIEELAP----TYTELVQINYADANEIAGILQGSGE-----------------------------------------------------------------------------------------GGVQLLSERGTVQVVNRTNSLLIKDTRVKLDELRDLLTKIDIPVKQVMIEARIVTADVDVSSDLGIDWSGGKIKKGG----------------------------K----------W-RLGG---------S-----------G-----------------------------DD-------------NTTGS-----------------------STP--GN-----ASLVNL------P---LS-----------P-A-----TS-TFSIGFVS----NSAILNLELSAIESENKGELI-------SQPKVLTQDKQTARIETGQEVPY-QE--------A---S--S-----SG-----A---T---STSFKKAVLSLEVTPQITPDGHIS--LKVDVTKDAV-AETEFN--------G-----APAIDTNEVNTTVLVPNGETLVLGG-VFEETNRQVNSKVPFLGDLPAIGRL-FRRTTD--NNKKEELLIFITPKIVDNALTQR--------------------------------------------------------------------------------------------------------------
>Ac.joh-GCF_001484935.1-RZ95_RS01485-t4ap
------------------------------------------------------------------------------------------------------------------------------------------------------------------------------------------------------------------------------------------------------------------------------------------------------------------------------------------------------------------------------------------------------------------------------------------------------------------------------------------------------------------------------------------------------------------------------------------------------------------------------------------------------------------------------------------------------------------------------------------------------------------------------------------------------------------------------------------------------------------------------------------------------------------------------------------------------------------------------MEVRRVLQLL--ADF------TGINMVASDTVQ---G-NITLRLKDVPWDQALDIIMKTKNLDKRR--NGN-----VIWIAPVAELIKSEE-EEAKAIAQSIKLSP----IQTDYIQLSYAKSADVLKLLEDSRDSKGGESN-----------------------RTAGS-----------------------------------------------DSL----ALESLLSARGSAVSDSRTNTLIINDTQQNIDKIRRMIDLLDVAVKQVMVEARIVTASTDFSRELGIKWSAKKLGNSP-----------------------------------------VWGG---------D-F----------------------------------------------------------------------------------QPS---F-----DLGVDL----------AT-----------N-T-----AG-TFNFGLLKI---SDYMLNLELSALQADGHGEVL-------SAPKVLTGDKQKAYILRGTEIPY-QT--------W---S--A-----TE-----G---L---KTEFRAANLKLEVTPSITPDGKVQ--MALKIEKDTV-GTLTSA--------G------YLINTNELETNVLVDDGETVVLGG-IFDDIKQNQYEKVPFFGDLPVVGAL-FKNNTR--SSAQTELLIFVTPRIVNDSVSRNH-------------------------------------------------------------------------------------------------------------
>Ac.bei-GCF_000368985.1-F934_RS03550-t4ap
MKKQFKDSLF-----------------GEAKTMNQTFRQFS------------------------------------------------------------------------------MG---------------------------------------AVAI---------------------------------------------------------------------------------------------------------------------------------------AMM--------------------------------------------------Q-------IASA---------------------------Q---------V---S-MTN--IVPMN-L-AEQGTEIR-----------------------VMFNGLPP-QPQAYQLE--------------QP------------------------ARLILDFDKAQQTL--KQSSIPVSTAEASSV---EVAAD----DQRSRIIVNLKD---AGAFTT----RVEGNTFVLKINSAR-PS-AT----------SA-----------------------------------------------------------------TQ---T-----IA----RQPQQGVSNIGFQRGNQ-GEGLVVID------LLGGNT-----PVD-VQQQGSKIVVRTMGNKIPTHLARRLNTND-FATP---VASIDAY----NDK----GNGVINIQS--AG-SYEYM-----AYQAENKLTISLKR---------------------PEDK-------------SPA-----------------------------------------------KA-----KSQIYTGNKISLDFQDIEVRRVLQLL--ADF------TGINMVAADTVQ---G-NITLRLKDVPWDQALDIVLKTKNLDKRR--NGS-----VIWIAPVSELIKSEE-EEAKAIAQSVKLAP----IQTEYIKLSYSKAADILKLIEDARDSKGAAGN-----------------------GTSST-----------------------------------------------NSL----ALESLLSSRGSAVADTRTNTLIINDTAQNIDKIRKMVDLLDVSVKQVMIEARIVSASTDFTKEMGVKWGILSQGIAR-----------------------NND-------------L-LVGG---------S-D-T-------T----------LWNLREP----------QVDS-------------NTGGV-----------------KYEI--ERP---D-----NLNVDL------G---AV-----------T-P----GAS-RIAFGLISL---SDFMLDLELSAVQADGFGEVI-------STPKVMTADKQSAKIESGTQIPY-AS--------S---S--G-----GG-----ANAVP---KTEFINATLSLDVTPSITPEGKVM--MKLNITKDAP-GQPTPT--------G-----QLTINKNSIDTNVLVDNGETIVLGG-IFEQENINSQTKVPFLGDIPYLGKL-FRRDTK--KDSKRELLIFVTPRIVNDTLTRNH-------------------------------------------------------------------------------------------------------------
>Ac.ind-GCF_001922625.1-BVG73_RS07265-t4ap
MNNTVKDFIF-----------------GDGITMNNLFRQFS------------------------------------------------------------------------------MG---------------------------------------AVAM---------------------------------------------------------------------------------------------------------------------------------------AVM--------------------------------------------------Q-------VANA---------------------------Q---------V---S-ITN--IVPMQ-I-PGQGTEIR-----------------------VMFNGLPP-QPAAYQLE--------------QP------------------------SRLVLDFDKAQQSL--KQASIPVATREASSV---DVSSD----AQRARLTVNLAE---AGAFTT----RVEGNTFILKINSTQ-AA-AT----------PV----------------------------------------------------------------------------AV----QQTAQGISNIGFQRGAE-GEGQVVID------LAGSNT-----PVD-VQQQGSKIIVRTLGNKIPAHLARRLNVND-FATP---VSTIDAQ----NDG----GNGVITIQS--AG-SYEYM-----AYQAENKLTISLKR---------------------PVDK-------------NPF-K---------------------------------------------PR-----AAQSYTGKKISLDFQDIEVRRVLQLL--ADF------TGINMVAADTVQ---G-NITLRLKDVPWDQALDIILKTKNLDKRR--NGN-----VIWIAPVAELIKAEE-EEAKAIAQSVKLAP----LQTEYIQLNYAKAADIEKLITDGKNASNSRGG-----------------------TNSGS-------------------------------------------GTDPLGD----SVGSLLSPRGTVSVDPRTNTLIINDTAQKIDQIRGMIDLLDVSVKQVMIEARIVEATTGITKDMGVKWGILSQGITN-----------------------NNH-------------L-LVGG---------S-D-T-------T----------LWNLREP----------EKDD-------------DTGGW-----------------KYEI--ERP---Q-----NLNVDL------G---AS-----------V-D----KAA-RIAFGLISL---SDFMLDLELSALEADGQAEVV-------STPKVLTADKKQAVITYGEDIPY-QT--------V---S--Q-----DG---------T---QTTMFSANLKLDVTPNITPDGKVA--MELIVNNDTL-GALTAA--------G-----Y-RINRNEVKTNILVDNGETIVLGG-IYKESKSNAEKKVPFLGDIPFVGNL-FKNTSR--NNQKAELLIFVTPRIVNDSVSRNH-------------------------------------------------------------------------------------------------------------
>Ac.bau-GCF_000746645.1-IX87_RS12510-t4ap
--------------------------------MNHVFRQFS------------------------------------------------------------------------------MG---------------------------------------AVAI---------------------------------------------------------------------------------------------------------------------------------------AIM--------------------------------------------------Q-------AASA---------------------------Q---------V---S-MTN--IVPMQ-I-AGQGTEIR-----------------------VMFNGLPP-QPQAYQLE--------------NP------------------------SRLILDFDKAQQGL--KQSKISVATNETSSV---DVTSD----DQRSRLTVNLKD---AGAFTT----RVEGNTFILKINSAQ-TS-NK----------PL------------------------------------P---------------------------------------VV----SAQPQGVSNIGFQRGSQ-GEGLVVVD------LLGSNT-----PVD-VQQQGSKVVIRTIGTKIPTHLARRLNVND-FATP---VSSIDAY----NDK----GVGVITIQS--SG-SYEYM-----AYQAENKLTISLKR---------------------PQDK-------------NVT-SLY--------------------------------------------------KTPNYSGNKLSLDFQDIEVRRVLQLL--ADF------TGINMVAADSVQ---G-NITLRLKDVPWDQALDIILKTKNLDKRR--NGN-----VIWIAPVAELIKAEE-EEAKAVAQSVKLAP----LQTEYIQLKYAKAGDIMGLITQGSNNSNGLQHT-------------------SGGGTSTS--------------------------------------TNLNTGVDSLGN----NVGSLLSPRGTITQDDRTNTLIINDTAQSIDQIRKMIDLLDVQVKQVMVEARIVRASTSFTKELGVKWGILSQGITN-----------------------NNN-------------L-LVGG---------S-E-T-------T----------LWNLREP----------KKDE-------------TTGGY-----------------KYTI--ERP---D-----NLNVDL------G---VS-----------N-P-----AG-SIAFGLISM---SDFMLDLELSALQADGYGEVI-------STPKVMTADKQTAKVATGQQVPY-QS--------T---T--N-----SA-----AGSTA---TTSFKDALLSLNVTPSITPDGKIQ--MKLDISKDSV-AGAAPN--------G-----ELILNKNNINTNVLVDNGETVILGG-VFEQTTMNSQTKVPFFGDIPVVGRL-FRKDVK--SDDKQELLIFVTPRIVNDTLARNH-------------------------------------------------------------------------------------------------------------
>Ac.boi-GCF_900096955.1-BLS38_RS00875-t4ap
--------------------------------MYR------L-----------------------------------------------------------------------------LMG--------------------------------------VILF-------------------------------------------------------------------------------------------------------------------------------------SSSLS--------------------------------------------------A------VQLAQ---------------------------A---------L---A-ITS--VTATD-Q-GNQNSEVR-----------------------IVFDGAPI-DPKAYQVG--------------QT------------------------PKLILDFPKTELKV-TAAQLAKLHTNQLDRV---ELLSQ----NQQSRLSLDLKS---NAQFSS----RIEGSTYILSVTPKG-SS-TP----------IT-----------------------------------TPMQAT----------------------TPTQ---T-----LA----KRLAQGVANIGFQRSEK-GDGQIVID------LLDGHT-----PID-IQQRSNYVVIRLIGNKIPTHLVQRMDVND-FATP---VSTVDSF----NDG----ANGIIEIKN--TG-NFDYK-----AYQAEKKLTINVAR---------------------KDNT-------------VDK-----------------------------------------------SL-----NEPKYTGRKLSLDFQDIEIRRVLQVL--SDF------SGVNIIAADNVQ---G-NITLRLKDVPSDQALDLILKAKNLSKKQ--IGQ-----VVWVMPTVDMIKADE-DEAKLKSQQSRDVQ----LQTEFIQLNYIKVKDLEEIFDLKNKGQ--------------------------------------------------------------------------------DRK----ENNPLLTPRGSAVLDPRTNTIVLTDTPEKIKEVRKLFKQLDTAVRQVMVEARIVRTETNFSKELGVNWSLSQQTSTS------------------------------------------------------------------G--------------------------------------------WDNG--------------------KI--TRSI--------SAGVDL------G---TT-----------T-N-----YG-SLSLGLLRL---GSNMLDLKLAASQSDGQSEIL-------STPKVMTGDNQEATIRSGQKIPF-AT--------T---S--G-----NN-----G---T---TVTFQDAVLELKVTPGITPDGKIQ--MKLNISKDSL-GVLTTA--------G------YAIDTNELKTNVLVSDGETVVLGG-LYENTSINQTNKVPLLGDLPGVGHL-FKNNTK--SDTKRELLIFITPRIINDTF-----------------------------------------------------------------------------------------------------------------
>Ac.mar-GCF_900096915.1-BLQ60_RS08490-t4ap
--------------------------------MQRTMKRFA------------------------------------------------------------------------------LT---------------------------------------AVAF---------------------------------------------------------------------------------------------------------------------------------------GVV--------------------------------------------------Q-------VVSA---------------------------Q---------V---S-ITQ--VVPMT-T-ADQGTELR-----------------------IMFNGLPV-QPKAYELQ--------------SP------------------------ARLILDFEGAANTV---ASSVAVNTSEIANV---DVLQD----AERSRLTVHLKE---HGAFTT----RTEGNTFVLKVAPEL-GQ-SV----------AL------------------------------------PSNVM-----------------------------Q-----PT----YQQNMGLSNIGFERGSQ-GEGLVNIQ------LGNAHA-----PVD-VQQQGSKIVVRMLGTKIPAHLARRLNVGD-FNTP---VTTVDAY----NEG----SNGVVVIQP--SG-SYEYM-----AYQAEDKLTISVKR---------------------PVDN-------------SVA-S---------------------------------------------TR-----APQTYSGKKISLDFQDIPVRQVLQLL--AEF------TDVNMVAADSVQ---G-QISIRLKDVPWDQALDIILKSKNLDKRR--NGN-----VIWIAPVSELIKAEE-DEAKAIAQSVKLAP----IQTDYIQLNYAKVADVEKLITERKNATTTGNT-----------------------QNTAN-----------------------------------------------NDE----LAGNLLSPRGSVSSDIRTNTLIVNDTAQKIDEIRKMIELIDVPVKQVMIEARIVRASNDFSKAFGVKWGVLSQGITN-----------------------NND-------------L-LVGG---------S-N-Q-------T----------LWDLRDP----------EEDD-------------VTGGY-----------------SYDI--ETP---D-----NLNVDL------G---VE-----------N-A-----AG-KIAFGLISL---SDFMLDLELSASEADGLTEIV-------STPKVLTADKQKASIKSGVQIPY-QT--------T---S--G-----TG-----TGATT---QIEFKDAVLLLDVTPSITPDGKVS--MKLNIAKDAL-AGYAEN--------G-----EALISTNQIDTNVLVNNGETIVLGG-VFETENSNSVTKVPFFGDLPWVGNL-FKTTSK--VDNRNELLIFVTPRIVNDNSTANR-------------------------------------------------------------------------------------------------------------
>Mo.sp.-GCF_002224245.1-CEW93_RS10485-t4ap
--------------------------------MTFFKHKSA------------------------------------------------------------------------------FAYSA------------------------------------LAVA---------------------------------------------------------------------------------------------------------------------------------------TVM--------------------------------------------------M-------AQAH---------------------------A---------A---V-IQG--LSATQ-V-SADTTQLR-----------------------IKFDGTPV-SPTAYQQA--------------GS------------------------NQLILDFNQVTSSG--LPRNMPINRGVVNNV---TALNS----KNVTRLMVGLNG---TANYSS----SVDGDNLLINVVGQN-PP-SA----------MA------------TPVMPAPA-SMV--QAT-PVVPSTPVIPAA-----GEPMNVRVN----PLLAPQAG--S-----IG----SSFYDGVSAINYSGNGK-NGGNITVA------LTNEAV-----PVD-VQRQGNKIVIRTQGATIPRHLLRQISAGG-LVTG---VNAV-------NQG----QSGIITINM--SG-DYEYQ-----AYQSGSSLHISVMP---------------------PKPV-------------KAP-----------------------------------------------TL-----EERTYTGEPLSMAFQDVSVRTVLDVL--GQF------TDTNIVASDNVQ---G-NITLRLINVPWDQALDIILKSKDLDKRK--NGN-----VILVAPAKELKDAEL-ATLKALEEEKSLAP----LRTEYIRLNYAKADDVLKLIEDARSSGSRSN----------------------------------------------------------------------------DVG----NASLLASSKGVITVDARTNTLIVKDTSEGINSMRALIEKIDIPVKQVMIEARIVTASETFAREIGVRWGANKGSSTNP--------------------------------------F-SLKS----------------------------------------------------------------------------------------------GSP---T-----NLSVDL------G---TS-----------K-G----IGG-GLTVGLLSIS---DMLLDLSLSALKTEGRGEII-------SAPKVLTADKQKARISSGRQIAY-QE--------A---S--A-----SG-----A---T---SVSFKEAALTLEATPNITPDGKIS--IQLDVRNGDTTGEVYA---------G-----VPVIREDRISTNVVLEDGQTVVLGG-VFRDRLENNDRKVPFLGDIPGVGRL-FKYDGK--TVDKSELLIFITPRLVNDGISRIN-------------------------------------------------------------------------------------------------------------
>Mo.equ-GCF_002027555.1-B5J93_RS01835-t4ap
--------------------------------MNIFTKKSA------------------------------------------------------------------------------FAYS-------------------------------------ALAI---------------------------------------------------------------------------------------------------------------------------------------SLI--------------------------------------------------T-------VEAH---------------------------A---------L---A-IQG--LSANQ-I-SADTTQLK-----------------------VAFDGQPV-TPVAYQQA--------------GG------------------------KQLALDFNQVSSGG--LPRNMPINRGVINEV---TALNN----GSMTRLMIDLKD---QASYTS----TVEGNVLLVNIKQGG-VA-SS----------QV--------------------------------INNQPAPTS-------QAMTVKVN----PLLAPTS---G-----SL----ASNYDGVSTVNYSGNA--NGGNITVG------LTNESI-----PVD-VQRQGNKLVVRTSGTTIPRHLLKRINGSG-L------VADIDAR----NQG----QSGVITVNM--KG-DFEYQ-----AYQSGATLNISVLP---------------------PKML-------------REP-----------------------------------------------TI-----EEKVYTGEPLSMEFQDVSVRTVLDVL--GQF------TENNIVAADNVQ---G-NITLRLINVPWDQALDIILKSKNLGQRK--NGN-----VILVAPAEELAAREI-KELEDAKKVTDLAP----LRKEYIRLNYAKAEDVHELLDKADSSSSG------------------------------------------------------------------------------TGS----NQTSLFSPRGSATFDGRTNTIIINDTAESIASIRELIEKIDIPVKQVMIEARIVKASDSFSKELGVRWGLQHHGNDG--------------------VI-----------------M-GIDG-----------F-D-------AKN----------------------------------------------------------------------NTT---P-----RYAVDL------G---LT-----------A-A-----TS-GISLGLLNI---ADSILQLELSAMQADNRGEVI-------SSPKVLTADKQKARVASGTQVPY-LQ--------A---S--A-----SG-----A---T---AVTFKDAALILEATPNITPEGKIG--LELDIKNGVP-DYANARF-------G-----AVPINEDSVQTNVILEDGQTVVLGG-VFRNTIGNTQSKVPFLGDLPGVGRL-FRSDVK--SNVKEELLIFITPKIINDGVSRY--------------------------------------------------------------------------------------------------------------
>Mo.cat-GCF_000092265.1-MCR_RS06505-t4ap
--------------------------------MDKKFLKNS------------------------------------------------------------------------------LV---------------------------------------IAVM--------------------------------------------------------------------------------------------------------------------------------------------------------------------------------------------------------------------------------------------------------------L-------------------------------------------------------------------------------------------------------------------------------------------------------------------------------------------------------------------------------------------------------------------------------------GVVHMEVRADTH-------------------------------------------------------------------IDHVSVT-----------------------------------------------------------------------------------------------------------------------------------------QT-----AEQHYTGKPISLEFADIPVRAVFDIL--AGF------TGINIITDDSVT---G-SMTIRLMNIPWDQAFDVILQTQNLSVLK--HGN-----VWLISS----------------KSIQSNQP----TITEYIRLNYALADDVATLIMGEKTQRGNVNRTNHRDV-------IYPEAPLSRAYNTQT-------------------------------------------DELITTA----VRGTLLSERGTVTVDKRTNTLIIQDVPASVANIKALIERIDIPVEQVMIEARIVSANENFGRKLGVSFGAHGQNGKV-----------------------------------------HYGG---------S---Q-------GS---------LWTMRQE----------GV---------------AAGG------------------------HQN---S-----HLNVDL------G---VD-----------N-A-----MG-RIAFGLLNLP---DIILDLELSAMQAENQGEVI-------STPKVLTADKQTARISSGLQIPY-QE--------T---T--H-----SG-----A---S---TTKFKEASLILEATPNITPDGKIG--LKLNIKNGNP-VPTL----------G-----HIAIQEDAIETNVIIEDGQTVVLGG-IYRTSQNEGANKVPRLGDMPVLGRL-FRHDSK--AHDKSELLIFITPKLVR--------------------------------------------------------------------------------------------------------------------
>Ps.phe-GCF_000685805.1-G561_RS0103285-t4ap
--------------------------------MPT-----------------------------------------------------------------------------------------------------------------------------------------------------------------------------------------------------------------------------------------------------------------------------------------------------------------------------T------------------------------------------------N---N-CRR------------------------------------------------------------------------AP-------------------Y----PIIV---------------------------------------STLLSVLITLSN----IAYAN---LHYSEGLIDISAVTADITA-NN----------------------------------------------------------------------------------K-----GE----TKSYLRRDAIDYQPLSN-RTEKVEVV------LDSADQ-----KVA-IERQGNKIVLKLSKTQVEPGLIYKQNSSE---RL---LRSIYSE----NKG----KYGWVSIEL--SQ-DFEYQ-----SYQVGNKITLNLQP---------------------AKGL-------------TQL-SV---------------------------------------------------PINQYSGVPISIDFQNIEVRSVLHLL--SQF------MNINIVASDAVT---G-TLMLNLINVPVDQALDIILTSKHLGKQI--NGN-----VILVAPLAELAKQQH-TLLQAQQQKVALMP----LRNEYIRLNYAKVSEVYALIENTSRQTTVNNKRIN------------------SDADSQQ-------------------------------------------QVLINNT----LATTLLSSRGVMAVDTRTNTLIVKDTATSIDNIRALIAKIDIAVQQVMIEVRIVSATDNFSKELGVKWGMLSKGVAN-----------------------NDT-------------L-LVGG---------S-D-Q-------T----------LADLKKF----------SLRD------------TTFKGK---PV---------SYPDYGV--SRP---D-----NLNVDL------G---IA-----------N-P-----AG-SLALGILSMS---DLMIDLELSAMQAEGRGEVI-------STPKILTLDKQTARVSSGTKIPY-QS--------E---S--E-----GG-----G---T---TTQFEEALLSLEVTPNITPEGRIS--LQLNIENGRP-NPVGD---------G-----VILIDTDRLSTQVNVADGETIVLGG-IYRNQIFNNVEKVPFFGDLPYLGRL-FKKDMR--RNDKQELLIFVTPTLITEKALTH--------------------------------------------------------------------------------------------------------------
>Al.ill-GCF_000619845.1-Q337_RS0110595-t4ap
MRNPINQFGM-----------------GATPAMTSFMRQLT------------------------------------------------------------------------------LAS--------------------------------------ACAL---------------------------------------------------------------------------------------------------------------------------------------AVQ--------------------------------------------------A-------AMAA---------------------------Q---------V---S-LNQ--VIPLA-L-PNNETELR-----------------------LVFSSTPP-DPQAYQIE--------------QP------------------------TRLVLDFPETISAL--PSNRISVASKNAQDV---SVVTN----QERTRLVVNLTE---AGNYST----RVEGNTLILKISRAA-GA-AT----------TS------------TMTP------------------VVPATIN-----------------------------T-----SI----APVSADIRNIDFQRGAS-GDGLITVD------LLNSSL-----PVD-VQQQGSRIIVRFVGAKIPSQLRRRLDVND-FATP---VSTIDAY----NEG----SNGMMVIQP--QG-EYEYM-----AYQTDNKLTISVKP---------------------AVKP-------------EVT-TK--------------------------------------------AR-----AEEIYTGQKLSLNFQDIDVRSVLQLI--ADF------TNLNLVASDSVN---G-RITIRLQNVPWDQALDIILKTKGLDKRR--TGN-----VIMVAPAIEITAREK-LEAQAIQQVEQLAP----LQTEYIQISYAKAADIQTLITSGRNNGASGST----------------------GSNSSN---------------------------------------------NGIDS----NVGSLLSTRGTISIDPRTNTLIIQDTAAKIDEIRAMINRLDVPVKQVMIEARIVRATNNFSKEMGVKWGVLSQGITN-----------------------NNN-------------L-LVGG---------S-E-T-------T----------LWNLREP----------ELDD-------------ELGGY-----------------TYEI--DRP---D-----NLNVDL------G---VT-----------S-A----GAS-RIAFGLISL---SDVMLDLELSALQSEGKGEVI-------STPKVLTGDKQKARVASGTQIPY-QA--------A---T--S-----SG-----A---T---SVQFINAELSLEVTPNITPDGKIG--MELFINSDTP-GTVLST--------G-----QRQIDTNRVATNVLVNDGETVVLGG-IFINETGNTVTKVPFLGDIPYVGNL-FRKNLN--LDNKQELLIFVTPRLVSDTTTRTPK------------------------------------------------------------------------------------------------------------
>Al.sp.-GCF_002216105.1-CEK62_RS13210-t4ap
--------------------------------MITFTSDKTRTASR--------------------------RW---------------------------------------------IAAL-------------------------------------VAVA--------------------------------------------------------------------------------------------------------------------------------------GLAL--------------------------------------------------A-------ATGT---------------------------A---------A---T-ITD--LNANT-L-PGDGMQVR-----------------------VAFEGPAP-QVKGYSIE--------------KP------------------------ARIALDLLDTDSRL--KIKQHNLGSGNARSV---TVVEA----KKRTRLIFNLEQ---LTGYDT----EVEGQELVITLGRDS-RP-PA----------ID------------AASQ-------------------------------------------------AG---A-----PL----RPEDASIRDLDFRRGGD-GEGRVVFQ------LSKPSI-----PVD-VREEGGRIVARFVGAGIADRLVRRLDVTD-FATP---VRFIDTK----VSD----GSTVVTIEP--DG-NWDYL-----AYQADNEFSINIKP---------------------MTRA-------------EEQ-SQ--------------------------------------------RR-----DAFKYTGEKLSLNFQDIEVRSVLQLI--ADF------TNLNLVASDTVT---G-KITLRLQSVPWDQALELILKTKGLDKRQ--VGN-----VLLVAPAEEIAAREE-QELKSQRQMASLAP----LRTEYLSINYARAENLQALITKKGG-----------------------------------------------------------------------------------------EDRSLLSERGSVSVDQRTNTLIVQDTAAKLQEIKDLIQRLDVPVQQVLIEARVVVASTDVSDEFGVRWGGLGYNGSSLAN--------------------DGQ--S----------F-AVGG---------R-L-T-------S----------LRELHYA----------NIDR-------------DDDGS------------LGEMEEFDE--EEN---N-----DLIVDM------G---VS-----------A-A----EAT-RFAIGFTSL---DSGLIELELSALEAEGHGELV-------ATPKVLTADQQPAVIASGQQVPF-NV--------A---T--S-----SG-----A---T---AVEFIEAELRLEVTPQVTPEGDVI--MQLKVNNDSL-GTMVGS--------GE--NAAPTVNTNRVETSVLVNDGETVVLGG-IFQQQQLNSVTKTPFLGDIPWLGAL-FRKKVN--RDNKQELLIFITPRLVKDTMANR--------------------------------------------------------------------------------------------------------------
>ga.pro-GCF_000198515.1-HDN1F_RS11935-t4ap
--------------------------------MTSSWMSHG----------------------------------------------------------KPGRPTTYRKLAAS------L----------------------------------------LFLS---------------------------------------------------------------------------------------------------------------------------------------PFI--------------------------------------------------S-------LDAY---------------------------A---------L---Q-LTN--VTSST-L-SGDSVEIR-----------------------LGFDGAAP-QPSSYTIE--------------NP------------------------ARIALDLPGVSSGL--KEKYHTLGSGNVRTL---TVMGT----QDRVRLVVNMGT---LTTYDT----RVEGNQLVVTVGSAA-QG-QN----------LG------------ST-------------------SRAPASS-----------------------AAPA---P-----AS----VSSGPSIQDVDFHRGES-GEGLVSIR------LSDPNS-----PVD-LREEGGRIVADFVGVSLPDHLRRKLDVLD-FATP---VKLVSAI----REG----KNTKVTIEA--KG-DYEYM-----AYQTDNSFTVSVKP---------------------VTAT-------------ELE-RK--------------------------------------------KR-----ERFQYTGEKLSLNFQDIEVRSVLQLI--ADF------TELNLVASDTVG---G-KITLRLQNVPWDQALDLILKTKALDKRK--IGN-----VLLVAPADEIAAREK-LELESQKQIQELSP----TRTEYITVNYAKADQLAKLLTK---------------------------------------------------------------------------------------------ESGFLSERGSVAVDQRTNTLIIQETNNKLDEIRYMLDQLDVPVRQVLIEARIVIARANVGEEMGVRWNVVQRGKVG-----------------------EDFH-N----------V-FLSG---------K-G-T-------G----------VESNVES----------L----------------TNTG--KFT-------------------IGT---N-----TVPLDF------S---VQ-----------G-G----DAS-SLALGLFD----DKGLLDIELSALESEGRADVV-------STPKVLTADQQKAKVASGTEIPY-QE--------A---S--S-----SG-----A---T---TTSFKEAVLSLEATPQITPDGRII--MDLKVNQDSI-GDIDTAS-------N-----IPIIDTNSVETSVIVDNGQTVVLGG-VFRSEEIKSVAKTPFLGDLPVLGRL-FRKNVS--SQAKTELLVFITPKIVTDVVAKQ--------------------------------------------------------------------------------------------------------------
>Ha.uta-GCF_900162675.1-BN1004_RS03080-t4ap
--------------------------------MQITTRNQK---------------------------------------------------------NRLRHAMLKQIEKLL------V----------------------------------------IGAL---------------------------------------------------------------------------------------------------------------------------------------ALT--------------------------------------------------S-------AGAG---------------------------A---------L---T-LEN--VDFSS-L-SGDRTEIV-----------------------LGFDGEPP-EASGYTIQ--------------DP------------------------ARITLDLADVSSDL--EQRYHDLGDGNAQSM---TVVEA----EDRTRLVLNLTR---LVPHDV----RRDGNRMVVTVGAEA-GQ-ST----------GT------------SGDSGG--------------DSGSGGTGD-------SGTQA----------VAGA---P-----MA----PASDAALEGVDFNRTSD-DRGEVVLD------LSSSRV-----SVD-MDEQAGKIRLDLGRVDLPDRLRRRLDVTD-FGTP---VERIDTF----TED----GRTLVEVSA--SG-TYDYA-----AYQTDDRFTLSVEK---------------------LTED-------------EAE-QR--------------------------------------------QE-----ERFPYDGEKLSLNFQDIEVRSVLQLI--ADF------TGLNLVASDTVT---G-SITLRLENVPWDQALDIILQTKGLDKRR--MGN-----VLLVAPAQEIAEYER-QELETERQMEELRP----VRLETIQVNYAKAGDIVSLLR---------------------------------------------------------------------------------------------EDDELISDRGFISSDDRTNTISVRETAPKLKEIRNLVETWDRPVRQVLIEARIVRANTDVSSELGVAWGVSGSGEAG-----------------------DGE-------------Y-AVGG---------G-R---------G--------------------------------------------SLGGD----------------TGSIA--DFP---S-----DMNIDF------G---IT-----------S-S----NTS-TAAIGFTR----DGFLLDLELSALESDGQAEIV-------SQPKVVTADRQEASIKSGEEIPY-QE--------A---T--S-----SG-----A---T---NVSFKEAALSLNVTPQITPDDNII--MDLEVNQDSR-GQVTA---------G-----VPSIDTNSVQTQVLVGDGETVVLGG-IFQSEVATNILKTPFLGDIPYLGAL-FRQTEE--IDERSELLIFVTPQIMESNVLD---------------------------------------------------------------------------------------------------------------
>Ma.hal-GCF_003014615.1-CLV44_RS07655-t4ap
--------------------------------MQT---------------------------------------------------------------------RYLGPFWLM------LSAV-------------------------------------LLMC---------------------------------------------------------------------------------------------------------------------------------------FTR--------------------------------------------------A-------AVAQ---------------------------N---------A---V-LQD--VNFAS-L-PGKKVEVQ-----------------------MTFDTAPP-EVKAYLIE--------------MP------------------------PRLVMDLWGASSAM--AQKMLAVKSGDVDSL---HFAEA----NGRLRIVTNLNA---MVGYNV----QTQGNTLLLELGSDV-AA-PA----------NT------------VST-----------------PVAHPQTTA---------------------AGSEA---T-----SN----RTAQAEVAGIDFRRLEG-DRGRVVID------LGTTGA-----DLD-IVEEGNNVVVNLKGANLKPGLQQRLDVQD-FATP---VNYVDTL----VKG----DSATILITP--SAAPYDYM-----AYQSGNQLILDFKS---------------------MTQA-------------DQQ----------------------------------------------AQK-----DLFPYSGEKIDLNFQNVEIRTVLQII--AEV------AEKNLVVSDNVQ---G-DITLRLKNVPWDQALDIVLQTKGLDKRE--AGN-----VLLIGTVAEIAEREA-VEMQSQQSEITVAP----LITDFIQIDYRKASDIKDRL----------------------------------------------------------------------------------------------VEAMMISERGFVLADDETNTLMVRETVKKVGEIRNTIKQFDVEVAQVMVQARLVTASNTAAKELGIRWGAGFKNDRW-----------------------------------------SVGG---------S-P-NF-----------------PSTPVVHNPIL------SSD--------------QAEAV-----------EDSEALKENM--TIP---G-----NLMVDL------G---IE-----------K-A-----TS-GLAFGFLT----NRFLLSAELLAMQSDGKLEIV-------SQPKVITTNGKPAVIKAGQEIPT-RT--------I---D--S-----DG-----K---A---TVEWKEVVLKLDVVPQIIPGDKVQ--LDLIITEDSV-GEVYDEL-------G-----NRLINKQELRTSIVVSDGETVVLGG-VLRNQTSENVSKTPFLGDLPVVGNL-FRSRIA--GNEKRELLIFITPQMIRESLRR---------------------------------------------------------------------------------------------------------------
>Ma.geo-GCF_900107855.1-BLV48_RS13080-t4ap
--------------------------------MLS---------------------------------------------------------------------GFQTRIWLL------LSVL-------------------------------------VLVL---------------------------------------------------------------------------------------------------------------------------------------VGR--------------------------------------------------T-------ALAQ---------------------------G---------A---A-LKD--ASFVS-L-PGSKIEVR-----------------------LDFDVAPP-VPKAYMIE--------------NP------------------------PRLVMDLWGAQNGM--DTKTLSVKSGDVDGL---HFAES----GGRLRIVTSLTG---SAGYKT----YSENNSLFIEIGGQP-AD-SV----------VGQI----------SASDT---------------SAGVPQQ------------------------GPRM---P-----AT----EDDRTRVRGIDFHRLEG-DRGRVTID------LSDSQA-----GLD-IVEEGNNVVVNLLGAGLSNALEQRLDVQD-FATP---VLFIDSM----VRG----ENATILIKP--SAEPYDYM-----AYQSGNQLVLDFKP---------------------LTRQ-------------EQE----------------------------------------------NQR-----DLFPYTGEKIDLNFQNVEIRTVLQII--AEV------ADKNLVVSDNVQ---G-TITLRLKNVPWDQALDIVLKTKGLDKRE--AGN-----VLLVGTVDEIAARET-VEMQSQQQEQELAP----LVTDFIQIDYRKASDIKERV----------------------------------------------------------------------------------------------IEAKLLSERGFVMADDETNTLMVRETAKQVREIRDTIKRFDVEVEQIMVQARLVTAEVKDTKELGIRWGAGVLTGGD-----------------------NHE-------------L-KISG---------S-P-N-------A----------PSTPYVD--------------------------------------------------TSD--RIP---G-----NLMVDM------G---VT-------------P-----QS-SIAFGFIN----NSLLLSAELSALQTDNKVDIL-------SQPKVMTTNGKKAIIQAGQEIPI-QK--------I------E-----DG-----T---V---SIEYKDVVLKLEVTPQIIPGDKIS--LEILINKDSL-GGTLFE--------------NIIINKQELSTTVVVGDGETLVLGG-ILETETRNNTSKTPLLGDLPVVGGL-FRSRSN--DAEKRELLIFITPNMIRESLTRR--------------------------------------------------------------------------------------------------------------
>Ma.sta-GCF_900155945.1-BW956_RS18890-t4ap
--------------------------------MQTVNTNRRNH-------------------------------------------------------NKQKSVRQFAPLCLM------L----------------------------------------GGLS---------------------------------------------------------------------------------------------------------------------------------------ILP--------------------------------------------------G-------AVSA---------------------------E---------S---I-LED--VSFTT-R-PGQSVEVR-----------------------MQFDSPPP-QPKAYMIE--------------QP------------------------PRLVLDLPGVSSSL--RQKMLSVRSGSIDSL---HFAEA----SDRTRVVANLNN---VVGYDT----RVDGNLLLLDVGGTA-SA-SG----------NT------------SAR------------------VSNPATH-------------------------KA---D-----ET----VDGSGFITGVDFHRLEG-DVGRITVN------LGSSDV-----GLD-VVEESGKVVINLDGLDLSTG-SQRLDVQD-FSTP---VNFIDAL----AKD----NKATILVEP--TAEPYDYM-----VYQVGSKLVVDFKP---------------------ITAA-------------EQE----------------------------------------------EQN-----NLFPYNGERIDLNFQNIEVRTVLQII--AEV------AEKNLVVSDNVQ---G-DLTLRLKNVPWDQALDIVLKTQGLDKRE--AGN-----VLLIGTAEEIAKREK-AELESQKSEQQIAP----LVTDFVQIDFRKASDIKERI----------------------------------------------------------------------------------------------IEAKLISEKGFAMADDETNTLMVRETAKQLQEIRKTIQIFDVEVPQILVQARLVTASSDFAKNIGVRWGMSGSEDNW-----------------------------------------TVGS---------N-A------------------------------------------------------VVPG------------------------TVS---K-----ALQVDL------G---IP-----------D-A-----TS-SFALGFLS----SDFALSAELAALESDGSGELI-------SQPKVITTNGKPAMIKSGQEVGY-QV--------I------E-----DG-----D---V---EIEWKDVVLQLEVTPQIIPGGKVA--MELVVTEDSI-GEILDT--------G-----EIAIDTTELSTSVVVNDGETVVLGG-VFQESRRDGVSKVPFFGDLPVVGAA-FRNKTS--EKTKNELLIFITPQMIRESLRR---------------------------------------------------------------------------------------------------------------
>Ni.lac-GCF_000691225.1-ADINL_RS08620-t4ap
--------------------------------MHQ---------------------------------------------------------------NKRSSLLKRFGSWLV------I---------------------------------------PVALL---------------------------------------------------------------------------------------------------------------------------------------LSS--------------------------------------------------H-------LLAQ---------------------------E---------A---K-LVN--TEFVS-L-PGQGVEVR-----------------------MEFDVPPT-APNSYMID--------------SP------------------------PRLVMDFNGVTNAM--GQRSVSVNTGIVDSV---NFAQA----QERLRVVTNLYG---TATHDV----QMDGRLLVMRFQEAA-TA-PA----------RS---------------------------------VRQPAA------------------------TSMP---V-----QD----VAGRTRIQSIDFQRVEG-NQGRVTIG------MSDDRA-----AMD-IMREGGNVILNLSDAVLDPSLARRLDVQD-FATP---LEFIDSM----SSG----AGATILLRP--GNSPFDYM-----AYQTGNQLIVDFKP---------------------LTTR-------------EQE-AL--------------------------------------------RE-----SQFPYSGERIDLNFQNVEVRAVLQII--AEV------AEMNLVVSDNVG---G-TTTLRLKNVPWDQALDILLKSKGLDKRE--VGN-----VLMIGTATEIAERER-VEMESQQQVQELAP----LVTEFIQVDFRRASDMRARL----------------------------------------------------------------------------------------------EEARLISDRGFILADDQTNVLMIRETSRQMEDIRRTLRRFDVEVAQVLVEARLVTASTEFARELGVRWGAAGSANTR---------------------------------------V-SVGG---------G-A---------GTVP-----------------------------------------AIPGI---------------GGVAQP--SVP---G-------MVDF------G---VG-----------D-P-----TS-AIRIGYLS----SGLLLSAELSALQSDSKIEIV-------SQPKVITTNGRPAVIKSGQEVAY-QT--------V------E-----NG-----E---V---NLEFKEVVLSLEVTPQINPGDRIS--MDLKVLQDSL-DPNRLG--------G-----ELLINTNQLETSVVVNDGDTIVLGG-VFRNDLENVVRKTPLLGDLPVLGGL-FRYTRE--TETKRELLIFITPTMIRESLAIQ--------------------------------------------------------------------------------------------------------------
>Ma.sp.-GCF_000705555.1-ADIMK_RS03915-t4ap
--------------------------------MLTVNRLNT---------------------------------------------------------SSKGRLLSCAVSWIKG---AVLAA--------------------------------------LTVS---------------------------------------------------------------------------------------------------------------------------------------FTA--------------------------------------------------P-------VWAQ---------------------------D---------A---Q-LKD--SSFVA-L-PGNKLEVR-----------------------FDFDQPPP-APKAYMID--------------SP------------------------PRLVLDFWGVSNEL--GTRQMDVQSGQVDSL---SFAQA----EGRLRVVTNLNE---PAQYRT----FSEGSSLFIEFSDAG-SN-AA----------AA------------AP-------------------IVEPKK----------------------VAGPRM---P-----VV----EDDRTRVQGIDFERIDG-GQGRVVIT------MSDDEA-----GLD-ILEEGNNVVLNLIGAGLSDNLEQRVDVQD-FATP---VMFIDSM----VSG----ENTTILIKP--TSEPYDYM-----AYQTGNQLFVDFKP---------------------LTAQ-------------EKA----------------------------------------------DAR-----DLFPFTGEKIDLNFQDVSVRSILQII--AEV------AEMNLVISDQVDSTAG-NITLRLKNVPWDQALDIILKSKGLDKRE--VGN-----VLMIGTSAEIAQREK-EELESQQQVKELAP----LVTDYVQVDFRRASELKSYI----------------------------------------------------------------------------------------------ESAKLISERGFVLADDQTNVLMIRETAAQIEEIRRTLRKFDVEVAQILIEARVVTASSSFEKNLGIRWAGSATGSIN-----------------------GND-------------A-YITN---------A------------------------------------------------------------------------------------VNN---N-----DMLVDL------G---VS-------------A-----TS-GFEIGFVS----SNFALAAELTALQSDGVVEIV-------SQPKVITTNGTEATIESGQEVPY-QV--------V------E-----ED-----K---T---TIEFKDALLSLKVTPQVNPGDRIS--LDLTVNEDSL-GQILEN--------G-----ERAINKNQVETSVVVNDGDTVVLGG-VFRKETRNTVNKVPLLGDIPVVGNL-FKSRQQ--SDSKEELLIFITPKLVRESLTVR--------------------------------------------------------------------------------------------------------------
>Ma.lut-GCF_900108065.1-C4S72_RS20680-t4ap
--------------------------------MLTVKRINA---------------------------------------------------------IYKSRLLSGAGTWLKA---VVFGA--------------------------------------LALS---------------------------------------------------------------------------------------------------------------------------------------FSI--------------------------------------------------Q-------ASAQ---------------------------D---------A---Q-LTD--SSFVA-L-PGGKLEVR-----------------------LDFDMPPP-APKAYLID--------------SP------------------------PRLVLDLWGVSNEL--GSRQLDIETGQVDSL---NFAQA----EGRLRIVANLNE---PVDYRT----YSENNSLFVQFSGSS-GA-DV----------VA------------AKQ------------------PIKSST-----------------------QSVSR---A-----TV----QDGRTRVEGIDFERIEA-GGGRVVVT------MSDDEA-----GLD-IIEEGNNVVVNLVGAGLSPNLEQRVDVQD-FATP---VMFIDSM----VNG----ENTSLLIKP--SAEPYDYM-----AYQTGNQLYVDFKP---------------------ITAA-------------EKE----------------------------------------------NAR-----DAFPYDGEKIDLNFQDVSVRSILQII--AEV------AEMNLVISDQVDSSAG-NITLRLKNVPWDQALDIILKTKGLDKRE--VGN-----VLMIGTAQEISQREQ-QELESQKQVEELAP----LVTEFIQIDFRRASDLKGHI----------------------------------------------------------------------------------------------EAAKLISERGFILADDQTNVLMIRETAAQIEDIRRTLGRFDVEVAQILIEARIVEASESDSRELGIRWGFGSAGSIN-----------------------GNN-------------F-NVGG---------V-Q-D----------------------------------------------------DLLGL---------------GTATDV--GDI---A-----GLAVDY------G---AS-------------T-----TS-ALSIGFAS----SSVLLAAELSAMESDGRVNIV-------SQPKVITTNGNPARISSGQKVPY-QT--------N------D-----DG-----T---V---DTEFEEVELSLDVTPQINPGDRIS--LDIDINKDSV-AGAAPN--------G-----ELIIDTNSLQTSISVPDGDTVVLGG-IFITSDTNDEYKTPVLGDIPVLGNL-FKQRVT--SSDKQELLIFITPKLVRESLTVR--------------------------------------------------------------------------------------------------------------
>Ma.pro-GCF_001528745.1-MPRO_RS11105-t4ap
--------------------------------MA-------------------------------------------------------------------------------------L----------------------------------------------------------------------------------------------------------------------------------------------------------------------------------------------------------------------------------------Q-------VRAE---------------------------S---------V---M-LKD--SSFVA-L-PGHKLEVR-----------------------LDFNMPPP-SPRAYVID--------------SP------------------------PRLVLDLAGASNDL--GRRQLDIKTGQVDSL---NMAET----GGRLRIVANLNE---MVDYQT----YTEGNSLFMVFGGSA-GA-LA----------SG------------ALR------------------DRSAKT-----------------------VQSSR---P-----EA----STAGTRVQGIDFERMDG-GLGRVLIS------MSDDKS-----GLD-IIEEGNNVVINLLGASLSGSLEQRVDVQD-FATP---VMFIDAM----SSG----ANTTILVKP--GASPYDYM-----AYQTGSQLVLDFRP---------------------VTYA-------------EDE-KR--------------------------------------------KK-----ERFPFTGKKLSLNFQNVDIRSILQVI--AEV------AEMNLVVNDNVD---G-NITLRLKDVPWDQALDLVLKTKGLDQRT--VGN-----VMLIGQAADIAERER-AELEAQKQVKELAP----LVTEFIQVDFRKSSEMKSRV----------------------------------------------------------------------------------------------EQAKLVSERGFIMSDDETNVLMVRETAAQIEDIRDTLRRFDVEVAQILIEARIVSASNDFQKDLGIRWGASAVENRK-----------------------NSS-------------F-VIDG---------G-A-G-------S----------VTDAGLS----------ST---------------NITGN-----------------------ITD---S-----NLMVDL------G---VT-------------P-----QS-SIVFSYIR----DNFLLSAELSALQTEGKAEIV-------SQPKVITTNGKPGLIESGVQIPY-QT--------V------E-----DG-----E---V---SIQFEDATLKLQVTPQLNPGDRIT--LDLDITQDSV-GAVLPN--------G-----EVSINTNQLTTTVNVADGDTVVLGG-VFRNETVNNLSKTPLLGDLPVIGSL-FRKREQ--SNTKTELLIFITPKLIRESLAVQ--------------------------------------------------------------------------------------------------------------
>Ma.jan-GCF_000620085.1-Q354_RS24720-t4ap
--------------------------------MAK------------------------------------------------------------SRPENNPGMLWQLKGLMV------L----------------------------------------LVVA---------------------------------------------------------------------------------------------------------------------------------------LLS--------------------------------------------------S-------NASA---------------------------A---------L---M-LQD--ANFVA-L-PGKKIELR-----------------------FDFDAPPP-VPKSYKIS--------------QP------------------------ARTVLDLWGTENDL--GIKALDVNAGTVKKV---NFAQT----PGRLRIVTELTE---ASDFKI----SAEGNSLFVVFFAGG-AE-KV----------AA------------SGRVI---------------KEEKPKL-----------------------ARNAP---L-----PL----NSDQTRVSGIDFERIDG-GLGRVVIS------LSDDDA-----GLD-IIEEGNNVVVNLLGAHLSRALEKRIDVQD-FATP---VMFIDAM----ADG----ENTTLLVKP--GAAPYEYM-----AYQAGTRLVLDFKP---------------------LTLA-------------EKE-ER--------------------------------------------EQ-----ELFPFQGEPIDLNFQDIELRAVLQII--AET------AELNLVVSDQVS---G-SITLRLKNVPWDQALDIILKTKDLDKRI--MGN-----VLLVAPAAEIADRER-QELESSKKIEELAP----LLTEFVQVDYRKASEMKSRL----------------------------------------------------------------------------------------------QEARLVSERGFIMADDETNVLMVRESERAISEIRRTLKRFDVEVQQVLIEARLVTARANVTKDLGIKWGLGYEDVDG-----------------------GSG-------------L-IVNN------------------------------------------------------------------EIGGI----------------NFATP--PTD---A-----GLMVDL------G---AT-----------A-T----NPT-SFAIGFKP-G--SSAILGLELSALETDGKAEII-------SQPKIVTTNGKAARIESGREIPF-QT--------V------E-----DG-----E---V---KIEFKDVVLSLDVTPRINPGERIA--MELKIKQDSL-GEVLPT--------G-----NISIDNNELETSVVVPDGQTIVLGG-VFKNETSTTVNKTPLLGDLPVLGNL-FRNTEN--SSSKTELLIFITPKMVRESLSIN--------------------------------------------------------------------------------------------------------------
>Mo.cor-GCF_003345655.1-DV711_RS16080-t4ap
--------------------------------MANLLSSTT--------------------------------WQ-----------------------QARQRLAFTSRKWLG------L----------------------------------------VTCL---------------------------------------------------------------------------------------------------------------------------------------LLS--------------------------------------------------Q-------TTLA---------------------------E---------V---Q-IVD--SAFVT-L-PGNKLELR-----------------------LDFDAAPP-LPRSYKIE--------------QP------------------------ARVVLDLHGASNGL--SSKSIEIKTGLVDTL---HLAEV----KDRVRVIANLYE---SVEYDT----YIEGNSLFVVFGAGA-GD-TV----------AA----------------------------------AQPKQGMA------------------MDNADTT---N-----IP----RPLRTQISSIDFRRVDG-NIGRVFIN------MTDSKA-----GVD-IIEEGNNVIVNLIGAQLPAALEERVDVQD-FSTP---VTFVDAM----ADG----NNSSILIKP--SALPYDYL-----AYQSDNQLIVDFKP---------------------VTDT-------------EAE-ER--------------------------------------------QR-----ERFPYTGEKLSLNFQDIDIRSVLQII--ADV------TDMNLVVSDTVS---G-NITLRLKNVPWDQALELVLKTKSLDKRI--TGN-----VMMIAPAAEIAERER-FEIETNKQVRELKE----PQTEFIQVNYAKASDIVSLLG---------------------------------------------------------------------------------------------TEQGLLSERGAVQADPRTNTLIVRDIDTSIAKIRKALKKLDIPVRQVMIEARLVTVRADLSKELGVKWGFGHVKDGG-----------------------TRI---------------ALGA---------T-A-P-------G----------NTA-------------------------------QAGGS------------------AGL--TVP---S-----SLNVDL------G---AT-----------S-I----GAS-RFAIGVGS----NTTLLQMELSALETDGSAEII-------SQPKVITANGMPARIQSGDEIPF-QT--------V------E-----DG-----E---V---NVEFKEVVLALDVTPQITPDNRLI--LDLKINQDSV-GEELPN--------G-----EVGIVTNELETQVLVNNGETVVLGG-VFQKEQTQSISKVPVLGDLPVLGKL-FTRTNN--SNQKSELLVFITPKIISESLSTR--------------------------------------------------------------------------------------------------------------
>Ba.alp-GCF_000619885.1-Q334_RS17770-t4ap
--------------------------------MIKNSMAGDMKTTRA------------------------------------------------------------------------LVGTAPVL---------------------------------LGLA-----------------------------------------------------------------------------------------------------------------------------A---------WLL--------------------------------------------------A-------LPSW---------------------------A------------LS-LQG--VEFSA---PGEPFKVT-----------------------LNFDQVPN-KVRTTRSE--------------VP------------------------PSTRVSIPAASNST--GQSRWRLDHPQLRGV---EVTNQ----QDGLEVMLDWQD---PIAVQA----RLVGNQLEIVPAGLA-AE-VG-----------------------------------------------------------------------------------------------------EALIFERGEG-GQGKIRIM------LPDPAT-----SVQ-VVEVGEQVEVRLQSELLPDIWQQSYTVAD-YGTA---VNKIDASLE--RKG----KGVLKVRPI--KGKRLEAL-----TYQDGLELVVEITP---------------------KQEI---------------------------------------------------------------KQ-----QQAVYRGEKIDLVLQNTDVRRVLQLI--AES------QGKNVLISDGVE---G-EISVNFQGVRWDEALDMVLRSRKLSKRE--QND-----IWLIGPANELADFER-QELEQQKQVQDLAP----LEFEYIQINYAKAAELVAILNN--------------------------------------------------------------------------------------------EKGGLLSERGSLVADPRTNILLAQDTAQRLERIRQAVSRLDVPVRQVMIEARVIVATEDFSREIGVRWGGGYGNRNS-----------------------KGN-------------IWEAGG---------S-L-Q-------T----------LTEAYPAI--------------------------SGSGD-------------KSDDDAVI--NFP---E-----ALAVDL------G---VS-----------T-P----GAS-SFGLGFTS----STTLLNLEISAYESDGKVEVL-------SQPKLVTTDGKKAKVESGKQLPY-QT--------V------E-----DG-----E---I---KIEWRPAVLSLEATPQITPDNKVI--LDLIISKDTK-GEEVAN--------G-----NFAINTNRLETQVLVDNGETLVLGG-VFELDTQRSVIKTPLLGDIPYLGNL-FKKRVN--SEKKAELLIFITPRLVTDVFDS---------------------------------------------------------------------------------------------------------------
>Ha.hua-GCF_001431725.1-AR456_RS03155-t4ap
--------------------------------MRR--------------------------------------WVG-------------------------------------------M----------------------------------------LCIF-----------------------------------------------------------------------------------------------------------------------------------------------------------------------------------------------------------------------------------A--------------------------V-------------------------------------------------------------------------------------------------------------------------------------------------------------------------------------------------------------------------------------------------------------------------------------------------------------------------------------------------------------LAAP-----------------------------------------------------------------------------------------------------MA---------------------------------------------------VAESVEKEPISLNFHDAELSAVLAAI--ADF------TGLDIIVSDAVR---G-RVTLRLDRVPWDQALELVLRSQGLSSQR--QGN-----VIMVAPAMQTASQV--VAPAIRMPVESTPS----LVLEQLTLRYARAADMASLLRGE-------------------------------------------------------------------------------------------QGLGLLSEYGRVAVDERTNTLLVQDRQQRLASIRNMLQSLDIPAAQVQIEARIVVVRDSAAREIGIDWGLSSRRG-------------------------------------------LIAG---------S---D-------G----------RTRLAD----------------------------RFSGR-----------------------GGH---G-----GLAVDLGD----P---VA-------------P-----GG-AFNVGYLA----SDVLLDLELRALESEGRSKTI-------SEPRIITANQHPAVIKQGKEVPY-QE--------E---T--S-----SG-----A---T---NTEFKEAVLALEVTPQITSDDAVV--LDLRINNDTI-ADQSFA--------G-----APAIDTNQIATRVRVANGATVVLGG-ILTHDQARNLHRIPWLGDLPLLGNL-FRYTEE--VRDRVELLVFITPRILDDGLAVADAGST---------------------------------------------------------------------------------------------------------
>Ku.mar-GCF_002157205.1-B9H00_RS12710-t4ap
--------------------------------MGHHVYRGRQLPGP---------------------------YA------------------AIVSNHRHRRWRDALAFVTG------L----------------------------------------LLLLG-------------------------------------------------------------------------------------------------------------------------------------------------------------------------------------------V-------ALVN---------------------------A---------A---S-LTD--ITSKQ---TGSGEVVQ-----------------------LVFDGPVN-VPQSTMLS--------------AP------------------------QRLVLDFDGAGSRL--SSSRVPLASANVDAA---EARVS----GNRLRVILAMAR---PVGWQL----SAAGNVLEVRLGDRI-SG-GT----------AAG-----------SGDLLQ-------------RIAAVQAGG--------ATARG--------YDESAT---A-----AA----SDARARIENIDYRAVGQ-GSGELIVT------LDRQGI-----SPQ-LDVQGDQARVRLSGVRLTPQWQRIMDVSD-FATP---VSRVTPS----QSG----EDVVLTLAM--AP-GAVAM-----ATQRGSEAVIRVSP---------------------AGSA-------------AAD----------------------------------------------RLQ-----SQFPFDGKRISLNFEDIDVRTVLSIL--ADE------VGLNLVVSDSVS---G-NVTINLRQVPWDQALDLILQTRGLASRR--SGN-----VLLVAPAEELSGMAQ-RVAQADQGMSANEA----LTTDYLQMRYAKAINMAALLRGE-------------------------------------------------------------------------------------------QGLGLLSERGHVSVDERTNTLLVQDTRERIEEIRRTIDHLDVPVRQVQIEARIVIARDRVVNQLGVRWGLSRPGTPS-----------------------SGI---------------NLNG------------------------------------------------------------------ASNGL-----------------------AAN---G-----GLSVDL------G---NAV----------A-P-----TT-GFSFGYLS----GDVLLDLELNALESEGKSQTI-------SQPKVITANQHPALIKQGQEIPY-QQ--------G---G--D-----NT---LTG---T---TVQFKEAVLSLEVTPQITPDNRII--MDLIVNNDDV-SSNQYN--------G-----VPAIDTNQIQTQVLVNDGETVVLGG-ILSTEQVNNLYKTPFLGDLPGLGRL-FRYTEQ--SNEKVELLVFITPRILEDTLTVR--------------------------------------------------------------------------------------------------------------
>Ma.min-GCF_000422325.1-H571_RS13965-t4ap
--------------------------------MTVNFHPKA--------------------------------W---------------------------------------------L----------------------------------------LVFL---------------------------------------------------------------------------------------------------------------------------------------------------------------------------------------------------------------------------------------------------LLG--------L--------------------------------------------------------------LFP--------------------------------------------------------------------------------------------------------------------------------------------------------------------------------------------------------FTA----LANKAQITGIDFQRTHQ-GNARILLN------FSAQPS-----LPE-AEQFNKGLRLKFPATEINYDLVNLYDTND-FATQ---VDQLELF----QTG----ARAELLINI--KG-EFSYL-----LNTRDNQLQIEIAA---------------------TSLS-------------QAA-ATR-----------------------------------------APGN-----SAFRYTGDLVSLSYHDIPVRELLAEL--AAF------LGLNLVAGENVT---G-NITLQLEDIPSDQALDIVLISQGLASRQ--QDS-----ILLVAPAQDLIDLEE-QQHKARQSAIKVSP----LEDAFIKIRYADATALQTFILGDQVEAAPPSGIGAGLL---------GSLPLPNFNQEEA-----------------------------------------------SPQ----TTRRFLSDRGHLLVDNRTNTLYVRDTAEQVNRIKEIIKTLDVPVDQVMIEARIVVARTGVGEELGVSWGVRSSPKAG-----------------------LGQ-------------F-NTER---------S---T----------------------------------------------------TRGG---------------LENENFL--QAD---R-----GTSIDFN-----P---------------------------ATGANFGFVS--SKLLLDLELAALETENRSEII-------SQPKVITSNRNKAVIRSGEEIPY-TS--------V---D--S-----DG-----E---R---TTDFRQAELRLEVTPQIVGDGRIF--LNLQVNNDSR-GEETAT-------AG------PTINTNAVETQVLVNNGETIVIGG-IFTSQKLEGETKVPFLGDIPLIGWL-FRSSYS--NQEKVELLVFITPRMLNDALVRN--------------------------------------------------------------------------------------------------------------
>Oc.lin-GCF_001995095.2-BTA35_RS15345-t4ap
--------------------------------MNNLSQYVSN------------------------------------------------------LPVNLYSMLQIAVRGTL------F----------------------------------------LFIL---------------------------------------------------------------------------------------------------------------------------------------KMP--------------------------------------------------S-------VLAA---------------------------P---------S---A-LKS--LDLQM-T-ESQQTELR-----------------------LQLSQPLT-RVESYQIS--------------SP------------------------PRLIVDLFDTENHL--PQKKLHFNRALVQSV---TGVQA----GTRTRLIINLNQ---TAFFQT----RTEGNRVSLIIG-------------------------------------------------------------------------------------------------------------------------------------------------------------------------------------------------------------------------------------------------QP---------------------VTAK-------------QVK------------------------------------------------------KRASDSDKTLSLNFQNINIRSALQII--AEE------TGLNLVTSDKVQ---G-TVTLRLKQVPWDQALKLVMESKGLASRK--DGN-----VLIVAPAEELAERER-KELASLQEHRDLAD----LSSELIQINYAKSSDIAAILNGHN------------------------------------------------------------------------------------------GGPGLLSKRGKALADARTNTLLLQEIPDAIKNIRNVIRTLDIPVPQVLIEARIVVARSNLSSDLGIRWSGVSSQGQR-----------------------------------------GIGS---------------------G------------------------------------------------------------------------------------DLAVDL------T---ARSG---GYA-NIN-P----GAG-TFALGYAD----SSILVDMELAALASEGKGEII-------SQPKVITANKRKALIKSGKQIPY-RE--------E---S--S-----SG-----G---T---KVSFKDAVLALEVTPQITPDKHII--MDLQITQDAL-GNQEYD--------G-----APAIDTNAIETQVLVNNGETIVLGG-IYTSESFDQNFKVPLLGDIPLLGAL-FRRSEK--SQEKVELLIFITPRLIEDSLSLN--------------------------------------------------------------------------------------------------------------
>Ps.jap-GCF_900108915.1-BMX05_RS03640-t4ap
--------------------------------MVRAVGLKEPAQFNLTRE-----------H-------------------------------LMTLTRRLCMFSKISLVRWM------L----------------------------------------IVGL---------------------------------------------------------------------------------------------------------------------------------------VFT--------------------------------------------------T-------YQAH---------------------------A---------S---Q-LKQ--VRFIS-L-PGNQLEVR-----------------------LEFDQGLP-SYSDYLIK--------------DP------------------------ARIVLDLQGTDNQL--DSRYFELGLMTVRSI---SVLEA----QNTTRLVFKLNQ---SQDYRL----RATGQMLVITIGEPE-AL-AA----------TD------------KAPKPA-------------PPAAKPAASTL----VDTSQQA--------VTSTPP---T-----AP----TQSVPEVTHVAFQRGEK-GQAQVKIN------LSDPKV-----RLD-VARVGKDISVHLPDLHLPQHLQKRLDVLD-FATS---VQYVDIR----QIG----NDVLIQLRN--QG-DFSYL-----AYQTDTQLTIDVHT---------------------LTRE-------------ESD-AE--------------------------------------------RR-----ALFPYTGEKINLSFQNVDVRSILQLL--AEN------AEKNLVVSDSVE---G-DITLQLREVPWDQALDIVLRTKGLDKRD--VGN-----VLMIMQLGELAEMEQ-KVVKANKQSNELAP----LITEYLQIRYAKAKEIVDLLNEGKGSD---------------------------------------------------------------------------------------GASGLLTGRGFAIVDQRTNTLIIRDTAEKLSEVRQLLSRLDMPVRQVQIDARLVIARTNVNKELGVRWGASNIGKNV-----------------------SYTP------------L-NPDG---------T---Q-------A--------------------------------------------------DDPV------------------FVV---D-----GANIGMG-----P---VS------ID---S-F-----TN-SFTFGYLG----KNILLDLELSAIESDGRGEII-------SQPKVITADQKKAIIKAGKQIPY-EE--------A---T--A-----SG-----A---T---NIEFKDAVLSLEVTPQITPDDRII--MDLKITQDSV-AEILPN--------G-----SPAIDTNSVETQVLVGNGETVVLGG-VFKSELVNKLYKTPFLGDLPVVGNL-FRSSSD--QHEKVELLIFITPKLIDDTLAVY--------------------------------------------------------------------------------------------------------------
>Sa.imp-GCF_000423605.1-G565_RS0112095-t4ap
--------------------------------MNLKTVFKKYT----------------------------------------------------------------------------L---------------------------------------PLVLI--------------------------------------------------------------------------------------------------------------------------------------------------------------------------------------------AWC-----SSAL---------------------------A---------V---S-LTD--FQALA-L-SGDRTQLE-----------------------LTFDGPAP-TPRGYSIE--------------NP------------------------ARISLDFRDTDSLL--DSRYIQIGTGNTRNA---AIVSS----GGRTRIVLSLSS---LVPYAT----AVSGNTVQIVVGEGA-QD-VLGSDS----GPSSSS----------AQSASS------------SVAEAQPATGS-------TSSTV----------TRPT---Q-----VA----NDSRSELLNVDFRRSEE-GTGQVILE------FSNSNA-----RTD-IIERGGSIVVELEDFEVPRELRRRLDVVD-FATS---VHYINVY----RED----QNGIVELEL--DG-AFDYL-----AYQTDNRMTIDVQT---------------------VTPA-------------EAQ-AR--------------------------------------------QE-----AQFPYSGDRLSLSFQDIEVRNVLQLI--ADY------VGLNLVASDSIS---G-NITLRLQNVPWDQALDLVLKTKGLDKRQ--TGN-----VLLVGPAQEIAERER-LELESQQQAEQLAP----LVTEFVQINYARAADILEVLRTGAGGAGADSETTT---------------AEDGTVTTTE-----------------------------------------------QSS----SSSGFLSRRGTASADTRTNTLIIRDTAGNLDRIREAIQIFDRPVRQVLIEARVVAARTSVGKELGIRWGGNVNSGGN------------------------------------FPPV-VASG---------S-L-D-------S----------TSSIGSDLQ-------------------------NSGGT-----------------SYTQ--SYP---E-----ALAVNL------P---AG-----------G-N-----AS-SFAIGVAA----FDYALDLELSALETRGSAEVV-------SQPKIVTSDGQEAYIISGQSIPF-QG--------A---E--G--------------------ETIFRDAGLSLRVTPQITPDNRVV--LDLVVTQDSL-AA------------G-----GNAIDTNSVTTQVLVNNGDTLVLGG-VYRTESVTTIDKTPLLGDLPVLGTL-FRRTSS--SEEKTELLIFITPKLVQEGLASN--------------------------------------------------------------------------------------------------------------
>Es.col-GCF_003292075.1-CXU23_RS10615-t4ap
--------------------------------MKQ--------------------------------------W---------------------------------------------IAA--------------------------------------LLLM--------------------------------------------------------------------------------------------------------------------------------------------------------------------------------------------------------------------------------------------------------------L---------------------------------------------------------------IP----------------------------------------------------------------------------------------------------------------------------------------------------------------------------------------------------------------------------------------------------------------------------------------------------------------------------------------------------------------------------------------------------------------------------------------------------------GVQAAKPQKVTLMVDDVPVAQVLQAL--AEQ------EKLNLVVSPDVS---G-TVSLHLTDVPWKQALQTVVKSAGLITRQ--EGN-----ILSVHSIAWQNNNIA-RQEAEQARAQANLP----LENRSITLQYADAGELAK------------------------------------------------------------------------------------------------AGEKLLSAKGSMTVDKRTNRLLLRDNKTALSALEQWVAQMDLPVGQVELSAHIVTINEKSLRELGVKWTLADAQHAG-----------------------------------------GVGQ-----------V----------------------------------------------------------------------------------------T-----TLGSDL------S---VA-----------T-A-----TT-HVGFNIGRI---NGRLLDLELSALEQKQQLDII-------ASPRLLASHLQPASIKQGSEIPY-QV--------S--SG--E-----SG-----A---T---SVEFKEAVLGMEVTPTVLQKGRIR--LKLHISQNVP-GQVLQQ----A-D-G----EVLAIDKQEIETQVEVKSGETLALTRFIFTRKNKSGQDSVPLLGDIPLFGQL-FRHDGK--EDERRELVVFITPRLVSSE------------------------------------------------------------------------------------------------------------------
>Ma.phr-GCF_001655675.1-A9B99_RS12575-t4ap
--------------------------------MKV--------------------------------------W---------------------------------------------LVN--------------------------------------LVFL----------------------------------------------------------------------------------------------------------------------------------------------------------------------------------------------------------------------------------------------------------------------------------------------------------------------------------------------------------------------------------------------------------------------------------------------------------------------------------------------------------------------------------------------------------------------------------------------------------------------------WSTW--------------------------------CG------------------------------------------------------------------------------------------------------------------------------AKPVSLVVDHVPVAQVLQAL--AEG------RKLNVVIAQGGD---R-LVSLRLVDVPWEQALSVVLEIAELEGKV--QGN-----ILRISTREWASQQRQ-AQREEKAQQQARLP----QKQAVIVVQHADVERVAAAIRE--------------------------------------------------------------------------------------------LGDNGLSGSGSMVVDKRTSRLMLNDTQPALARIQALVELLDLPLGQVELAAHIVTINQQSLQELGVKWQGNSRQVSG------------------------------------------------------S---------------------------------------------------------------------------------------------------AEL------G---VT-----------G-S----STT-SLGFNIGRV---DSNLLALELSALEQRQQLDII-------ARPRLITAHQQPASIKQGSEIPY-QT--------S--GT--D-----SS-----A---A---TIEFKEAVLGLEVTPVVLPDKRVR--LNLRITQNAP-GQVLQR----A-E-G----DVMAIDKQEIETRIDVRHGDTIVLGG-IFQHKQRDGVAQVPFLGSIPLIGGL-FRHQIK--EDERRELVVFITTHLAE-------------------------------------------------------------------------------------------------------------------I
>Sh.bla-GCF_000262305.1-EBL_RS01150-t4ap
--------------------------------MRT------------------------------------------------------------------------------------V----------------------------------------LLLL-----------------------------------------------------------------------------------------------------------------------------------------------------------------------------------------------------------------------------------A--------------------------L--------------------------------------------------------------LWP--------------------------------------------------------------------------------------------------------------------------------------------------------------------------------------------------------------------------------------------------------------------------------------------LITG--------------------------------AG---------------------------------------------------------------EAG------------------------------------------------------GKSSLPQQPVSLMLDNVPAGQVLQSL--ARQ------AQLNIVVAPGVS---G-ALSLQLAAVPWAQALEIVAAALDVRWSL--RGN-----VLQITPASRAREQAR-Y-------PPRQAP----LGSATLGLRHASAADLAAALTG--------------------------------------------------------------------------------------------GGARYLSPRGSVLADVRTNRLLVQDTRPALEALRHWVETMDVPLPQVELVAHIVSIGQESLRDLGVKWAASAGGG---------------------------------------------------------------------------------------------------------------------------------------------------------TLQAEL------P---AT-----------A-A-----ST-RLGFNIGRI---SGRMLELELSALERRQQLAII-------ASPRLLTSHQQPASIRQGSEIPY-LL--------T--SG--E-----NG-----N---V---SVDYKEALLGMTVTPYVYSPERIR--LKLHISQNMP-GQKLQY----A-Q-G----EVLTIDKQEIETEVVLRDGETIALGG-IFQDKRQQARGQVPWLGGVPLLGGL-FRHEAK--NRQRQELVVFITPRLLNGR------------------------------------------------------------------------------------------------------------------
>Ta.saa-GCF_000439375.1-DW47_RS0105490-t4ap
-----------------------------------------------------------------------------------------------------------------------------------------------------------------------------------------------------------------------------------------------------------------------------------------------------------------------------------------------------------------------------------------------------------------------------------------------------------------------------------------------------------------------------------------------------------------------MGRIRISLLLWLL------------------------------------------------------------------------------------------------------------------------------------------------------------------------------------------------------------FQTD-----------------------------------------------------------------------------------------------------------------------------------------------------------SYAAEQPTLTMDVEMMPVTQVFAQL--AEF------QQMNLIIAPGVT---G-SLSLRFQNIDWQQAVALVSEMAGVKSRI--SGN-----VLRISPSESVGAAMG----------MAQEP----LQSQRFILRNTLYSEIQPLLA----------------------------------------------------------------------------------------------KADILSPRGTLAGSTRANILMVRDTPQALDALRDWLNVTDIPIPQVEITAHIISISEESLRELGAEWGFGAEPAAR-----------------------------------------GITA----------------------------------------------------------------------------------------------------N-----SLGIPL------G---VD-----------P-A-----YF-TAGLTLSRI---NGRILSLELSALEQENQVDII-------ASPRLIASQGSVASIKQGTEIPY-IV--------M--QG--D-----SD-----T---A---TVEFKDAVLGMEITPEVLGTEEIR--LMIRLSQNMP-GKVLQQ--------GS--NMPLSIDKQEIATRVTLKAGQTLALGG-IFQQNQNSQQNKVPVLGDIPLLGSL-FRRDSR--QQSKRELVIFITPRLIVP-------------------------------------------------------------------------------------------------------------------
>Ph.fle-GCF_000518745.1-L871_RS13300-t4ap
--------------------------------M--------------------------------------------------------------------------------------------------------------------------------------------------------------------------------------------------------------------------------------------------------------------------------------------------------------------------------------------------------------------------------------------------------------------------------------------------------------------------------------------------------------------------------------RNRTRYAL------------------------------------------------------------------------------------------------------------------------------------------------------ASLLLLIN------------------------------------------------------------------------------------------------------------------------------------------------------------------------------------L----------------------------RGEGQTSDKITLNVDNMPVEQVVAMV--AKS------QQLGFAIGPGVK---E-RVTLHLHQARWQEVLQLIAELSESTVVI--SGN-----TIRLMPADPQATAQA-NEEVAMN-----------VSSRRFPLIYNSALQLRELLMQ--------------------------------------------------------------------------------------------SSAKILTSQGHASVDHTMNALIVRDTIQALERVKHWIAIVEQPQPQVEIIAHIVTISEHQLHQLGVDWQSSQWDAEH-----------------------------------------EAGS---------N------------------------------------------------------------------------------------------A-----HINIPL------G---VS-----------S-P-----TL-SAKLALARL---HSQLLSLELSALELENEIDII-------ASPRLVTTHKGLASIKQGSEIPY-LV--------S---GQRK-----DD-----S---P---TVQFKEAVLGMQITPEILGEQHIR--LHLHLSQNVP-GKAIQE--------GD--NTPLSIDKQEIETQVIVKNGQTLALGG-IFQQQNTVGQHRVPWFAHLPWIGQL-FRRDLA--QQQKRELVVFITPNLLYLSKLDQNMSAETAQSLTWPF----------------------------------------------------------------------N-------------------------
>Er.amy-GCF_000091565.1-EAMY_RS33185-t4ap
--------------------------------MLR----------------------------------ILCLW--------------------------------------------------------------------------------------MALI------------------------------------------------------------------------------------------------------------------------------------------------------------------------------------------------------------------------------------------------------------------------------------------------------------------------------------------------------------------------------------------------------------------------------------------------------------------------------------------------------------------------------------------------------------------------------------------------------------------------------------------------------------------------------------------------------------------------------------------------------------------------------------------SPLAAAQPPLTLAFDNAPVAQVLQAL--ADY------QQLNLVVAPGVE---G-HLSLRLKDVPWRQALQLVIKTGKLSMEQ--QGN-----VLMVFPASWQQEEQR-KAAVQREEQEKMLP----LFDRILTLVHADAASVNTSLQS--------------------------------------------------------------------------------------------ERARLMSARGSITLDSRTNSLLLRDTEKALAQTEHWVRQLDVPLEQIELAAQIVTMSEESLRELGVTWGMSGEAQVA----------------------------------------------------------D-------A------------------------------------------------------------------------LRT---S-----QLRVDL------A---SG-----------R-P-----AG-VAGLTLAKL---DGRLLELELSALESEHQADII-------ASPRLFTSHQQTASIKQGTEIPY-EV--------S--TG--N-----SG-----S---T---TMEFKEAMLAMEVTPLVQSNGRIL--LKLHISQNVP-GRNMRS--------GE--NEVLTIDKQEIDTQVMLKDGQTLALGG-IFQQQSATGSTRVPWLGDIPLLGSL-FRHDVR--QQKRRELVIFITPRLVRDD------------------------------------------------------------------------------------------------------------------
>Pe.car-GCF_000023605.1-PC1_RS19365-t4ap
--------------------------------MNINMLCQV------------------------------LVWGG-------------------------------------------L----------------------------------------------------------------------------------------------------------------------------------------------------------------------------------------------------------------------------------------------------------------------------------------------------------L-------------------------------------------------------------------------------------------------------------------------------------------------------------------------------------------------------------------------------------------------------------------------------------------------------------------------------------------------------------FLAA----------------------------------------------------------------------------------------------------------------------------------------------------------SFQARAENSVSMAFEDSPIPRVLQAL--AEH------QQLNVVIAPGVT---G-NLSVRLAEVPWQQALDIVLRMGKLSAER--NGN-----VLLVFPAGHLESLQK-ERDERMAEQEQKLP----LHNISVALQYADAADVAASVQA--------------------------------------------------------------------------------------------QRGTLLSARGSVTVDKRTNTLLIRDTEDALAQLEPWVKELDLPLAQVQLAAHIVTISSEHLQELGVNWGLGEGSAAN------------------------------------------------------N-----------A------------------------------------------------------------------------LRL---N-----NFNVGL------P---VD-----------T-P-----AI-NAGFHLARL---NGRLLDLELMALEQESQVEII-------ASPRLFTAHQQTASIKQGTEIPY-QV--------S--SG--A-----SG-----S---T---SIEFKEAVLGMEVTPDILRAGRIT--LNLKISQNMP-GQTIKQ----GDN-G----EALAIDKQEIQTQVTVADGETIVLGG-IFQQQKKSSDRQVPILGEVPVFGHL-FRNHTQ--QHTRRELVIFITPTLIPASS-----------------------------------------------------------------------------------------------------------------
>So.pra-GCF_000517425.1-SANT_RS01930-t4ap
--------------------------------MPP--------------------------------------------------------------------------------------------------------------------------------------------------------------------------------------------------------------------------------------------------------------------------------------------------------------------------------------------------------------------S-------------E----------------------------------------------------------------------------SP------------------------AR---------------------------------------------------------ENHRP-----------------------------------------------------------------------------------------------------------------------------------------G-------------VHSPSSP--------------------------------------FS------------------------------------------------------------------------------------------------------------------------------------------------------------LRRGSGQGTLSLHADDAPVRQVLQAL--AAQ------RGMNLVVTPGVE---G-EITLRLQEMPWRQALALVLTAGGLQMTR--QGQ-----TLVVSQQEAQDEQQQ-EKAASTASREEGAP----LINRLVTLQYADASEVVRSIDA--------------------------------------------------------------------------------------------QRTSLLSSRGSVRLDKRTNSLVLRDTAAALAAVSDWIAVWDVPLEQVLITAHIVTISRENLREVGVNWRYPGGSASE----------------------------------------------------------D--------------------------------------------------------------------------------------A-----RASVKM------P---VD-----------G-H-----FA-RIGLPLARL---NGRMLELELTALEQENKVDIL-------ASPRLYTAHQQTASIKQGTQIPY-PM--------T---S--G-----HG-----K--HP---SIQFKEAVLCMEVTPRILRNGRIT--LDLRLSQNVP-GSVIKQ--------GE--SQSVTIDTEEIKTQVTIADGETIVLGG-IFQHQKQRSNDRVPLLADIPLVGAL-FKRQRA--NYKQRELVIFITPTRISG-------------------------------------------------------------------------------------------------------------------
>Le.gri-GCF_000439085.1-G544_RS19925-t4ap
--------------------------------MLR--------------------------------------WNVVK---------------------------------------ALLAA--------------------------------------LFLL--------------------------------------------------------------------------------------------------------------------------------------------------------------------------------------------TGG------------------------------------A--------------------------L-------------------------------------------------------------------------------------------------------------------------------------------------------------------------------------------------------------------------------------------------------------------------------------------------------------------------------------------------------------FAQS----------------------------------------------------------------------------------------------------------------------------------------------------------EIPFEDQQPVSLAFQDAPVSVVLQAL--ADA------RRLNLVVADGVE---G-KLSLRLEEVPWEQALAIVLRAGKLEAER--EGG-----VISVFPFREPTP-------------EEVAPPPPVLVTFSYRVRHADAVELAKVLNS--------------------------------------------------------------------------------------------QRGVALSDSGSAVADGRSNSLLVRTEEGAVDAVKALLAEVDVPQPQVLLTAHIVTINSERLEELGVRWGWGDVEAAG------------------------------------------------------A------------------------------------------------------------------------------------GVA---S-----RFSVNL------P---LS-----------T-P-----AG-QFGFQMARI---DGRLLGLELSALEAENSVEII-------ASPRLITLSQQTASIKQGTEIPY-EV--------S--SG--S-----SG-----A---T---SIEFKQAVLGLKVTPRIFSDERLE--LDLQISQNMP-GKGLKK----G-D-G---SEVLTIDTQEIQTRVFVANGETIALGG-IFQHSRVASKEQVPVLGDIPLLGSL-FQRDAN--KRVRRELVIFITPTILGTGAESEKRKEG---------------------------------------------------------------------------------------------------------
>Gi.api-GCF_000599985.1-GAPWK_RS03580-t4ap
--------------------------------M--------------------------------------------------------------------------------------------------------------------------------------------------------------------------------------------------------------------------------------------------------------------------------------------------------------------------------------------------------------------------------------ISA--------V-----------------------------------------------------------------------------------------------------------------------------------RANENQLSFNLSS---------------------------------------------------------------------------------------------------------------------------------------------------------------------------------------------------------------------------------------------------------------------------------------------------------------------------------------------------------------------------NVELHNNDLISMNFYQTDVAIILQAL--ADC------KQMNLIMSENLS---I-KQTIKLQNIDWQKALSIILDSANLQATM--DDN-----ILYISKAIEPEILEQ-RKQLELKQQEQKQP----LESLSIAINHADLATLNETI----------------------------------------------------------------------------------------------LQQGLLSERGKVIMDKRTNSLIIMDLPKQFKAIKKLIKSIDKPIPQVHISAHIVTMNSESMNELGIKWGYSGRSSQL--------------------------------------------------------L----------------------------------------------------------------------------------------D-----KFDVGL------G---IT-----------N-P-----SS-TISFNLAKI---SGSLLNLELSALESENQVEII-------ASPNLLTSSHNMASIKQGTEIPY-EV--------S--NG--N-----NG-----A---T---SIEFKQAVLGLEVTPKILSDNQML--LDLYITQNTA-GRSIKR----SEG-G----EALAIDTQEIKTQVKVNNGETIVLGG-IFQQTNDNLKRNVPNASDLPIIGNL-FKYKGK--KQQKKELVIFITPQLVE--------------------------------------------------------------------------------------------------------------------
>Ha.spu-GCF_000238795.1-HSP_RS0106970-t4ap
--------------------------------MKK--------------------------------------WF--------------------------------------------L----------------------------------------LTLL----------------------------------------------------------------------------------------------------------------------------------------------------------------------------------------------------------------------------------------------------------------------------------------------------------------------------------------------------------------------------------------------------------------------------------------------------------------------------------------------------------------------------------------------------------------------------------------------------------------------------LGLP--------------------------------------------------------------------------------------------------------------------------------------------------------------LAAEPISLVLKEAPTAEVLSYL--AEE------TQQNMVINHDIS---G-TTTLRLKESNFSQILKSIAKINQLSLTQ--EQG-----IFYLSHKPEHSSETTPVAITHTETVLESKP---KLLTKTIKLHYAKASEVIESLTK--------------------------------------------------------------------------------------------GSGNVLSEAGYLHFDDRSNSLIIKDSPASIKNITALIQQLDQPTEQIAIEARIVTIGSENLKELGVRWGVLSGDTNHH----------------------------------------RLGG---------K-L-E-------G----------------------------------------------NGI-----------------------AST---Q-----NLNVNF------P---VS-----------G-------GA-SAVLQIASI---NSRVLDLELSALEQENNVEII-------ASPRLLTTNKKLASIKQGTEIPY-AI--------Y---D--R-----KS-----E---T--YDVEFKEAVLGLEVTPHLSKDNQIL--LDLVVTQNSQ-GQSAVA----SSN-G---TNAPPIDKQELNTQVFAKHGETIVLGG-IFQHLATKDADRVPVLGSIPFIKHL-FSYQKD--QITKRELVIFVTPYIVKSGDMAVKFPNSTSKPALANKPHIK--------------------------------------------------------------------------------------------
>Pa.sky-GCF_900109845.1-BMX13_RS01820-t4ap
--------------------------------MKK-----------------------------------------------------------------------------------------------------------------------------IVLL---------------------------------------------------------------------------------------------------------------------------------------------------------------------------------------------------------------------------------------------------LFG--------F-------------------------------------------------------------------------------------------------------------------------------------------------------------------------------------------------------------------------------------------------------------------------------------------------------------------------------------------------------------YSTC----------------------------------------------------------------------------------------------------------------------------------------------------------------------------------LV--ADPF----Y--------------------------------------------------------------KDVTSNET-VRIDEEND-QHIIPINEDLPIKNIHLNYARAVDIVETLTK--------------------------------------------------------------------------------------------GHGSLL-DGGYIHFDKQTNTLILKGDKSLLAKLTTLIHQLDKPIKQVAIEARIVTISSENLQELGVRWGMFSPTESAS----------------------------------------KFAG---------R-L-E-------G----------------------------------------------NG------------------------FST---N-----NLNVNF------P---VL-----------G-N-----AA-SAVVQIASF---SNRLLDLELTALEQENSIEII-------ASPSLITTNEHKASIKQGTEIAY-PQ--------H---N--E-----KGD----I---T---DVEFRDAVLGLEVIPHFSKNNQIL--LDLLVTQNSP-NTTGAS--------S---QQWVTIDKQEIKTQVLARHGETIVLGG-IFQNSISKEKEGVPILGSLPFLKYL-FSHTKD--KVVKRELVIFVTPHIINPQ------------------------------------------------------------------------------------------------------------------
>Pa.mul-GCF_000754275.1-DR93_RS03635-t4ap
--------------------------------M----------------------------------------WR----------------------------------------------------------------------------------------------------------------------------------------------------------------------------------------------------------------------------------------------------------------------------------------------------------------------------A---------------FRK--ISFVY---------------------------------------------------------------------------------------------------------------------------------------------------------------------------------------------------------------------------------------------------------------------------------------------------------------------------------------------------------------FLCG---VAYV--------------------------------------------------------------------------------------------------------------------------------------------------GSSQAQDAEHFYLRLKQAPLVEMLQYL--ALQ------QHQDLLIDDHLE---G-TLSLQMKKTTFEKCLQSIARMKQLELHQ--EGK-----SYYLTSPSGVAANDT----------HHPTS----LMTSSIKLHFAKAAEVVKSLTS--------------------------------------------------------------------------------------------GQGSLLSVGGSLSFDERTNLLLIQDEPQSIQRIKALVAEMDKPIEQIAIEARIVTMTDESLQELGVRWGLFQATEQAH----------------------------------------TIAG---------S-L------------------------------------------------------AANGF----------------------SNIE---N-----QLNVNF------S---TN-----------S-A----PVG-SIALQLAKI---NGRLLDLELTALEREKHIEII-------ASPRLLTTNKKSASIKQGTEIPY-VM--------K--RG--K-----DK-----S---E---SVEFREAVLGLDVTPHISKDNSIL--LDLLITQNTL-GAPVVY-----DK-G----EIVSIDKQEINTQVVAQDGETIVLGG-VFHDTMTKGVNKVPLLGDLPLLKHV-FSQKTE--RHQKRELVIFVTPHIIKPSQGSPEQKTTRVKKSAKSR------------------------------------------------------------------------------------------------
>Ga.ana-GCF_000209675.1-UMN179_RS07545-t4ap
-----------------------------------------------------------------------------------------------------------------------------------------------------------------------------------------------------------------------------------------------------------------------------------------------------------------------------------------------------------------------------------------------------------------------MKK-----------------------------------------------------------------------------------------------------------------------------------------------------------------------------------------------------------------------------------------------------------------------------GI----------------------------------------------------------------------------------------------ILVVCMM---------------------------------------------------------------------------------------------------------------------------------------------------------MSLS---------------------------------------G-----------WSK-------------------------KVILDP---FFAEEA-NIMPDLIEDKNLIP---TDEFEAIAVKYIQVNELYKIFNE--------------------------------------------------------------------------------------------NGNGLLSGLSGFSVEPSNNLLLVKGDKQQIQKFKQLISQLDKPGKQIAIEARIVTINNESLNELGVRWGMFSDADNF-H---------------------------------------KVAA---------K-F------------------------------------------------------DSFG----------------------LENLS---S-----HLNVNF------S---TS-----------S------EAA-SIALQVAKI---HGRLLDLELKALEQENNVEII-------ASPHLLTSNQRKASIKQGSEIPY-VIEDD-----T---E--R-----SS-----R---T---HIEFKEAVLGLEVTPQVLHQGVIS--LDLVVTQNSA-GASIPY----G-A-G----QVVTIDKQEVQSQVLVRDGETVVLGG-IFHDLIGKGENKVPLLGDIPGLGKL-FSSKSE--RHQKRELVIFITPRIIHNSQETIENYQKRKQDFIQ---------------------------------------------------------------------------------------------GNN-L
>Pl.shi-GCF_900087055.1-NCTC7364_RS01065-t4ap
--------------------------------M----------------------------------------------------------------------------------------------------------------------------------------------------------------------------------------------------------------------------------------------------------------------------------------------------------------------------------------------------------------------------------------------------------------------------------------------------------------------------------------------------------------------LRGI---NIKPS----AKGTKIGFDLVR---QEPFEL----RAEGKSYILLLGQTR-ST-EQ----------VQ---------------------------------QNNPIL-------------------------------------------KPTGSSLLSVDFVPRGD-GQAELTLN------FVQPPA-----DLA-IRQSSGRLVLDLPRTTVAGD-AYKMDVSR-RGTP---VKTIRSE----ATG----QNTRLLLDL--KG-PVDYD-----QQRIGSQVKVQIRR---------------------ANSA-------------RAQ-------------------------V----------------------------NNPAQYSKPISLNFQNVPIRTVLQVI--ADY------NQFNLVTTDSVQ---G-EITLRLDNVPWQQALDIILRAKGLDKRI--DGN-----VLLVAPSEVLIERER-REMEADAQVSELKP----LQTEYIDINFAKASEIAAMLTA--------------------------------------------------------------------------------------------PNGRMLSSRGSVSVDERTNTLLVRDIDTVLDTVRQMVASLDRPVSQIQIEARIVTINDESLDELGVRWGMLMDTGNGG----------------------------------------MIGG---------S-V-E-------GNL------------------------------------------GAIGA----------------LDQKP--TVD---D-----FLNVNM------P---AS-----------S-G-----AA-SIAFQIAKI---NGKLLDLELSALERENNVEIV-------ASPRLLTANKKQASIKQGTELPY-EV--------A---S--S-----SG-----A---S---TIEFKDAVLGLDVTPQITPNGQII--LDLKVSQNSP-GKVYKI----G-R-G----EAVSVDKQEVETQVLVDDGETVVLGG-VFQHTTIKGVDKVPVLGDIPVMGRL-FRRDMD--KAGKRELVIFVTPRVVQQNMNRPVSTDPISG------------------------------------------------------------------------------------------------------
>En.pac-GCF_001707825.1-A8L45_RS12890-t4ap
--------------------------------M--------------------------------------------------------------------------------------------------------------------------------------------------------------------------------------------------------------------------------------------------------------------------------------------------------------------------------------------------------------------------------------LCS----------------------------------------------------------------------------------------------------------------------------------------------------------------------------------------------------------------------------------------------------------------------------------------------------FRKGA--VAGCIVSS-----LLSAQPV---------------------------------------FAEA--------------------------------TD-----------SSQPGMTDSVEVVK-----------------------------------------------------------------------------------------------KPVYDVNRPVSLNFQDISVRSVLQVV--AEM------NGLNLVVADNVE---G-NITIKLEDVRWSEALNIILKSKGLDKRL--HGN-----VLMVAPKAELDEQER-LALEYQRQQRELAS----LRSEVIQIKYANAQEVADLLQEDE------------------------------------------------------------------------------------------KGVTLLTPRGSVSVDARTNTLLIKDLSENIDVVKSLINTIDIPVSQVEIEARIVSVDEGTLDELGVRWGILNKNGRA-----------------------------------------TVGG---------S-I-E-------SNIFWD---------------------------------------KNDGI-----------DWGGDSGESI--EID---R-----MMNVNL------G---AV-----------S-E----KAS-SIAFQVANLG--KNLLLDLELSALESETKAEII-------SSPRLLATNNRPAFIEQGVELPY-VV--------K------S-----DD-----E---V---KIAFKKAVLSLEVLPQITPDEKLV--LDLTVTQDKV-AGAVPT----G-G-G----EAMAIDTQRLNTQVLAENGETIVLGG-IFQQQVTKGVEKVPLLGDIPLLGYL-FRRDFE--NMSKRELLIFVTPRIMTQ-------------------------------------------------------------------------------------------------------------------
>Vi.cho-GCF_000006745.1-VC2630-t4ap
--------------------------------MKY---------------------------------------------------------------------------------------------------------------------------RDITMK---------------------------------------------------------------------------------------------------------------------------------------------------------------------------------------------------------------------------------------------NG----LKT----------------------------------------------------------------------------------------------------------------------------------------------------------------------YVAQTWLTLWVGLAL-CA-SS----------MV---------------------------------------------------------------------FS-----AE----SATANQLENIDFRVNKE-KAAVLIVE------LASPSA-----VVD-VQKVQEGLSIELLKTDVADDKLYLLDVKD-FSTP---VESVEVF----RKE----PSTQLVVTV--DG-EFQHD-----YTLKGKYLEVVISK---------------------LKAD-------------EKP----------------------------------------------KPK-----SVLEKEGKLISINFQDIPVRNVLQLI--ADY------NGFNLVVSDSVV---G-NLTLRLDGVPWQQVLDIILQVKGLDKRV--DGN-----VILIAPKEELDLREK-QALEKARLAEELGD----LKSEIIKINFAKASDIAAMIGGE-------------------------------------------------------------------------------------------GNVNMLSERGSISIDERTNSLLIRELPDNIAVIREIIESLDIPVKQVQIEARIVTVKEGNLEELGVRWGVMSTNGSH-----------------------------------------SVGG---------S-I-E-------SNL------------------------------------------WQKGL---------------LADDEF--PVD---E-----FLNVNL------A---ST-----------S-A----NAS-SIAFQVAKLG--SGTLLDLELSALQNESKAEII-------SSPRLITTNKQPAYIEQGTEIPY-LE--------S---S--S-----SG-----A---S---TVAFKKAVLSLKVTPQITPDNRLV--LDLSVTQDRR-GETVKT----G-T-G----EAVSIDTQRIGTQVLVNNGETVVLGG-IFQHSINNSVDKVPLLGDLPVLGAL-FRRTYE--QMGKSELLIFVTPKVVIQ-------------------------------------------------------------------------------------------------------------------
>Oc.dou-GCF_002242685.1-B6S08_RS08385-t4ap
--------------------------------MA------------------------------------------------------------------------------------------------------------------------------LALI---------------------------------------------------------------------------------------------------------------------------------------WAA--------------------------------------------------P-------APTL---------------------------A---------A---S-LEQ--IRINP-L-AGEQLALE-----------------------LEFDEPP--VVTDSMLG--------------AP------------------------NRLVLRMPGATSAL--LENRIPVERLGIEAV---EARSV----SGALEVVISMAQ---PLPYRL----QPEGNRVRLLLGKDL-AG-TT----------ST------------GT--------------------------------------------------------A-----LP----PGATNAIGGIDFRRGRE-GQGQVLIS------LDNPSA-----AVD-MQERGNQLIVSFHNTHVPEAQLKSYRVGD-FATL---VERIEVR----RER----NKALITVST--TE-AYDYH-----YDQSRRLFVLELVP---------------------ATRA-------------KAV-----------------------------------------------SV-----TQKRYDGKPISMNFQDIPVRTVLQLI--ADF------NNFNLVTTDSVQ---G-NLTLRLDGVPWEQALDTILQVRGLGKRL--DGN-----ILLVAPAAELAQQEQ-RQLEHQQAQEVLAP----LETEFLQVNYAKAADVVALLTN--------------------------------------------------------------------------------------------ESTGLLTERGAIAVDDRTNMLVIKDTRASIESIRRMLSLLDIPIKQVVIEARMVTIDDGFEEAFGVRWGYSNDNTSG-----------------------SNT-------------Q-SVSG---------T-L-E-------G----------LRS-----------------------------------------------------------DND---T-----SLNVNL------P---VA-----------G-A-----AG-NVAFQIAKLN--GGRILDLELSALERENRAEII-------ASPRVTTSNQKPALIEQGTQVPY-SS--------S---S--G-----EG-----G---T---EVQFQDAVLSLKVTPQITPDNRVV--LDLTVTQDAI-GERIPQ----ATG-G----EAVAINTQSITTQVLVNDGETLVLGG-IFQQNITRNVTKVPLLGDIPVVGNL-FKTTRD--NNSKRELIIFVTPRIVHDSI-----------------------------------------------------------------------------------------------------------------
>Zo.tai-GCF_003012795.1-C7I36_RS05905-t4ap
--------------------------------M--------------------------------------------------------------------------------------------------------------------------------------------------------------------------------------------------------------------------------------------------------------------------LIQ--------------------------------------------------A-------VPAW---------------------------A---------A---T-LEQ--FRVNP-L-TGEQLLLE-----------------------LEFDGPVP-AVSELLRQ--------------QP------------------------DRLVLQLPGTVSAL--AQNLIPIERQGVGMV---DIRRI----GTNLEVAVGLDR---RQPYRI----STEGNRLQLLLGEQV-AG-QD----------GA------------GA--------------------------------------------------------S-----LP----PGTINILTGVDFRRGHD-GQGQVLIS------LGQSTA-----AVD-MQVRGNRLVASFHNTHIEDDQLQTYDVTD-FATP---VRQVAAS----RER----DRALVTVET--DG-PFEYR-----YDQSERMFVLEVSR---------------------PAAP-------------ASA----------------------------------------------APD-----TGKRYGGKPISMNFQDIPVRTVLQLI--ADF------NNFNLVTTDSVQ---G-NITLRLDGVPWEQALDTILQVRGLDKRL--EGN-----ILLVAPAAELAGQER-QQLENRQAQEVLAP----LVTEFLQVNYAKAADIQALLVGEGRSSTHRDGAPEN--------------------------------------------------------------------ERATTS----SAGRLVSERGSVAIDERTNILMIKDTRESIENIRRLLGLLDVPIKQVVIEARMVSVSEGLDEALGIRWSYFDSNMGN--------------------------D---------------------------K------------------------------------------------------------------------------------IRD---L-----GFNVNL------P---IA-----------N-P-----AG-TLELQLAKLS--DGRILDLELQALEKENRAEII-------ASPRVATSSQQQAEIRQGVQIPY-TT--------V---D--D-----KG-----V---V---KTAFAPAELSLTVTPLITPDNRLV--LDLEVTQNTV-GALVSV----AGG-G----QAPSINTQSVKTQLLVNDGETLVLGG-IFQQLTQSGVTKIPVLGDIPVVGNL-FKSREE--KHEKRELLIFVTPRIAQ--------------------------------------------------------------------------------------------------------------------
>Ru.amy-GCF_900115655.1-BMY80_RS09025-t4ap
--------------------------------MNLQKNK--------------------------------------------------------------------------------LGLF-------------------------------------VMLA------------------------------------------------------------------------------------------------------------------------------------TVAGVV--------------------------------------------------L-------PAEA---------------------------A---------T---K-LEN--VKVND-Q-YASQTKIE-----------------------LQFDGPIG-SYQDRLQY--------------HP------------------------EQLVINLSDAESAL--LKDTLDVNVKGIKDM---NVKQN----GDGLDVVFGLKS---LVPYEV----SQQNNSLYVTIGTDP-RV-AA----------AR-------------------------------NGVNTPDI----------------------INTNAD---K-----SV----AGGINRINALSFKKNSA-GDGLVVVT------LDNKSA-----ALD-LQPKGTHLIAKFHGTNVAPDLLAVMDVAD-YATQ---VKSIDVS----QTA----DGAVLDFTMY-NA-EFDAK-----FDQSGDTVVINVAK---------------------KKPV-------------------------------------------------------------VKLD-----NTQKYSGKLISLSFQDVPVRSALKVL--AQE------VNLNLVMNDSVT---G-NITINFDSVPWDQALDTILRVKGLDKRV--EGT-----ILLIGSQEELAQYEQ-KQLEEQDKKTAKEP----LVTDFIQINYAKAADFVKLISTKDSSLSIKANNT-------------------NAYGSSN-----------------------------------------------SAD----STDSLLSSRGTVTVDERTNTLIIKDTESSIANIRRLVDTLDTPVQQVVIEARIVSIDESAETALGINWGMDTNNGVL-----------------------------------------STGK---------P---DD------GK-------------------------------------------WYAG------------------------------H-----GTSTDV------P---TD-------------------GG---TFSLGRIT--KNFAINLALKALETEKRTDII-------SSPRITTTNQKEAYIEQGYEIPS-IT--------A---S--S-----AG-----N---T---TIEWKKAVLSLKVTPQITPDDSVF--LDLAITQDDK-GDEVKSF-------G---TSSLSIETRELNTQVLVGNGETLVLGG-IFQQSVSRTVKKVPLLGDIPVLGWL-FKSVDN--TNSKREVLVFITPHILKETM-----------------------------------------------------------------------------------------------------------------
>To.aue-GCF_000023065.1-TOLA_RS13355-t4ap
--------------------------------MRTNRLFNSG-----------------------------------------------------------------------------LYTAAV-----------------------------------LSFA---------------------------------------------------------------------------------------------------------------------------------------AYS--------------------------------------------------T-------TVFA---------------------------L---------A---E-LEN--IRVSP-L-SGDQLELQ-----------------------FDFNEPVT-NFTDKLKY--------------QP------------------------NQLYLNFPTTTSAL--KQNTIPIERLGIQDI---QVKPK----NAGLDVSVNLER---LMPYRI----KQDGSHISVTLGQSL-AN-EA----------KPQ-----------SATES--------------KVLATPTTTT--------------------SDSSAM---K-----SN----AGVINSIEHVDFRRGKN-GQGQLLIN------LQNSAA-----AVE-VTSRGNHVIASFNATGIRPDLIALMNVTD-FNTP---VTNIDVQ----QNK----SNVTFDLNV--KG-KFDYK-----YDQSGSLFIVEVSP---------------------PSKT-------------VRA-----------------------------------------------------DAPKKYKGKPISLNFQDVPVRTVLQLI--ADF------NKLNLVTSDSVN---G-NITLRLDGVPWEQALDTVLKVKGLDKRL--DNN-----VLLVAPAAEIAAQEK-QQLENNQKVADLAP----LVTEYIQINYAKAPDVAKLLAD--------------------------------------------------------------------------------------------DKTRLLSPRGAVSVDERTNTLLVKDTAEVIDHIKDMIKVLDVAVKQVVIEARMVTVTDGVEDALGIRWGVTDINTNG-----------------------------------------STSG---------S-I-E-------G----------LDT-------------------------------AATGE--TP-------------------AID---D-----RLNVNL------A---AAP-----SS---G-T-----AA-SIAFQVAKLA--DGSLLDLELSALENENKAEII-------SSPRVTTANQKEALIEQGYEIPY-NE--------S---A--S-----SG-----A---T---TISFKKAVLSLKVTPQITPDNNVI--LDLHVTQDDI-YQDVNT----GNG-G----TAKALSTQAITTQVLVKNGETLVLGG-IYNRSIKKTVNKIPVLGDIPGVGVL-FRNTVN--TNTKKELLIFVTPKIVTGNL-----------------------------------------------------------------------------------------------------------------
>Id.loi-GCF_000008465.1-IL_RS12670-t4ap
----------------------------------------------------------------------------------------------------------------------------------------------------------------------------------------------------------------------------------------------------------------------------------------------------------------------------------------------------------------------------------------------------------------------------------M---------------------------------------------------------------IP------------------------TRLSF--------------------------------------------------------YVF---------------------------------------------------------------------------------------------------------------------------------------------LLLA------------------------------------------------------------------------------------------------------------ILSFQP---------------------VSAV-------------YAA-DKN-----------------------------------------WQSL-----LSEQQRLQPVSLNTRKMPLRDLIQLL--ADQ------HQLNILMTDNVK---G-ESSLKLNGVAWQDAFATLIASHDLAIRL--QGS-----MLRIDVAGEHTTDSN-E-----------------YHSILLSVNFAKASDLAKLLKN--------------------------------------------------------------------------------------------EQQSFLSPNGAVSVDARTNTLILRDTPEQLATIRQLVNDLDVPVKQVLIEARMVTVKANVSKELGIRWGVSEYGLAI------------------------------------------------------P--------------------------------------------------------EDAG------------------------SFV---K-----GMQVDL------P---TA-----------A-P-----AG-TFSANLARLS--DDILLDLELTALEQENKAEII-------TSPKIFTSNQQPAYIEQGTEIPY-VE--------T---A--A-----HG-----A---T---AVQFKKAVMGLSVTPQITPNNHVL--MELTITQNTR-GDTVAT----P-T-G----PAVAIDTQEMSTRVLAKNGETIVLGG-IFQEHNLNDDSRVPILGSLPLIGKL-FSHQQQ--RDEKRELMIFVTPTILPQS------------------------------------------------------------------------------------------------------------------
>Ps.lut-GCF_001750165.1-S4054249_RS01370-t4ap
--------------------------------MTRNLANSFAKT---------------------------------------------------------------------------LIG--------------------------------------GAFL---------------------------------------------------------------------------------------------------------------------------------------GTS--------------------------------------------------M-------LSYA---------------------------I---------P---M-LYD--VRYNP-I-DTGETELQ-----------------------LVFDEQLEGEPQVQVLN--------------DP------------------------ARLELFFSGAEFEE--SLKQMKINTAGIRAI---NSTME----ADGFRISIVLEE---LKLYKT----TVKNNLVYLQVSDQP---------------------------------------------------IPDPETQ------------------------------E-----QI----NQYINGIQSIDFKRTSE-GAAQILAF------LDSAQS-----AID-VQQVGDKIVADFHHISIPDEHLYELDVTD-FGTV---VSRIETF----REE----TKTRIVIEP--NA-AFKFN-----YQQLDNIFTLTVEK---------------------DSNE-------------------------------------------------------------FKFG-----ENKSYQGQPITLNFQDIPVRSVLQII--ADT------NNFNLVTSDSVS---G-NITLRLDGVPWDQALDVVLRVKGLDKRM--EGS-----ILMVAPSEELSAREA-KELQAKKQVEELEP----LYTEYIQLNYAKAQEFSDLLKT--------------------------------------------------------------------------------------------DVNSIISLRGSVSVDTRTNTLLIKDTARSIESIRRMVEKLDVPVKQVRIESRMVTVTDNIQEDLGIRWGFSDQQGND-----------------------------------------ALSG---------N-L-T-------A----------ADL-------------------------------LSGGT--IP-------------------GLE---D-----RLNVNL------P---AP-----------A-T-----AA-SIGMHIAKLS--DGTLIDLELSALEQENKGEII-------ATPSITTANQKTARIEQGTEIPF-VE--------A---S--S-----SG-----A---T---AVEFKKAVLSLEVTPQITPDNKII--LDLIITQDTR-GDTVQT----A-N-G----PAVAINTQQIQTQVLVDNGQTVVLGG-IYQQETTNAVSKVPLLGDVPYLGVL-FRNTKE--INEKKELLIFVTPRIMNENL-----------------------------------------------------------------------------------------------------------------
>Me.lut-GCF_000427625.1-METLU_RS0116110-t4ap
--------------------------------MNNKQGDIMLN--------------------------------------------------------KTGRSLWVHFGLGL------F----------------------------------------LFMF---------------------------------------------------------------------------------------------------------------------------------------QIA--------------------------------------------------S-------AGAG---------------------------N---------I---S-IQG--IDIVT-L-PGDKLQVQ-----------------------LEMSGTAI-EPKVFHTD--------------NP------------------------ARIALDFPGVKNAL--DKKEYPINQGSARNV---YVAEG----ADRVRVVLNLVE---SVPFDT----KVIGNKVQLTLTKAK-AV-IP----------DR----------------------------------SVP-----------IAQKP----------ATSV---I-----SS----LMPEQAIRGLDFKRGDR-GEGRILVS------LANPNT-----IVN-SKEEGGKVVISFLNTQLPGNLEKKLDVSD-FATP---VRSIDAV----STN----KDSAITVSLQ-NS-LYDYS-----LFQSEGLLTVEFRP---------------------ITAE-------------EKE-AV--------------------------------------------DK-----KRAKYTGDRLSLNFQEIDVRSVIAVL--AEF------TGQNVVAGDDVT---G-TVTLKLDDVPWDEALDFIMMTKDLEKYE--TGN-----VTLIAPQGKIKKYKE-EQQKTEAVVDQLEP----LATEYLKINYAKAEDFRNLLYGEDASAIGSCA-------------YVTQRDFSTSNSRSN--------------QNQGQNQN----QDQFQNPYQQGQNSSQGFGDMENNLVSKNGLILLSARGSAVVDSRTNTLIVRETAKRLEEVKKLIHKLDIPVRQVMIESRIVIASNTFAKELGVRFGIAKQAEVG-----------------------SGT--V----------F-GVGG---------R-G-T-------R----------GNGNAQV---------------------------DENG--------------------NI--GVL---N-----DALVDL------A---TSS----------N-P-----YG-ALGMTLARG---ADYVLNLELSALQDQGRGELV-------SNPRVMTSDRCLATIQQGAKIPY-VT--------Q---N--G-----LS-----G---T---NTTFVDAVLQLGVLPQITPNGSVI--MGLYITKNTL-GEQVTEF-------G-----DRLIDKREIKTSVQVNDGETVVLGG-VFEEELNNDTNKVPFFADLPGIGFL-FKRTFN--QDDKRELLIFVTPKIIKDALSSY--------------------------------------------------------------------------------------------------------------
>Me.tun-GCF_000190755.2-METTU_RS05145-t4ap
--------------------------------MNYKQGGIMVNTHRAQ--------------------------------------------------DKTWRPLCAHIGIAL------F----------------------------------------LFIF---------------------------------------------------------------------------------------------------------------------------------------QIA--------------------------------------------------S-------VKAG---------------------------E---------L---A-LSG--IDFAT-Q-SGDKLQIE-----------------------MEMTGPAI-TPQIFKTD--------------NP------------------------ARIALDFPGVKSAL--AKKMYPINQGAASSV---YVVEA----AGRVRVVVNLIE---ATPFET----KVVGNKVQLTLTRAK-AV-MP----------AK------------PAI-------------------AKPAMPATP-----VPTKT----------TNSV---V-----AA----LIPAQDISGFDFKRGDK-GEGRILVS------LANPNT-----IVN-SKEQGGKVIISFLNTRLPESLAKRLDVSE-FATP---VKFIDTV----SSD----QQTTITVAMQ-NE-LYDYS-----VFQADGLLTVEFRP---------------------LSNE-------------EKD-AL--------------------------------------------DR-----SRTKYTGDRLSLNFQEIEIRSVIAIL--AEF------TGQNVVAGDDVT---G-TITLKLDDVPWDEALDFIMMTKDLGKYE--TGN-----VTLISPLDKIKDYKK-KQQETEKVVEQLDP----LVTEYIKINYAKAENFRNLLNGQDTGAFGSCG-------------VTGTTGTASSGGSSA--------------STASAG------GSSGAGPASQGQGTG-ASGTEGGN----DKFGLLSPRGSAVVDARTNTLIVRETTKRLDEVKKLIRKLDVPVRQVMIEARVVIADDSFTENLGVKFGAAKAASLG-----------------------SGK--S----------F-AVGG---------S-G-T-------K----------GNGNLQP---------------------------DANG--------------------NI--GTL---N-----DTLVDL------G---VAG-----LTA--T-P-----PG-ALGMTLARG---ADYVLNLELQALQIEGKGEIV-------SNPRVMTMDRCTAVMMQGVQIPV-TTP-------G---T--A-----NT-----P---P---TTTYIDAVLKLNATPQITPSGSVI--MNLLITKDNA-NTTSNP-----VS-G-----NPGIDKREIKTSVLVEDGETVVLGG-VYEGAESYGKNKIPFFADLPGIGFL-FTNSTT--NKTKKELLIFVTPKIMKDNVASD--------------------------------------------------------------------------------------------------------------
>Me.mor-GCF_000496735.2-MGMO_RS13025-t4ap
--------------------------------MNIKQGDMMGG--------------------------------------------------------RMVRHRDAYICLSV------L----------------------------------------LLMF---------------------------------------------------------------------------------------------------------------------------------------QIT--------------------------------------------------F-------VNAA---------------------------G---------L---A-ISS--IDVAS-M-PGDKLQIQ-----------------------MEMTGPAI-APKVFQTD--------------NP------------------------ARIALDFPGVANGL--EKKMFPINQGSVSSI---YVAEA----ADRVRVVVNLAE---SMPFDT----KIEGNRVLLSLKHSQ-SA-QH----------MP------------VASV------------------TRPF----------IRKST----------PSSV---A-----AG----LIPEQGIRGIDFKRGDN-GEGRILVS------LENPDT-----IVN-TREEGGNVVLSFVNTRLPDNLAKRLDVSE-FATP---VKTIAAT----SSS----RETTITAGMQ-NS-LYDYS-----LFQSEGLLTVEFRP---------------------LTSE-------------EKE-IL--------------------------------------------DS-----KREKYKGDRLSLNFQDIDIRSVIAIL--AEF------TGQNVVAGDDVA---G-TITLKMDDVPWDEALDFIMMTKGLEKFE--SGN-----VILIAPVGRIKEYKE-KQEATEKVVEQLEP----LVTEYIKINYARAENFRNLLNGLDTGAFGACG-------------SGLTGSGSTSGGATT--------------ASASSLTP----GSQSYGQGQQGQAQAQGQGGNAQN----ERFKILSGRGSAVVDARTNTLIIRETAKKLEEAKKLIRRLDLPVRQVMIEVRIAAANNNFAKQLGVRFGVAKQGSAG-----------------------DGK--K----------F-AIGG---------L-G-T-------Q----------GN--------------------------------STSGA-----------------------TTV---T-----DTLVEL------G---TTA----------N-P-----YG-ALGMTLARG---ADYVLNLELSALQDQNQGELL-------SNPRVLTSDRCRATIKSGVQIPY-QT--------T---S--G-----NL-----G---T---TTIFVDAALVLDVTPQITPSGSVV--MALRVTKDAP-SIVAGA--------T-----APGINTQQLETNVHVMDGETVVLGG-VFQGTLNNNLNKVPFFGDLPGVGFL-FKRTIK--QDDKNELLIFVTPKIVKDNVAVN--------------------------------------------------------------------------------------------------------------
>Me.fib-GCF_000372865.1-A3OW_RS0105725-t4ap
--------------------------------MCNKRVGIMMN--------------------------------------------------------NKVPFFWLYLMGSV------Y----------------------------------------LSLF---------------------------------------------------------------------------------------------------------------------------------------PLA--------------------------------------------------S-------VKAA---------------------------D---------L---A-ISS--VEIAS-V-AGDKLQIQ-----------------------LEMTGPAI-EPKVFHTD--------------NP------------------------ARIAMDFPGVKSAL--DKKTFTINQGSASSL---YVAEA----ADRVRVVVNLLE---SVPFET----KASGNKILLTLSSKA-AT-PP----------VD------------SAPVV---------------DRRVPA-------------------------PAFP---A-----SE----SLFRQSIKGLDFKRGEN-GEGRILVS------LANPNT-----VVN-SREEGGMVVISFLNTRLPENLTKRLDVSE-FATP---VKYIDAS----STS----KETTINVALQ-NN-LYDYS-----LFQSEGLLTVEFRP---------------------LTPA-------------EKE-AI--------------------------------------------QA-----QREKYTGDRLSLNFQDIDIRSVIAVL--AEF------TGQNVVAGDDVT---G-KVTIKLDDVPWDEALDFIMMTKGLEKYE--TGN-----VTLVAPVGKIKEYKE-KQRETQNVVERLDP----LHTEYLKINYARAENFRNMLRGFDSGAIGQCGL------------YNKNRGSSASSQASTQSLNQRTIQPGMGGAQGGAY------GSAMGMGGAGGVGGA-AAAKQMAE----DSFMLLSPRGTAVVDARTNTLIVRETPKRLEEIKKLIRKLDVPVKQVMIESRIVIASTNYARTLGVRFGVAKVATMS-----------------------SGK--Q----------F-GVGG---------P-D-P-------A----------SD--------------------------------PGNGD-----------------------LSV---T-----DTLVDL------A---AS-----------N-P-----YG-ALGMTLARG---ADYVLNLELSALQDEDKAQLL-------SNPRVMTTDRCQATISQGTSIPY-QS--------S---S--N-----NT-----G---T---NTQFIDALLTLDVTPQITPSGSIN--MDLELTRDDV-GQLVVN--------G-----QPGIDTNNVKTNVLVNDGETVVLGG-IYKGTVFDTVNKVPFFADLPGIGFL-FKRTIK--QDDKQELLVFVTPKIVKENLTTN--------------------------------------------------------------------------------------------------------------
>Me.alc-GCF_000968535.2-MEALZ_RS15795-t4ap
--------------------------------MSIQGSKNM---------------------------------------------------------NRVTKPLWKTIFAGI------F----------------------------------------LCVF---------------------------------------------------------------------------------------------------------------------------------------QFA----------------------------------------------------------VQAS---------------------------E---------V---Q-IQN--LDFTR-L-SGGRLQLQ-----------------------LELDGPAP-APRVFHTD--------------NP------------------------ARIALDFSGVKSGL--SKKKFPINLDAADSV---YVAES----GGRLRVVINLIS---SVPYET----RTEGNKVFVTLTGAA-QA-EA----------PV----------------------------------VRPETSIV----ATAAQQA----------RSDV---M-----AQ----FLPEQGIKGVDFRRGPR-GEGRILVS------LSEPNT-----MVN-TREVGGKVEIYFVNTRLPERLSKRYDVSE-FATP---VKSFDAV----SSR----QEAKITVDLQ-SP-LYEYS-----QFQSEGMLTVEFRP---------------------LTQA-------------EKD-FI--------------------------------------------DS-----QKDRYTGDRLSLNFQDIEIRSVITLL--SEF------TGQNVVAGDEVT---G-RITLKLDDVPWDEALDFIMMTKGLEKYH--TGN-----VTLIAPVGKIKEYKE-KQRETEKVVEQLEP----LRTEYIKINFARAEGFKNLLYGFDAGTFGQCGIVPEQSEGGQTTGQFGMGGMQGRGGAQG----------GMGGGTGGAMGGMGGMGGAMGGMGGGSSAQLRRQSGTEGE----EDYSMLSPRGTVVVDARTNTLIVRETAQRLEEIRKLIAKLDLPVRQVMIESRIVIAANTFARDLGVRFGVTKQAAIG-----------------------SGK--S----------F-AIGG---------A-G-T-------Q----------SNANALP---------------------------NADG--------------------NI--GEI---S-----DQLVDL------G---LQA-----FNK--T-P-----YG-ALGMTLARA---ADYVLNLELTALQDEGRAEIV-------ANPRVMTSDRCQARIKQGFEVPF-QS--------S---S--G-----NL-----G---T---NIEFKEAELVLDVTPQITPDGTIQ--MGLLITKNEP-DFNRAI------L-G-----QP-----PIVTNVQMLDGETVVLGG-VFENTVSDLKNSIPFFGDIPGIGFL-FRRNEK--LDDKSELLIFVTPKIVHDNLASEKY------------------------------------------------------------------------------------------------------------
>Me.met-GCF_000214665.1-METME_RS01380-t4ap
--------------------------------MSTMQNIMTGKL----------------------------------------------------------QGRFAYQWLLM------L----------------------------------------TLTL---------------------------------------------------------------------------------------------------------------------------------------QIF--------------------------------------------------A-------ASAG---------------------------E---------T---T-INN--LEFST-L-AGNQLQIQ-----------------------LELSGGVV-EPKIFQTD--------------NP------------------------SRLALDFEGVKSNL--AKKSFPINQGAANTV---YVVEA----SGRTRVVINLTE---KVPYET----KIDGNKYYIVLKSAG-SV-AA----------VN------------KIV---------------------------------HTSAA----------KETV---L-----SR----FLPEQSIKSIDFRRGPN-GEGRLLLG------LSTPNT-----VVD-AKQSAGKVVLNFLNTRIPEALIKSFDVAD-FATP---VQKIEAV----PRG----EGVTITITP--NNPNYDYS-----SYQADNLLTVEFRP---------------------MTPA-------------EKE-AQ--------------------------------------------LK-----EKTPYVGSKLSLNFQEIDVKAVLMIL--ADHIKTQEGKEINIITTDSVT---G-SIALHVNDVPWDQVLDVVMKLRGLSKRE--NGN-----VILVGPTEEIKILEE-KELEARKVQEELEP----LKTENIQINYAKAENICSILMGRSVSAAVAGT-------------SGQSGGRGGSAGGAR--------------GGAGGACG----ASSSTGQQSGGQA-AGASGGAATS----QNMRLLSPRGSVIADGRTNVLIIKDTATQLEEIHKMIAKLDIPIRQVMIEARVVIASTTFARNLGMRFGVNRNNNIT-----------------------TAD----------------------------N-A-T--------------------------------------------------------------------------------SML---S-----NLGYTL------A---AA-----------S-P-----PG-ALAFTLASG---ANYLLSLEIDALQTEGKGQQL-------SNPRVLTSNLQTAHIEQGTQIPF-QS--------S---S--A-----NT-----G---P---VTEFINATLVMDVTPQITPTGSII--MDIEVQKDAP-GAAVPT--------GT--GTALQIEKKNVKTSVQVEDGETVVLGG-VYEANLLTSKQKVPWFGDLPLFGWL-FTPSDNVINDDKTELLIFVTPKVVKSNVGAH--------------------------------------------------------------------------------------------------------------
>Me.vad-GCF_000733935.1-EP25_RS0110545-t4ap
--------------------------------MNTKQKNKFWGLPGRAQF----------------------GW---------------------------------------------LALTF------------------------------------ALLL---------------------------------------------------------------------------------------------------------------------------------------QAH--------------------------------------------------S-------VSAS---------------------------E---------K---A-IES--LQFTS-L-AGNKVQLQ-----------------------LEMNEPVA-EPKIFQTD--------------NP------------------------ARIALDFAGVKSHL--SKKSFPINQGAATTL---YVVEA----GGRTRVVINLNA---AVDYQT----KAEGNSYYVVLNAAK-SV-GA----------GE------------QA----------------------------------VKKQL----------KQTN---I-----SK----LIPQQTIKGIDFRRGPH-GEGRLLLA------LSNPNT-----VVD-VKEKGGKVVLNFLNTKLTGALAKSYDVID-FATP---VRRVDAR----SRG----TGATITVTTV-DE-NFDYS-----TFQAEGLLTVEFRP---------------------VSVE-------------EKA-AL--------------------------------------------LK-----DKFPFTGDKLSLNFQDIEVRSVLQIL--ADF------TDLNIIASDSVG---G-NVTLRLNDVPWDQALALVLKSKGLAKRE--SGN-----VVFVAPATEITQMEE-DELAANKIVEELEP----LVTEYIQINYAKAEDFSKMLFSRGQAGGRAGG-------------AGGVGGVGGAATATG-------------------------------------VGAGVAGSRGIND----DERRLISRRGNVIVDPRTNTLIVKDTADRLVEIRKMIKLLDIPVRQVLIESRIVIATTLFARNLGVKFGVAQKADIN-----------------------GGK--Q----------F-GYTG---------T-----------G----------VET-----------------------------------------------------------SDT---S-----QILADL------GGALAA-----------S-S-----GG-SLAMTLARG---ADYLLNLEISALQDDSLGELL-------SNPRVMTTDRVQAVIRQGVQIPY-VT--------V---S--Q-----DG---------T---KTELVDAVLELQVTPQITPNGSVI--MELNIKKDSP-GADTITT-------GG--AASTPIDTREVNTTIQVDDGETVVLGG-IYESETNNLKNTVPWLADLPGIGWL-FKRTEK--RDDKRELLVFVTPKIVKPSLSAY--------------------------------------------------------------------------------------------------------------
>Me.sed-GCF_002072955.1-AU255_RS17735-t4ap
--------------------------------MNIRQGGFCMSFFK--------------------------QWSLLRI----------------------------------------FAMSA------------------------------------LLLG---------------------------------------------------------------------------------------------------------------------------------------QVS--------------------------------------------------L-------VEAQ---------------------------E---------L---A-LSS--VSLNA-L-SGDNLQLN-----------------------FEMTGDVA-KPEVFHTD--------------NP------------------------ARIVLDFAGVKSAL--KQKKNLINAGGIDSY---VAIEA----NGRLRIVINLVK---LVHYDV----KVQENHVIVALRSSS-RM-AR----------DS------------HENL--------------------------------TKKTL------------TQ---F-----AA----LIPEQVINKIDFRRGKN-GEGRLLIF------LSNPNT-----VVN-TQEKSGKIELSFLNTNLPQVYAKKMDVLD-FATP---VSMIEAK----EVG----TEVNIIITPI-NS-DFDFS-----TFQSDGLLTVEVRA---------------------ITTA-------------EEE-EK--------------------------------------------RK-----NKFPFSGERLSLNFQDIDIRSVLQIL--ANF------TDLNIIASDAVA---G-SLTLNLNDVPWDQALDIILKSKGLGKRE--SGN-----VILVAPNEEIVKLEE-EELKSQQVSERLEP----LKTEYIQINYAKAENFRNILNGYSSFSANGCT-------------VSTGAGNNGVGGSSD----------GTGSGIGGGIGG----GIGSAIGSVGGIGSVGNRGNNGQG----ANYSLLSDRGTAIVDSRTNTLIVKDTAKSQEEIRQMIQKLDRQVRQVLIEARIVIAEQGFAQELGVKFGAAYVGPNG-----------------------SVG---------------ATTG---------S---N----------------------------------------------------PNNGT---PG------------------DIV---S-----PILSNL------A---VS-----------N-P-----YG-ALGMTLASG---ANYVLNLEISALQDDRKAEFV-------SNPKVLTSDRCLAKIEQGQQIPY-QT--------V---S--Q-----NG---------T---QTQFQDASIILEVTPQITPSGSVI--MDLYITKDSP-GDSTPG--------G------LAINTRQVTASVRVEDGETIVIGG-VYEGDTVNIVNSVPWFADLPLIGWM-FRKTTK--NDFKKELLVFITPKITKDSMKMR--------------------------------------------------------------------------------------------------------------
>Me.ish-GCF_900155475.1-B9N93_RS04525-t4ap
--------------------------------MRVNGSGA---------------------------------WG--------------------------------------------LSGRIVVWVVV-----------------------------ALGLL--------------------------------------------------------------------------------------------------------------------------------------WRTP--------------------------------------------------V-------CGAG---------------------------G---------L---V-LTS--VEFSS-L-PGDNLQLV-----------------------LNLNGPAV-QPRVFNTE--------------NP------------------------ARIALDLPGVSNGL--DKKSIPINTAGAQSL---QAVES----AGRTRVVLNLTN---LVPYTA----KAEGDRILITLQNAP-PQ-ST----------AP--------------------------------VVRTPSSSS-------APMPG----------VRSA---Y-----YG----DGAGRRIENVDFRRGEK-GEGRLLIT------LSDPNS-----VVD-IKQQGRKVVIRLDETELPQKLARRLDVID-FATP---VQLIESA----MDG----SDTRLSVTPV-SE-EYDYS-----SYQTGKLLTVEFRP---------------------LTKL-------------EKE-EI--------------------------------------------KK-----KDFRYGGEKLTLNFQDIPVRSVLQIL--ADF------TNLNIVASDTVQ---G-NVTLRLEDVPWDQALDLVLKSKSLGKRQ--EGN-----IIRVAPLDELNKQER-DELEAQKVVEELEP----LRTEMIQLNYTKAEEIKEILVGTTKKTVEDTA-------------SQSNITGAKSLTSTA-----------------------------------------------TLD----VSQSILSNRGNVTVDPRTNQLIVKDTSRNIERVRELVRQLDKQVRQVLIESRIVIAENNFTRELGSRLSLNRSAFVK-----------------------DTRGKEF-------FQT-APDG---------T-T-E-------E---------------------------------WQQ--------RWSG--------------------NT--GVS---G-----DALVNL------A---ST-----------A-AA--ASGG-YFGVTFLKV---GDYLLDLELSAAQIDGRSETV-------ATPKLITSDQTKATILQGQEIPY-TV--------T---S--A-----AG-----GAAIA---TVQFKLAVLKLEVTPHITPDDNIL--MDLFVQKDEP-SSVLFN--------G-----VPAILKRQITTRAQVGNGDTVVLGG-VYEGQQKNQTDKVPFLGDLPGVGFM-FRKDRV--DDNKKELLIFITPKILDQTLSTR--------------------------------------------------------------------------------------------------------------
>Me.cap-GCF_000008325.1-MCA_RS01620-t4ap
--------------------------------MTKNEEGRVRRFVIRYVGSGRV----------------PPCW---------------------------------------------I----------------------------------------AGIF---------------------------------------------------------------------------------------------------------------------------------------ALCWGG-----------------------------------------------V-------ALAG---------------------------G---------V---A-LQS--VDFTA-L-PSENFQLR-----------------------LGFDGPVP-EPRSFTTE--------------HP------------------------ARIALDLAGVRSDL--DKKPIPVHQAGVETV---QAIAA----GGRTRVILNLAT---AVPYTT----RVAGRFLYVTLQSGK-AG-SR----------AD------------DSAS-------------------APVV--------------------------VT---E-----RP----VVGGPQVESIDFRRGEK-GEGRLLVA------LSDPNS-----LIN-LREEGRSVVADLPGTSLPGRLARRLEVID-FATP---VKWVEAM----PVG----RGARLLITPV-SD-EYDYS-----SYQSGKLLTVELRP---------------------LSRA-------------EKE-EA--------------------------------------------KK-----RRLVFAGERLSLNFQDIPVRNVLQIL--ADF------TNLNIVASDSVQ---G-SVTLRLNEVPWDEALDLVLKAKGLGKRQEANSN-----VIRVAPLDEINRSER-DELEALKVVEDLEP----LRTEIIQINYTKADDIKKVIMGTTEKAEKAIT-------------RPEALTGGPGVTSTE-----------------------------------------------AYD----VTQSILSSRGNVTTDPRTNQLIVQDTPRNLERIRDLVRQLDKPVRQVMIESRVVIANVDFLRELGAKLDFRPKNLTA-----------------------AER-------------L-NPTG---------S-M-A--------------------------------------------------------------------------------------------DLGVDL------AKLTTL-----------S-P-----YG-TAQYVVSM-G---DYLLDLELSAAQKEGRGEIV-------ANPRVLTADQSKAKIMQGVELPY-QI--------TQQGT--G-----GG---IPV---Q---NVAFKPAVLELDVTPHITPDDHIL--MDLMVKKDDK-GELAPN--------G-----NFAIEKREIDTVAQVANGETVVLGG-VYEGTRRNNTDKVPFFGDLPGIGFM-FRRNAV--EDRKKELLIFITPKIVKQTSMTP--------------------------------------------------------------------------------------------------------------
>Me.cri-GCF_000421465.1-H035_RS0111510-t4ap
--------------------------------MFHLT------------------------------------W---------------------------------------------L----------------------------------------IGWL--------------------------------------------------------------------------------------------------------------------------------------GLAI--------------------------------------------------A-------AGAA---------------------------E---------I---N-LQD--IQFTT-L-PGDQLRMR-----------------------FVLDGSAE-APKVFQTD--------------NP------------------------ARLVLDFDGVRNAM--GEKRIPVNTGVVTEV---NAVQG----NGRTRLVVNLVS---MVPYDL----ETEGNEVRLTLKDAG-AI-AT----------TE-----------------------------------TPS--------------------------------R-----VS----GMPDQRIEKIDFRRGPG-GEGRILVF------LKDPNT-----LVD-LRQEGGKVVASFLNTRLPSRLAKKLDVLD-FATP---VESIEAS----SDG----RKTQLVITPA-NS-NYDYL-----SYQSDRLLTIEFRP---------------------LTRA-------------EKE-EI--------------------------------------------KK-----KKFPYTGDRLSLNFQDIPVRSVLKIL--TEF------TGLNIIAADSVK---G-NVTLGLNNVPWDQALDLVLKAKGLGKRK--EGN-----IIWVAPLDEIIKQEK-KELEHVSFREKTEP----LRTEIIQLNYAKAVDVLKVLKGMQKSRIQKRS-------------QSGQNQSVSHYASNFKEE----------------------------------------VISKEKV----AGGSVLSERGEVNIDERTNILIVKDTPHNLEAVRRLVQTLDRPVRQVLIESRVVIANDDFTRDLGVRLNAAKRGGNQ-----------------------SDGT-Q----------T-LLGG-----------V----------------------------------------------------------------------------------LGN---N-----NGIVDL------P---AAI-----GT---G-A-----GG-GMGIAIFKLN---RFLMQLELSALQNENRGEIV-------SMPKVVTQDQTEAVIEQGEEIPF-QS--------V---S--Q-----NG---------T---QTQFKEAVLKLQVTPHITPDDNVI--MDLQVTKDAR-GEVTPD--------G-----QIAIDKREIQTTVQVANGETVVLGG-IYEQEKSKTVNKLPFFGDLPGLGFL-FRRDQK--IDQKRELLVFITPKVLKEATAMR--------------------------------------------------------------------------------------------------------------
>Cy.pug-GCF_000384415.1-CYCPU_RS0100280-t4ap
--------------------------------MHKSNAS---------------------------------GWD------------------------IAKQKARLIKGMFA------M----------------------------------------ACWA---------------------------------------------------------------------------------------------------------------------------------------SMS--------------------------------------------------M-------MPAQ---------------------------A---------A---I-LKD--IQFSG-L-PGNKVQLE-----------------------LSLDSAPD-QLKSFSTD--------------NP------------------------ARIAIDLMGVSNGV--GKTTIPINIGKAISV---RALEA----GGRTRVVLNLND---AAPYAT----KIEGQSVFITLGNVT-SA-PV----------IS-----------------------------------SPSA--------------------------TT---A-----PA----KAADKLVSAVDFRRGEE-GEGRVLVS------LTNTSS-----VVD-VKQEGGKVIVDIKDTSLPPELANRLDVLD-FATP---VKTIDVM----PSG----NDTKLSIAA--IG-HYEFL-----SYQMDELLTVEFKP---------------------LTKQ-------------EQE-EL--------------------------------------------VA-----DKFPYTGEKLSLNFQSIEVRSVLQLL--ADF------TDMNLVASDSVG---G-SVTLRLNNVPWDQALDIILKSKGLAKRI--TGN-----VMMVGPQAEVAAQEK-LELEAKKQVVELSP----LLTEFFEVSYAKASDLVTILKSTGGRSG-------------------------------------------------------------------------------NTN----SNTKLISNRGGVSVDQRTNTLLVQETAEKLVEIRRIIERLDRPVRQVMIESRIVIANDDFTRDLGVRFGLSGITGGGVATG-------------------DST-------------T-VVGG---------A-L-EN------G--------------------------------------------ITVGA---------------GNIFDV--GGS---E-----GLMVDL------P---AA-----------S-P-----AG-AIQFIMGKI---GSSLLQLELSALQTEAKGEVI-------SSPRVITSDQIEAEISQGVEIPF-QE--------A---S--S-----SG-----A---T---STSFEEAELKLSVTPRITPDDRIN--LELNITKDSP-DFSNVQP-------G-----GVPINTQEVDTTVLVNNGDTVVLGG-IYERSKDHSVRKVPFFGDLPGVGVL-FKKDFK--QDNNRELLFFITPKILKDNLAVN--------------------------------------------------------------------------------------------------------------
>Th.bac-GCF_900099115.1-MBHS_RS01600-t4ap
--------------------------------MNHKPMTFL------------------------------------------------------------------------------LSV--------------------------------------LSFL---------------------------------------------------------------------------------------------------------------------------------------MLT--------------------------------------------------T------LLHAA---------------------------P---------V---Q-LNE--INYSL-L-PGNQLEVS-----------------------LKFNGNAV-IPQHFPID--------------NP------------------------PMIVMDFPGVVLK---AEKYKKIKVGMVNEI---NAVEAH-QPQQRLRVVINLIR---TTPYEI----FQSGERLIISLGQDV-KA-TG----------VV------------------------------HQQSTTPVASS-------QAESM----------QPAPALIS-----PD----TYAEPSIKHIDFHRSED-GGGRVIVK------LSDPHA-----EVN-MRREGRNVLIDFEETLLPERLDRKLDVKD-FATP---VMSIDSQ----QIG----RKTRIAIAS--NG-NFEHF-----GYQTNDLYTLEIKQ---------------------KVED-------------PGE-EL--------------------------------------------TI-----DTKKYTGKRISFNFQEIEVSAVLNLL--ANM------QGFNLVTTNDIK---GKKIALRLKNVPWDQAWDIILESNALGYEE--LGN-----VRSVDLKTRLDERRR-EQLEASKQIKELEP----LRTELIQINYSKAEDLKTLLQKRTTG---------------------------------------------------------------------------------SSD----TGYSFLSSRGNISVDDRTNKLLVQDTADKISDIRRLILKLDRPVRQVLIESRVVIANDSFAKDLGVSFGQASNATFG-----------------------SNDEWG----------I-TTGR-----------Y------------------------------------------------------STDGT----------------AAAAA--PGA---G-----NFLVDL------P---AAP-----VN---SLV----LPA-MFGLAVGKV---GSYLLQLELSAMQSEGRGQIV-------SSPRIITANQKKATVTQGVEVAV-AG--------T---P--AP----NA-----A---A---APTFKEAVLELEVTPQITPDDRVI--MDLKITKDNP-EPGAVS--------G-------NFQRRSLETQVLVNNGETVVLGG-VYEETINNTVYRVPFFSSLPLIGVL-FKNKQT--GNSKQELLIFVTPKILQDASTSS--------------------------------------------------------------------------------------------------------------
>Be.lep-GCF_001305575.2-AL038_RS09850-t4ap
--------------------------------MDMRIFFFNPFKRRQYQQ-----------H-------LFARW---------------------------------------------L----------------------------------------LLIM------------------------------------------------------------------------------------------------------------------------------------SLGSFS--------------------------------------------------T-------AQAA---------------------------I---------N---Q-LDK--VGFST-L-PGNRVQIN-----------------------LDFAGNAQ-TPISFSTE--------------NP------------------------ARIVLDFPNTAMRV--DNRSQVIGIGAVQGA---NVVET----NDRTRVVLNLVR---LVPFTI----QSQGNRVYVEVANVG-NQ-IA-------------------------------------------PPANSPITAV-----SQKAATL-----------SAK---A-----VE----APRGPRIENINFKRTRE-DSAQIIIT------LSDPES-----IVN-IQREVNDLIVDIEDTALPESLDRKLDVTD-FATP---VSFIDAK----QQG----KNVRMVITPK-NN-EFDHL-----AYQSDNQYIIEVKP---------------------LTAD-------------EKE-TL--------------------------------------------KK-----TDPAYAGQRVSFNIQNIPVSSALMLL--TELP----GVNLNIITSPAVSQ-LP-PISLRLKNVPWDQALEIILQSQGLGKKQ--IGN-----VMTIDLKTNLDERER-KELEAQKAIKELEP----VVTRQFQINYAKASDLVSLLRESSAE----------------------------------------------------------------------------------------KSHSFLSERGSVTQDVRTNKLIIQDTATKLDEIAVLVAAIDTPIRQVLIEGRVVIAEESFGKSLGVKFGYGADQDLG-----------------------SGY--G----------V-VVGG---------K-T-T-------G----------DTE-------------------------------FSSGT-----------------SFQV--DGN---E-----GLMVSL------P---AVAS---AIGA--S-AT--SQTA-SVGLAIGKI---GSYLLQLELSALQVEGRGEVI-------SSPRVVTSNQKKATVLQGVEFPV-AG--------T---A--G-----VG-----A---T--AAPTFKEALLQLDVTPQITPDDRVI--MDLNVKKDDV-ASTS----------G-------SINRREVETQVLVDNGETVVLGG-VYEQKTENKVERVPFFSDLPLVGNL-FKTRTN--TENKSELLIFITPRIIKGNS-----------------------------------------------------------------------------------------------------------------
>Th.pse-GCF_002149925.1-TPSD3_RS13600-t4ap
--------------------------------MKTLDYFTGVS------------------------------WD---------------------WNKPPRRLLFNLFLSTL------L----------------------------------------LLLL---------------------------------------------------------------------------------------------------------------------------------------NQT--------------------------------------------------S-------QAQS---------------------------Y---------N---R-LER--LGHSS-L-PGNKIQVV-----------------------LELASPLNAAPPHFSTD--------------NP------------------------ARIVLDFPNTSLNT--TERNVNISAGAVQQV---RAVET----EDRVRVVINLLR---MSPFDI----QQVGNKIFVAIDGTA-MG-GS----------ST------------AAGDRNDPVSMVTQQAAAAHRPTMPPPATQTVAAYIPPAELAPVF---EASTAAEP-LA-----EP----LPTGPAITQVDFRRNDD-GAGWIIVE------VTNPNQI---VSIN-RGRRDRDIEVVFQNAVLPSHLDRRLDVTD-FATP---VNSVDAY----PQG----KDARMLVTMR-EGVRYDYF-----ANQTGRQYIIKINE---------------------RPVE-------------PEE-ESR-----------------------------------------GLRS-----KDPVYTGRNVNFNFQDIQIRSALNLLLSPEVS----GEVFNVVITDNVNQ--GDKLSLRLQNVPWDQALDIILEAKSLAKRK--FGQN----VIIIDTKRSLDARDK-EELQAQKEIKELEP----IRTQYIQINYAKAEDLANLLYSGG-----------------------------------------------------------------------------------TAD----QAQRFVSDRGSVSFDERTNTLIVQDTESYLTDIRQLIEAIDTPSRQVLIESRVVIAEDTFAKELGVKFGHSLNQDLG-----------------------HGH--G----------I-VMGG---------K-L-E-------G----------DTVYSEG----------TA--------------FTSGGN------------TFSGDYLNS--NSQ---E-----NFIVRL------P---VG-----------D-P-----AG-ALGLAIGKV---GSYLLQLELAASQTDGTAEVL-------ATPKVITANQHKASIIQGQRIPY-RT--------V---S--D-----QG-----A-------QTQFENAVLQLEVTPQITPDDRII--MDLLVTSDEM-GQQILTT-------G-----ERAINKREIATQVLVDNGETVVLGG-VYQQNRNNSVTRVPFFSDLPLVGNL-FKRTQK--ETSRRELLIFVTPKIIRERS-----------------------------------------------------------------------------------------------------------------
>Th.ing-GCF_000828835.1-THII_RS19515-t4ap
--------------------------------MKTITLCFSKKMTLA--------------------------W---------------------------------------------L----------------------------------------LLLS---------------------------------------------------------------------------------------------------------------------------------------PLA--------------------------------------------------M-------AVNG---------------------------S---------N---R-LEQ--MDFST-L-PGNRVQVQ-----------------------LTFAELAQ-NPISFSTD--------------NP------------------------ARIVLDFPNTALGL--RKKSQPIGVGVVQGA---SAVET----EDRSRVVVNLVR---MVPFNI----EVMGKRILVALDNQG-SQ-TL----------VS-----------------------------------SPDKAS-----DLTESNLTTQ----AVSPRPK---A-----PV----KSMEPQIQNIEFRRTNE-GAGRVEIT------LSDPTI-----EVD-IQQEGENVVVKFTNAQLSSRLDRRLDVVD-FSTP---ISFIDTF----PVG----ADVRMNITI--SN-KAEYH-----AYQTDNIYVVEVNE---------------------KIEL-------------PKEEET--------------------------------------------KI-----EERTYEGQLVSFNFQNIDVRAALSLL--FDLP----GVNFNMVAGDNVG---G-NITLRLKNIPWDQALDIILEARGLGMRK--VGN-----VVMVDLKENIDKRKQ-TELESQKKIKELEP----LRTEFITINYAKADDLEKLLKTA-------------------------------------------------------------------------------------------GQHSFLSDRGNVSVDKRTNTLIIQDTIAKIAEIRQLITSLDTPVRQVLIESRIVIASSDFSRDLGVKFGYSANEALG-----------------------HSN--G----------V-VFGG---------K-T-P-------G----------DTTFSGN----------TG---------------FNSG------------------NTET--RGP---E-----NYIVSL------P---AL-----------G-SS--GTPA-SVGLAIGKI---GSYLLQLELSAMQNENKGEVV-------SNPRVITGNQQEAVITQGTEIGYVPQ--------V---T--G-----IG-----A--PA---QAQFKQATLELKVTPQITPDDRIN--LDLAVKKDSQ-LGSLL---------G-----IPSIATRSVKTNVLVDNGETIILGG-VYEKDASNTLTRVPFLSDLPLVGNL-FKSRSN--QEKQSELLIFITPKILKETT-----------------------------------------------------------------------------------------------------------------
>So.vel-GCF_000787395.1-JV46_RS05670-t4ap
MWFSIREAGIVTG-------------------MKKITAM--------------------------------------------------------------------------------LTGMTT-----------------------------------LLLL---------------------------------------------------------------------------------------------------------------------------------------LTG--------------------------------------------------N-------QVFA---------------------------D---------Q---S-LKN--VTSTE-L-EPGVVQIV-----------------------VEGSEPFAATPASFAVN--------------AP------------------------PQIVVDLKGS-SEL--DKKLFTVGKSSVKNV---VVVES----NGRARLVARLLS---QQPYEI----DTDSNKLIITIGKAA-SR---------------------------------------------------------------------------------------------------------------------------------------------------------------------------------P---VVKVDQE----------------VLQT-----AVEQT----LASEEPPQSAVEIPV---------------------IAEE-------------PVS-AA--------------------------------------------------PTASTVDSGKLSLNFQDIEVRSVLQLL--ADF------TGLNMVVSDSVV---G-NVTLRLKDVHWRKALDIILRTKNLTMRE--DGN-----IIMVAPTIEVTAQEQ-LLARTETELQELKP----LKSDLIRVKYAQADELADLLKESGAS----------------------------------------------------------------------------------------SENSLLSSRGSVTVDSRTNTLLLRDTEESLQNIRELIDQLDRPIKQVMIEARIVLANDDFAKELGVRLGFDTEEAVN-----------------------GNT-------------V-TLAG---------------------G--------------------------------------------TSDG----------------------------------------HL------P---AT-----------G-T----AGG-FISFSIAN----GLDILDLELAAMQTEEKGEVV-------SSPRVVTSDQNTAIIKQGVEIPY-LE--------D---T--S-----SG-----A---T---NVTFKDAVLKLEVTPHITPDNKVI--MDLIINKDTP-NFAEAL--------GL--NQNVPIDTQSIETKVLVGDGDTIVLGG-IFETQDTKSVDKVPVLGDIPGLGAL-FRKNTN--TVDRSELMIFVTPKILRR-------------------------------------------------------------------------------------------------------------------
>Th.bra-GCF_000828615.1-TBH_RS00870-t4ap
--------------------------------MVGGKMGINRK-----------V--------------I-------------------------------------------------L------W--------------------------------GLLLA---------------------------------------------------------------------------------------------------------------------------------------VFS--------------------------------------------------V-------SSAA---------------------------A---------N---T-LDK--ITYSI-L-SGERVQIV-----------------------METSEPVQ-GATSFATD--------------NP------------------------ARIAIDLPGTKSGL--ESRTKNIGSGNVRSV---TAIEA----GDKTRVVVNLLD---KSTYDI----REQGNKIVLMLNGKA-SG-AA----------LG------------SSAG------------------TAPAA-------------------------------A-----GS----KETQPMITNVDFRRGGE-GVARVEIT------LSDPDV-----VVD-MRQEGTNIVLDFLGTGVDPDQALELDVTD-FATV---VKSITTR----PHR----KDTRVVINT--QG-EFEHL-----AYQADDLYTLEFRA---------------------VSKE-------------EKE-AR--------------------------------------------KK-----RQLVYTGDKLSLNFQDIEVRSVLQLL--ADF------TGLNMVVSDSVN---G-RITLRLKNVPWDQALDIILKTKGLSKRQ--NGN-----VILVAPTEEIAAREK-LDLESQKQVEELAP----LHSELVQVNYAKAEDLAELLKS--------------------------------------------------------------------------------------------EENKLLSERGNVTIDSRTNTLLVQDTAAKLTEVRALIEKLDIPVRQVLVESRVVIANDDFARDIGVRFGFNRENSIG-----------------------GNS--S----------L-LTAG---------G-L-P-------G----------HTSGTFG---------------------------FAPGI----------------ENAAD--SGA---E-----ALMVNL------P---QQL----------A-P---GRGG-AVNFLLGKV---GSYLLQLELTAMQQEGRGEIV-------SSPRVITSDQNKAVIKQGIEIPY-QE--------A---S--S-----SG-----A---T---TVSFKEAVLKLEVTPHITPDDRII--MDLLVSKDDA-DFTRAVL-------G-----VPPLNKREVETRVLVDNGETVVLGG-VFERDRKEAEEKVPFFGDLPVIGYA-FKETLK--TDRKKELLIFITPKVIKDSLNVR--------------------------------------------------------------------------------------------------------------
>Th.mob-GCF_000327045.1-THIMO_RS00410-t4ap
--------------------------------M---------------------------------------HWL------------------RHLLSLRLADAGGRGTAWVL------L---------------------------------------PLLSV---------------------------------------------------------------------------------------------------------------------------------------LCV--------------------------------------------------G-------AAVA---------------------------A---------P---V-LEQ--VESAS-L-PGNQVQID-----------------------LLLSEATA-PPETFATD--------------SP------------------------ARIALDFRGVKNGL--AAKSIPINLGAVHSL---AAVEA----GERTRVVVNLDE---AMPYQV----TTKGNRVTVAVNFKT-PR-PS----------AG------------AGAGPPAA----------SATKSAPATAA----------------------RRGA---A-----QA----SAADNAIRDIDFQRGAS-GEGRVLIR------LPSADT-----RIA-VREEGDHVVAELVDTGLPQRLLRRLDVTD-FATP---VVAIESR----PKG----GNVEVSIEA--AS-DYDYL-----AYQTDDLFTLEFRA---------------------LTPA-------------EKE-QL--------------------------------------------ER-----RQLVYSGDRLSLNFQDIEVRAVLQML--ADF------TNFNLVASDRVT---G-NITLRLKNVPWDQALDIILKTKGLSKRQ--VGN-----VIMVAPSEDIAAQEK-QELEAQQTIEELAP----LRSEFMQVNYAEADKLVKIIKS--------------------------------------------------------------------------------------------ENDQLLSERGNVTVDPRTNTLIVRDTAKNLEEIRGLIQRLDVPVRQVMIESRVVIANNDFARDLGVRFGFSRWQGNE-----------------------NSG--K----------FNEITG---------G-L-P-------G----------YIDDL-----------------------------ASVGP-TWP-----------GLIQNP--ETN---V-----PLMVNL------P---AA-----------N-P-----SG-AVNFLIGKA---GSYLLQLELSAMQTEGRGEII-------SNPRVITSDQNQATIKVGQQIPY-QES-------A---G--Q-----SG-----A---T---STSFKDAVLQLDVTPHITPDDRII--MDLKVNKDNP-DFSVSG-----SN-G-----EPGIATRQVQTKVLVDNGETVVLGG-VFEQTKSMNREQVPWLGDLPVLGRL-FRGTSQ--TDNNTELLIFVTPKILKSDLTLGAR------------------------------------------------------------------------------------------------------------
>Ch.oke-GCF_002958735.1-CXB77_RS13640-t4ap
--------------------------------MKGQIKMTRSIEYR--------------------------GWLTL------------------------------------------LSRV-------------------------------------LCLF---------------------------------------------------------------------------------------------------------------------------------------IVL--------------------------------------------------I-------VPAQ---------------------------A---------V---E-LLS--VQPSE-L-PGKQVQIQ-----------------------LTFSAPVA-VPKDFSIQ--------------SP------------------------ARIMLDFPNVTSKL--ERKPIAIGVGVVHSL---IAITAAVDGSDRTRVVLNLTD---SLPYTV----TNAGERVTITINPTT-AA-SS----------PA---------------------------------VNSPVETA-------TSRPN----------TTPV---S-----TS----NSTGAALRDINFRRGSS-GEGRVVIR------LPSSST-----RVA-VREEGSRVLVDLYDTAIPKRLFRRLDVTD-FATP---VTAVESR----PNG----KNVLVEIQT--SG-DFDQM-----AYQTDEVFTLDFRK---------------------LTPT-------------EKE-EI--------------------------------------------AR-----NKMVYEGDKLNLNFQDIEIRSVLQVL--ADF------TNMNLVASDTVQ---G-NITLRLKNVPWDQALDIILKTKGLDKRQ--EGN-----VIVVAPAQELAAQEQ-LQAEATQKIEELAQ----LKTEYIQIKYAKAADISAFLTGGAVHKESKST-------------ISDSTTSAGKKVKNSRGME--------------------------------------NMLSMESDL--YKGSILTPGRGSATFDERTNTLVVMDTAVRLEEIRKIVTRLDIPVRQVLIESRVVVANNDFARDLGVRFGVSGSMGSV-----------------------GNN--E----------L-MVAG---------G-Q-P-------G----------SLAVGGF----------DKGP-----FGLN----LDAGA---PY---------NSGLIDS--DNN---Q-----TLITNL------P---AL-----------D-P-----SG-SVNFLIGKV---GSYLLQLELSAMQKEGKGEIV-------SSPRIITSDQHQATIKVGQQIPY-QT--------V---T--G-----TG-----SNTTV---TTSFKDAFLQLDVTPHITPNEKVV--MDILVTKDSA-NYEQKT-----DA-G------YPIDTRSAETSVLVSNGETLVLGG-VYERTKTYSKEQLPWLGDIPVLGRL-FKSESR--LDNNRELLIFVTPKILKGDIANTGK------------------------------------------------------------------------------------------------------------
>Ni.mob-GCF_000153205.1-NB231_RS05970-t4ap
--------------------------------M--------------------------------------------------------------------------------------L----------------------------------------LLLI--------------------------------------------------------------------------------------------------------------------------------------GASQ--------------------------------------------------A-------AQGA---------------------------E---------N---V-LRQ--LDYSA-L-PGNRVELT-----------------------LTLDQPVA-QPQSFKTS--------------NP------------------------ARIALDFMGTRSAL--AQRSVDIGIGAINSV---TTAEA----GNRTRVVIALSQ---MVPYMT----QVDGNKFHILLQQPT-AM-VG----------AA----------------------------------PSPT---------------------------SS---R-----AA----STSENRITKIGFQRGAG-GAGKIVVN------FSDPST-----AVD-VRQEGGKVVASFMRTKVPERLQRRLDVTD-FATP---VQTIVTT----QRG----DSSRIIITP--SG-TYDQI-----AYQADNTFTIEIKP---------------------ISTA-------------EQK-QQ--------------------------------------------QK-----KAFQYTGDRLSLNFQDIAVRSVLQLL--ADF------TGTNLVVSDSVT---G-SITLRLQNVPWDQALDIILKTKGLGQRQ--TGN-----VMLVAPAAEIAAREK-LELQAKQQIQQLAP----LHSEFIQVNYAKAQDLAQLILGGGQ-----------------------------------------------------------------------------------------KGRSLLSDRGTVNVDERTNTLITRDTEQNLDDIRRLVSKLDIPVRQVLIESRVVIANDDFTNELGVRFGYSRNQSNFGT---------------------SNH--G----------A-VIGG---------T-Q-P-------G----------NVNFG-----------------------------QSTGF----------------EVPAG--SGN---E-----GLLVDL------P---VT-----------A-A-----AG-SVGLAVGKI---GSYLLQLELSAMENENRGNLI-------STPRVITTNQKEAYIKQGVQIPF-QQ--------A---T--S-----SG-----A---T---SVQFKEAVLGLTVTPQITPDDRIL--LDLQVTKDSR-GEQTNA--------G------PAINTQSLGTQVLVDNGETIVLGG-VYERNKNRTINRVPFFGELPLLGWL-FRNTVR--VDNNKELLIFVTPKILKANMALYQ-------------------------------------------------------------------------------------------------------------
>Xa.per-GCF_001009955.1-TB9_RS15750-t4ap
--------------------------------MTF--------------------------------------------------------------------------------------------------------------------------------------------------------------------------------------------------------------------------------------------------------------------------------------------------------------------------------------------------------------------S---------N-----AQR--------L---------------------------------------------------------------RP----------------------------------------------------------------------------VRR---HAIFQA----CALGFALALASGSAF-AA-AA---------------------------------------------LTQPAQDP-----------------------------A-----KV----APASLAVSKIDFKRGED-GAGRLILQ------FDGQGA-----SPD-LRTQGDNVLVDISNAKLPAELQRPLNVTD-FATP---VQRVEVK----PSG----SGSQLVLST--KG-AFDSL-----AYQTGNEYVVEITP---------------------RKGQPAVGGVSP--AAVTQA-AA--------------------------------------------QI-----AARGYSGRPVTFNFQDVPVRTVLQLI--AEE------SNLNIVASDTVQ---G-NVTLRLMNVPWDQALDIVLRAKGLDKRR--DGG-----VVWVAPQPELAKFEQ-DKEDARIAIENRED----LITDYVQINYHNAALIFKALTEAKGIGGQGGQGG-----------------------------------------------------------------------GGAGQ----QDNGFLSPRGRLVADERTNTLMISDIPKKVAQMRELISHIDRPVDQVLIEGRIVIATDTFARDLGAKFGLGGTHTYG-----------------------DNV-------------A-TIGS---------------------GA-------------------------------------------TGGGV-----------------------AAG---R-----GLNVNL------P---TGA----FTS---G-A----TAP-SLAYTLLG----SNFNLDLELSALQQEGRGEVISNPRIVTSNPRIVTSNQREGVIKQGREIGY-VT--------V---T--GG----TGG-QAAT---P---NVQFKEVLLELKVTPTITNDNRVF--LNMNVKKDEV-DQLIEL----PLY-G----TVPSINRREINTAVLVDDGQTVVIGG-VYEFTDRASVNKVPFLGDVPFLGNL-FKSRGR--QKSKAELLVFITPKVLRVASAVR--------------------------------------------------------------------------------------------------------------
>Ly.tol-GCF_900155935.1-BW989_RS07895-t4ap
--------------------------------MQSSKKRR-------------------------------------------------------------------------------L--------------------------------------------------------------------------------------------------------------------------------------------------------------------------------------------------------------------------------------------------------------------------------------------------------------------------------------------------------------------------GP----------------------------------------------------------VLLAG-----------------------------------LICSFGVAT-AD-AA----------PQ------------TA--------------------LQPAPGG-----------------------------S-----AV----AQTPASVTNIDFKRSEG-GGGKLVVS------FNGEGA-----APD-LRNQGNSVVVDLGRSAIPASLARSLNVAD-FATP---VQNIDSR----NDA----TGGQIVLGT--NG-AFESM-----AYQRGREYIVEIMP---------------------RAPQVAQGGLSSTIAGTAQAVAG--------------------------------------------NA-----ERRAYRGRPVNFNFQDVPVRTVLQLL--AEE------SGLNIVASDTVA---G-NITLRLVNVPWDQALDIILQSKGLDKRR--NGS-----VVWVAPQAEIAKYEQ-DKEDARINLENRQE----MITEYFRINYHSASAIFKALTEAKGIGNSGNSG--------------------QGGGGNQ-----------------------------------------------QGA----GENGFLSPRGRIVADERTNTLMISDIPKKVEAMRQLINEIDRPVDQVVIESRIVIATETYARDLGARFGVGGRSDRS-----------------------NGT-------------H-MISG---------N-L---------GS-------------------------------------------NTDG------------------------ATP---R-----GLVFNL------P---AAP-----VS---G-I----SAA-GLAYTLLG----NNFNLDVELSAMQEQQRGEVI-------SNPRILTTNQRESVIQQGREIGY-VT--------V---T--AS----TGG--IVT---P---TVAFKDVLLELRVTPTITNDDRVF--LSMKVSKNEL-DSWLNT-----SI-G----QVPIIAKRQIDTAALIENGQTVVIGG-VYEFKDQDAIRKVPFLADIPIIGNL-FKNKSR--NSDKVELLIFMTPKILRVQQQRH--------------------------------------------------------------------------------------------------------------
>Ar.mal-GCF_000747075.1-N790_RS03245-t4ap
--------------------------------MGTKR-----------------------------------HWV--------------------------------------------LTMGA------------------------------------LAVG--------------------------------------------------------------------------------------------------------------------------------------LATS--------------------------------------------------L-------SAMA---------------------------A---------N---V-LQD--VRYAS-A-PGGKVDIT-----------------------LQFAEPVG-DVQAFTTD--------------TP------------------------PRIAVDIPGTTNGL--SQRRVVIGSGATSAV---SAVEA----GGRTRVVVDLFR---PAGYTT----RSAGNLLVLTVDAGA-QP-SS----------LA------------TG--------------------SDP---------------------------------T-----KK----VASDIEVANIDFRRGEN-GSGRVILR------FTGDGA-----AAD-MRNEGSRVVVDVANASIPESLRRRLDVTD-FATP---VQSLEPN----ANA----GSTRLVINT--NG-AFESM-----AYQTGNEYVIEVTP---------------------KRAA-------------PAA-VVAG--------------------------APG-----RAAGAVAGDA-----EAKRYSGRPVTFNFQDVPVRTVLQLI--AEE------SGLNVVAADTVQ---G-NVTLRLINVPWDQAMDIVLRAKQLDKRR--DGN-----VIWVAPQKEIAEFEK-AVADARIANEEREP----LITEYIPINYGNAEEIASLLTEDSKSASGGGG----------------------GGGGSS-----------------------------------------------GSQ----RTRGFLSPRGSVSFDNRTNTLLLIDIASKVAEVRNLLATLDRPVDQVLIEARIVVATEVFARELGVIFGVQDRTGTL-----------------------------------------ANSN---------E---T--------------------------------------------------------------------------------TTD---S-----GFAVDL------P---AT-----------T-P-----AG-ALNLSILR----QDIALELELSALEEEGRGEVV-------SNPRVITANQREAVIRQGDEVAY-LTIQP-----A---T--T-----PG--AVAT---A---TVEFKEVLLELKVTPTITQDGRVY--LNLAVKKDEV-SELIAN----PAG-G----FIPQIAKREVSTAVLIDNGQTVVVGG-VYEFKSRDDLRKVPFLGDLPVLGNL-FKNKSK--GMEKAELLIFVTPRILQVAHK--G-------------------------------------------------------------------------------------------------------------
>Rh.ful-GCF_000264315.1-UU9_RS07585-t4ap
--------------------------------MTNEIQSVRGRVMRHAT-----------------------RYL--------------------------------------------LTG--------------------------------------LLLA------------------------------------------------------------------------------------------------------------------------------------GTTWAG--------------------------------------------------T-------AMAA---------------------------S---------N---T-LKD--ISYDT-L-PGGAVELH-----------------------LNFANGAVPQPKFFTTD--------------TP------------------------PRIAVDFADTDNA---AQRHLAIGKGSTSGV---TAVSA----GGRTRVVVELMQ---ASTYRS----SVKGNSLLLTINNGT-AD-QS----------IT------------TAA------------------TIDPSKAL-----------------------------------PS----SMNGPAVSNIDFRRGPD-GEGKVLIT------FSGSGA-----NAE-MVRKGDKVLVDIDHATLPSNLAQRLDTLD-FATP---VQSIVTRG---GKV----GGVHMEIAV--KG-EVETS-----SYQSGNQFVVQVAP---------------------RRAE-------------TKP-DAL-----------------------------------------GKAG-----APPVYNGKRVTFNFQDIPVRSALQLI--ADI------SGLNLVASDSVG---G-SVTLRLVNVPWDQALDVILRAKSLDKRR--DGN-----VVWIAPQQELAKYED-DVAQARLKAQDNAE----LVTTYIPISYGKAADIAKLLTTGSMQGGGGSSG--------------------------------------------------------------------------GAS----NSRGFLSRRGSVSYDERTNTLLLNDTPEKLEQLHVLIAKLDRPVQQVLIESRIVVANDDFTRELGAKWGVSGSQSNS-----------------------NNL-------------I-TLGG---------S-----------GAQ--------AQKYGVDINNRNVNYNNAVNDW------------IANGRNGAP---P--------HMGSV--TLPA--G-----GMNVNL------P---AG-----------G-A-----TS-GFGLAILG----ANYALDLELSAAQTEGRSEVI-------SSPRVITANQQEAVIRQGQEVGY-VTFQNSGGAGA--GS--G-----SG-----T---A---TVQFKDAVLELKVTPTITADNRVY--LMINVKKDAI-AGYVPV----PGG-G----QIPTIDTREINTSVLVDNGQTVVLGG-IYEINKANSTSKVPGLGDIPGLGVL-FRKTSR--NESKAELLIFVTPRILSETLQ----------------------------------------------------------------------------------------------------------------
>Ru.cel-GCF_000378125.1-F455_RS0101635-t4ap
--------------------------------MTRQIAVGAVKFGETNIGSGK-----------------TMKWTI-------------------AGAIRRTAAQRFGAALCV------L----------------------------------------LASF---------------------------------------------------------------------------------------------------------------------------------------VAA--------------------------------------------------A-------AAHA---------------------------E---------N---V-LQD--VSYAP-L-AGGRVQVT-----------------------LKLASPAS-GVRAFTTE--------------TP------------------------PRIALDIPDTRSTA--SQRHIEVGSGAASAI---NVAEA----AGRTRVVVDLYR---VSTYET----HADGNNFVLVVNNGN-AA-NA----------AAVI----------AA-------------------------------------------------GDQT---K-----AV----GAAVQEVSNIDFRRGKN-GEGRIIIT------FSGEGS-----SAD-LKRQGDKISLDVYNARLPSQLAQRLDVLD-FATP---VQFIETH----SKG----GGAHMDITA--KA-PFEQL-----AYQTGNQYIVEVAP---------------------AKEK-------------EKR----------------------------------------------DPN-----APPVYSGKRVTFDFQDIPTRAVLQLI--AQE------SELNIVVADSVT---G-NVTLRLNNVPWDQALDIVLQSKGLDKRR--NGN-----VVWVAPQKEIADREQ-AMADARLKLEQVSE----TVTEYIPISYGQAKDIADLLTQKSKQGTGGSS---------------------------------------------------------------------------GQA----ITSGFLSERGRVSADDRTNTLLVVDTPDKVRAIRELVAKLDKPVQQVLIEARVVVAADNFARELGAKFGISGATTVG-----------------------SSV-------------V-STSG---------N-L-N-------G----------SQYMTNQ----------ALANR------------LATGD-PFPVLPPG--VTGGSSTGAT--NLG---D-----RLNVNL------P---TS-----------T-T----NAG-SIGLSVLG----ANVLLDLELSAGQTEGRSELI-------SSPRVVTANQKEANITQGQEIPY-ST--------I---T--SA----AGGGA--L---P---TVAFKEAALALKVTPNITADGRVF--LVLEVKKDAL-NSYYTN-----AT-G----SYPIIDKREMTTSVLVDNGQTVVLGG-VYEFDKQDSVTKVPFLGDLPGLGAF-FRNVKK--SNQKAELLIFVTPKILDENLR----------------------------------------------------------------------------------------------------------------
>We.sed-GCF_003410055.1-DZC52_RS05955-t4ap
--------------------------------MIKSSWATNGR------------------------------WT----------------------------MNSSSKALTL------L----------------------------------------IGLF---------------------------------------------------------------------------------------------------------------------------------------WMV----------------------------------------------------------SMAQ---------------------------A---------T---E-LTD--IQVES---GSGEVRFL-----------------------LNLDGEPG-NPSVFTTE--------------QP------------------------PRIVLELPDTESRV--DASRVPVGAGPARSY---TALSA----GGRTRLVVDMSR---SAPYEV----QVSGNQVTLVVETGG-AG-TT----------ATAM-----------------------------------------------------------TDAQAP---E-----GS----SGQRFEVTGIDFRRGPD-GESRVLVD------LNRSGV-----NLS-VNERTGGLRLDLFNTRLPQDLYQRLDVTD-FATP---VQMITPE----QRG----ENTVLNLEV--AG-AYEHL-----AYQSDGQVVLEVGR---------------------PAQE-------------EPQ-DR--------------------------------------------EL--TFFEDRDYDGDRITLNFQDIPVRSVLALI--ADV------SDLNIVVSDSVS---G-NLTLRLTNVPWDQALDIVLETKNLDMRR--SGN-----VIWIAPTQEIAAREQ-AILQARADRQTLEP----LRTAIIPLSYADAGEMAALIQSASEGGGEGEA---------------------------------------------------------------------------DGG----GSTGLLSARGSVTIDQRTNTLLVNDTADRIDAVRELVTDLDRPVRQVLIESRIVIARSDFNHQLGVRFGVTGARQDS-----------------------RGNL------------Y-TVAS---------S-S-E-------G----------TDQMIRD----------GLANRR-----------SGSGS-STPVDPP---------------ALS---D-----RLNVNL------P---VA-----------N-P-----AG-SLGFSVLA----ADVLLDLELSALESEGNGEII-------STPRVITANQAEAYVLQGVEIPY-ES--------T---Q--GGG--VAG-----A---I---NVEFKEAVLELRATPLITPDNRIQ--LQLQVKQDTV-GELYPN----GRG-G----FIPSIDTRELSTRILVDNGQTVVLGG-IFQEERTYQEQKVPVLGDVPVLGGL-FRQRGT--EDLKRELLIFVTPSILDERVAAE--------------------------------------------------------------------------------------------------------------
>Ma.sed-GCF_002000055.1-B0475_RS08435-t4ap
--------------------------------MNKQFLTSENNMTKYKCI---------------------------------------------------------------------L----------------------------------------IILL---------------------------------------------------------------------------------------------------------------------------------------MSF--------------------------------------------------G-------HVYA---------------------------Q---------N---A-INN--IDVKT-G-ENGAVIIE-----------------------FEFDGAPT-LPEVFSTN--------------LP------------------------PRLALDFAGTSNNT--NQRNINIGTGSAKGL---RLVSA----NNKTRVVVDLMN---EAQHSL----DIKGNVIELSLTDSR-RS-FN----------------------------------------------------------------------------------R-----TV----SATQSSVDFIDFRRGDE-GQGVISVE------LSRPDT-----GIN-LSEINGKIIVEINNSNLTEAMDRKLDVID-FATP---VTFVDAR----QSG----TDVKIEIES--NG-IVDKM-----AYQTGNRYTVEVKE---------------------RNLD-------------DGD-KS------------------------------------------KLLD-----DEIVYVGNLVSFNFQDIPVRSVIQLI--ADA------SQLNIVVADNVQ---G-NVTLRLNNVPWDQALDIVLQSKQLDQRR--AGD-----VIWVAPAAEIAQREQ-EKLEALSKKEELEP----LDNVFIQVNYAKASDLASLISGTVE----------------------------------------------------------------------------------GEA----SGTSMLSDRGNVAFDERTNTLLISDVPDRLKVIQELVNTLDRSVQQVQIESRIVVASEKFGDELGVRFGVTGSHEDK-----------------------YGNI------------I-STGG---------S-A-S-------A----------VDRLNNA----------ALNRRYV--------SPSGSGL---PTVTPS--TELSDPIPGP--PLG---E-----RLNVNL------P---SA-----------A-S----TAG-RWAASILA----ADFLLDLELSALETEDRGEVI-------SSPRVITANQTQAIIKQGVQIPY-EQ--------A---T--S-----SG-----A---T---SIEFKDAVLSLNVVPLITPDERID--LTLKVDQDAI-GEEVST----SLG-G----SVPSIDTRSVETRVLVNNGQTVVLGG-IYEQVRRTTRSKVPVLGDIPGLGNL-FRNKTV--QDDKAELLIFVTPTIIKESL-----------------------------------------------------------------------------------------------------------------
>Sa.hyd-GCF_000732535.1-C41B8_RS00885-t4ap
--------------------------------MKPMTDRIR----------------------------------------------------------ALAATLCLLAAGTS------L----------------------------------------LIPA---------------------------------------------------------------------------------------------------------------------------------------AAL--------------------------------------------------A-------QTAN---------------------------G---------L---A-LES--ISTAA-G-SGDRVSLR-----------------------FKLSGPAP-SPSVFTVE--------------NP------------------------ARLSIDLPNTSLAL--DKRYQRIAEGPVQAV---TAASA----DHKTRVVVELTQ---MVNYNI----QRRGDELIVSLGGAR-HT-ST----------DS----------------------------------ERPAATY-----SNAGSTS------------ST---S-----SS----SGPASAIRNIDFRRGDD-GAGRIEIT------LNGSNA-----PVD-VSRDDNKIVARLSGISLPDRLARRLDVTD-FATP---VRTIDAM----SRG----GNTRIVITPRANA-QFQRL-----AYQTGNHLYIELQP---------------------LTDA-------------QKK-QR--------------------------------------------DQ-----AHPQYNGKKISLSFQNIDIRSVLQII--ADV------ANVNMVVSDSVS---G-TIALQLQDVPWDQALDIILNAKGLGMTR--TNN-----VITVAPLTEIANREK-AKAAAREATNDLAP----LHSEIIQINYARASDIANILQSDTASRATPGG-------------SGGASGAAATPVAAG-----------------------------------------------GAG----NDQSLLSPRGHVTVDDRTNSLLVTDTREKLDQIRSLIDRLDIPVRQVLIESRIVIANRDFTRNLGVSQTGVDNSHLN-----------------------NAL--N----------A-QSSG---------S-L---------G--------------------------------------------SAYN------------------------ANN---S-----GYSVSL------P---AT-----------N-A-----TS-LLATSIIT----DTFSLNLELSAMESENNGEII-------SSPRVITADGQEANIEQGQEIPY-QS--------G---TTGS-----NQ-----G---T---SVQFKKAVLSLNVTPKITPNKKVI--MNLKVTQDSV-GKYVPT----AEG-G----SVPSIDTRSLTTQVLVDNGDTVVLGG-IFEQTNRDTTNGVPFVSKILLLGSL-FKGHSR--QRDKQELLIFVTPKILDNHMAVGSR------------------------------------------------------------------------------------------------------------
>Sa.sha-GCF_000215955.2-SSPSH_RS16445-t4ap
--------------------------------MSRPIARISSHTRRVSR-----------------------RW---------------------------------------------LV---------------------------------------LALL------------------------------------------------------------------------------------------------------------------------------------FAGATT--------------------------------------------------S-------AQAA---------------------------T---------N---T-LTA--VDAAA-T-STSQVTIR-----------------------LTMAESAP-IPSVFTVN--------------EP------------------------ARLSIDLPDTELDV--QKRYQRIEEGAVQAI---ALAAG----ENRTRVVIELTT---MTDYTV----NRDGNTILIGIGGEA-AP-QV----------TR------------ASVRPQ--------------TAPQPITER----------------------DYQT---Q-----AA----SIRGPQVRDIDFRRGED-GAGRIEIA------LDGVNG-----AVD-VSERGGQVIANMPGVTLPNALERRLDVLD-FATP---VKTIDAM----SRD----GGTRIVITPVSGA-DFEQI-----AYQTGDRFYIELQP---------------------LNAS-------------EQA-ER--------------------------------------------EA-----EEPQYTGQRISLSFQNIDVRAVLQIV--ADV------ADVNMVVSDSVS---G-NIALRLEDVPWDQALDIILQSKGLGMRR--ENN-----VITVAPLAEIAAREQ-AELAAQQATTNLAP----LRSEIIQINYARAGELAALLRSTT------------------------------------------------------------------------------------------GELSLLSERGQVTVDERTNSLLINETRDKLEEIRSVINRLDIPVRQVLIESRIVVANREFSRNLGVSSSATDNAAFE------------------------------------------------------S--------------------------------------------------------PTDGN----------------------YLAD---T-----GYTVNL------P---VT-----------N-P-----AG-TITTSIVG----DTFNLDLALSALESENRGEII-------SAPRVITGNAKEAKIEQGVEIPY-LE--------A---A--S-----SG-----A---A---TVEFKEAVLGLTVTPQITPDERVI--MDLFVTQDTQ-GDTISV----QGG-G----SVPSINTRSLSTQVLVDNGDTVVLGG-IYEQENRDVADRIPLLSEIPLVGSL-FRRTQR--QRDKRELLLFVTPKILRDQLKLDN-------------------------------------------------------------------------------------------------------------
>Sa.hal-GCF_003260285.1-DMP04_RS08520-t4ap
------------------------------------------------------------------------------------------------------------------------------------------------------------------MV---------------------------------------------------------------------------------------------------------------------------------------ALT--------------------------------------------------A---------------------------------------------------------------------------------------------------------------------------------------------------------------------------------------------AAVEP----GGQ--------------QFDA----NGDGQSII-----------------------------------------------------------------------------------------------------------ADADRHVTHIDFRRGKD-DAGRVVLK------LSGVHA-----PVS-VRRAGARVLAVISDTQLPVRWQKHLDVRD-FGSI---VDSIDVD----RNN----GDVQVKIKPRKGA-DFTQI-----AYATGHTVNIEIRP---------------------RGNS-------------QSG-GK--------------------------------------------KK-----NKSEYTGQKISLSFQDVEVRKLLQII--ADV------AKVNLVTSGQVS---G-AMSLRLQDVPWDQALHIILRSQGLGKRR--DGN-----VINIAPLAQMAARDK-AERAANRATENLKP----IHNQIIALNYAQAGDIKKLVKAGKGG-----------------------------------------------------------------------------------------AGSLLSERGHIQVDQRTNSLIIGATQPHIDAIQKLIKQLDHAQQQVLIQARIVLANRDFGRKLGTQFNARGAEQKA---GT------------------GPG--G----------N-QIAG---------A-R-S-------R----------ASQV------------------------------NAGG-------------------------------------FSTSL------P---VG-----------N-A-----TS-ELATSIIT-G---HMNIGLVLQAMQTEKQGKIV-------SSPRVITANGQKASVSRGTQIPY-LS--------S---TGRS-----NV-----G---T---SIDFKKAELKLAVTPRITPDDHIL--MDLNIQQDSR-GETIPT---ANGG-S-----EPAINTNQLKTKVLVDNGNTLVLGG-IYKHINTQGTSSVPFFGKIPLLGRL-FKKTTR--TNNRRQLLIFITPRILDSQVRQTASN-----------------------------------------------------------------------------------------------------------
>Po.alg-GCF_000711245.1-U741_RS0103330-t4ap
--------------------------------MDARWRESPMTTRL-------------------------------------------------------------------------LAVG-------------------------------------LMVA-------------------------------------------------------------------------------------------------------------------------------------AWTAA--------------------------------------------------AQGPTPTDAAES---------------------------R---------P---A-LVS--LDATS-I-ARDTVLIT-----------------------LSLTGPAP-DVSSFTIE--------------QP------------------------ARLSIDLPDTRLAL--AERFRRIDQGRVQSV---AAAEA----QGRTRVVVEMSE---LVPHVI----KTEGNRVLIELTTAP-QG-AS----------VQ-----------------------------------TPVAAT-------MPQPA--------DVPAVR---T-----PA----RRQGNVVEEIDFRRGEK-GEARVLVK------LADPST-----PVE-VDSEGGQIVARFKNATLPERLTRRLDVID-FGTP---AKFVDAR----QQG----LHVEVRVTPVEPA-DFEQA-----AYQADEHFTLELQP---------------------LTPE-------------KIE-AR--------------------------------------------RA-----AEPQFTGERISLSFQSIDVRSLLQII--ADV------AGANMVISDSVS---G-DVAMRLQNVPWDQALDIILRTRGLAMRQ--QGN-----VMLVAPLEEVSAREQ-AELESEAQKVQLAP----LRTELIQVNYARALDLAALVSA--------------------------------------------------------------------------------------------GETSLLSERGRVTVDERTNTMIVLDSREKLGEVRSLVERLDVPVRQVLIESRIVVASDNFRRDIGARFGVTGAASSG-----------------------SNGL------------V-TTSG--------NN-V--------LG----------TDPIVNS-------------------------FVANQGF---PVTLPG--------------SAL---N-----RYNVNL------P---AN-----------P-AA--GQAG-AIGLAILG----SDFLIDLELSALQTEGRGEVI-------STPRVITANGKQALIEQGREIPF-QT--------T---E--G-----GN-----Q--NA---SVSFKKAVLSLSVTPQITPDNRIL--MDLDVTNDTV-GENVPV----AGG-G----TAPSIDTRRVTTQVLVRTGDTIVLGG-VFEQSTSEARSKVPLLGDIPLLGAL-FRSTTR--EAIKRELLIFVTPKMIQEGLQVGE-------------------------------------------------------------------------------------------------------------
>Hy.eff-GCF_000271305.1-WQQ_RS08005-t4ap
--------------------------------MMS----------------------------------------------------------------------------LL------LAV--------------------------------------LALL---------------------------------------------------------------------------------------------------------------------------------------PGM--------------------------------------------------S-------NAQM---------------------------S---------R---A-LQS--ADAAA-L-EGGRVLVT-----------------------LTLSSAAP-EPIVFPNE--------------SP------------------------ARVSIDLPQTRLAM--AERYRKVNLAKVQAL---SAAEN----KDRTRLVIELTQ---MVGYKV----RVDGNRIFVTIDALP-SA-NA----------PL------------SS--------------------GVPPQNY-----STLSGPV------------AA---I-----SA----VPAVASITHVDFRRGEK-GEGRIIVS------LDNPQA-----VAN-VSDEGGRVVARFRNVNLADAQVRRLDVLD-FATP---VKFVDVL----KTG----SDAQVVIVPVTGG-DFEQK-----TTQLGNQTIIELQP---------------------LSQT-------------QRD-ER--------------------------------------------KK-----TDPQYTGEKVSLSFQSIDIRSLLQII--ADV------AGTNMVVSDSVT---G-EIAMRLQNVPWDQALDIILRTKGLGMRQ--QGN-----VMIVAPLAELAERDK-IEAEAEKQKVELAP----LRSELIQVNYAKVADVAALLKS--------------------------------------------------------------------------------------------GENSILSERGRVSIDDRTNTLLVLETREKINEIRTLIARLDIPVRQVLIESRIVIANNDYSKELGARFGVSAVRRNG-----------------------RNGI------------I-STSG---------S-A-E-------A----------NDTSVND----------Y----------------LSNGG--FPV-------------SPG--ALN---D-----RFNVNL------P---AA-----------S-D----SAG-KIALALLG----KNYLVDLELSALQAEGRGEII-------STPRVITSNAKQASIEQGVEIPY-QE--------A---A--S-----SG-----A---T---SVSFKKAVLSLNVTPQITPDDRII--MDLAVNNDSV-GQTYTT----GSG-G----QVPSIDTRKVTTQVLVENGQTVVLGG-IYQQENRNSVSKIPLLGDIPILGAA-FRNRTT--VNNRDELLVFVTPRILREGLQIN--------------------------------------------------------------------------------------------------------------
>Al.aro-GCF_000733765.1-U743_RS15805-t4ap
--------------------------------MQETDSMSG----------------------------------------------------------QLIMRHLRRGAGGL------L----------------------------------------LAVL---------------------------------------------------------------------------------------------------------------------------------------ATA--------------------------------------------------A-------PAQS---------------------------E---------R---S-IEA--IDHVA-L-DTNSVRIT-----------------------LTFDGPAP-EPKSFFVE--------------EP------------------------ARLSIDLPNTRLGD--LGRVHRINVGDTRSL---ALAEA----SDRTRAVLELTA---ALPYQI----TRDANQLNILVNAGE-NR-QA----------VT------------KPAGEQTA----------GAGGAEPTR------------------------EAAK---Q-----KD----APAGPAIRNIDFRRGED-GAGRVIVD------LTRADV-----RID-SSESEGRIIARFRDARASSERYERLDVLD-FATP---VKSIALR----PDG----SDSELVVTPIADA-RYEQI-----AYQAGRRYTIELKP---------------------LSEA-------------EER-ER--------------------------------------------DV-----AEPVYEGERISLSFQDVEVRSLLQII--ADV------AETNLVVSDSVD---G-SMTLRLENVPWDQALDIVLRQRGLGMQE--RGN-----VMMIAPNSEITERAS-QERAARRAREELSP----LRTEVIQVNYSRAGDLAGIIREASEQREGGGN-------------------------------------------------------------------------SENDV----RESELLSRRGKITVDERTNSLIVQEARDNLAAIRRLVQRLDVPVRQVLIESRIAIVNDDFEKNLGVQAGFTSIGTTG-----------------------DAT-------------V-GFSG---------S-G-N-------A----------ANTV------------------------------VNGGV---P-------------------GFA---D-----RLGVRL------P---IA-----------S-P-----AG-QFGVAVLG----SDFLVDLELSAMQSEGRGELV-------STPRVVTADRSEAVIKQGLQIPI-TT--------R---S--Q-----QD-----AE-ST---TTEFVDALLELRVTPEITPDDGVF--LNLLVTRNEP-DFTQVN-----AD-G-----NPAIATREVGTRVLVRTGETLVLGG-AYESETTETVTKVPLLGDIPIIGRL-FRSDSS--MNSQRELLVFVTPKILKEGLDIGGE------------------------------------------------------------------------------------------------------------
>So.aqu-GCF_900111015.1-BMY12_RS16770-t4ap
--------------------------------MKA------------------------------------------------------------------------------------LAA--------------------------------------LLLL---------------------------------------------------------------------------------------------------------------------------------------------------------------------------------------------------------------------------------------------------LST--ASAAQ-----------------------------------------------------------------VP--------------------------------------------------------------------------------------------------------------------------------------------------------------------------------------------------------------------------------------------------------------------------------------------LAEP----------------------------------------------------------------------------------------------------------------------------------------------------------------AKPISLSVRDAELGELLRSI--AAI------AGLQLVISPSVQ---G-RISLHLQDLPPEQALSVIARSQGLGLRQ--LDT-----VWLIAPAAELTQREK-ALEEAERAHAQSAP----LQLQTLQLRYAKAAELKNLLQS--------------------------------------------------------------------------------------------DKNSLLSERGRVGVDERSNTLLLQEQEDRLPTLMRLLTELDQPQPQVLIESRIVIASEDFARQLGARLGGAGGSGHY-----------------------------------------AIAG---------S-A-A-------A----------ARER------------------------------LAGGQ---P-------------------ALD---S-----ALAVHA------P---TA-----------N-T----AIG-TLGWSILG----PEFQLDLELQALESEGRGDVI-------AQPRVLTASGKQALIEQGREIPF-QT--------S---S--S-----NN-----G---T---NTQFKKAVLSLTVTPQVTPDGRVI--MDLSVTNDSQ-GSSVST--------GT-GGAAPTIDTRRLQTQALIHSGETLVLGG-VTQEERNRSTGKLPLLGDIPLLGYL-FRNSAR--SSARRELLIFVTPRILEEQTATR--------------------------------------------------------------------------------------------------------------
>Ca.hom-GCF_000160655.1-HMPREF0198_RS13070-t4ap
--------------------------------MKH-------------------------------------------------I----------------------------------ITGS-------------------------------------LLLL--------------------------------------------------------------------------------------------------------------------------------------------------------------------------------------------S-------SGLY---------------------------A---------A---S-ISG--VEHGS-A-AGG---YQ-----------------------LVFKNAGV-KPAAFNTD----------------------------------------SSIVLDFPNTTSSM--KSRGVDVASNGIYNV---DVIPG----QGRTRAVINLSS---PMNYNV----SLQGQDVIVSVTPGA-KG-AM----------KAPV-----------------------------GKAAAPAAGFRGAV---NPQMVNVG------KGTATI--------GK----GVNTVGALSPEFKRTSN-GRAAFTFN------LPSPDT-----VVN-IRKDGNKVVADVRGITIANSEQKRLDVTD-YNTP---VSYAEIK----KGN----GGATVSLNM--AGNPFEFV-----SYQSGNTYTIEIMK---------------------PAQSA------------QDR-KV--------------------------------------------QEMLGFGSGKHYKGEPLSLNFQDIEVRAVLQII--AEF------TRNNIVVSDGVT---G-NITLRLDNVPWDQALDIIMKTKGLDKRQ--SGD-----VIYVATLEELRTSEL-TILRTLEEKKQLTP----TRIDRIQVQFARATDLKKLIDEAKNNVRSTTANG-------------------------------------------------------------------------LST----NVDSILSEKGSVSVDERTNTLIVNDIPEKIQAVRDLVAELDKPVKQVLIDSRIVLTEDNYARDLGSRFGVSFINRSS-----------------------SKL-------------V-TGSG---------NSV---------A----------SSVLAQS---------------------------VVNGE--RPLTVP---------------DLT---N-----RLGVNM------P---VIG-----GT---S-G----NPA-SYGLSILS----GDFLVDLELSALQTEGRVEIV-------SSPRVVTQDGAPAEIWSGVEVPI-VTRNENSTNGT---S--S-----SS-----S---T---TLETVTAALRLSVTPRIAPNNMVD--MELNINNDEL-GNNVSVA-------G---QTSFTKNTSGVKTNVLVDNGETIVLGG-VYKQRQTAKTEKVPLLGDIPVIGNA-FKKNTR--AFEKNEMLIFVTPRIVDKQLVDNDKFSSLRDR-----------------------------------------------------------------------------------------------------
>Ra.isr-GCF_001888055.1-A5N84_RS00975-t4ap
--------------------------------MKY-------------------------------------------------I----------------------------------LAS--------------------------------------GMLL--------------------------------------------------------------------------------------------------------------------------------------------------------------------------------------------S-------GVLH---------------------------A---------A---D-LTG--IEHGVNT-VGG---YQ-----------------------LVFKNVGI-LPTAFNTD--------------NP------------------------ATIVLDFADTTSAI--AGREVNINTSGIYDV---DVLQG----QNKTRAVVNLAS---PAAYTV----ALNGHDVILRVNSLS-SS-VGKVKPVANSQISTNN----------AFSGLV------------NSNSAQPVAEI---------------------KQASS---N-----KQ----PENSQNSLSPTFRSNQN-KNGALSFN------LPSANT-----VVD-VRNEGDRVVAEIVGYKIANEEQKRLDVSD-YATP---VQYADIQ----RTT----KGTKITLAM--NNEPYEFV-----TYQNGSLYTIDIIP---------------------SDSS-------------ERA-KI------------------------------------------AGLE-----QNKVYKGEPLSLNFQDIEVRAVLQII--AEF------TKNNIVVSDSVN---G-SITLRLNNVPWDQALDIILRTKGLDKRE--DNG-----VIYVAPASELLQSEI-AQLQGHQEKQRLLP----AQTQLIQIKYAKAEDLATIIEASRRVTGDDSLG---------------------------------------------------------------------------------VEDSILSEKGSITVDVRTNTLLVSDVPAKIQAVRDLVAKLDEPVRQVLVDARLVLTQDNFAKDFGVKFGASFSSIGR-----------------------NGT--G----------L-VGTG---------S-L-G-------G----------ADNLANQVI-----------------------GVTNNGN--SGITPP---------------GLN---D-----RLGVNL------P---VG-----------G-P--------SYGLAILG----ADFLVDLELSALQTEGQVEIV-------SSPRIVTQDGTQARIASGTQVPQ-PV--------A---Q--E-----GG-----G---R---TIEYKDALLSLDVTPRIAPDDMVD--MQLEITNDSP-GVADQTPL------G----PSYPINKQQLETQVLVDNGETIVLGG-VYQQSQRLSTSKVPLLGDLPLIGNA-FKSKQN--NYEKSELLIFVTPRIIDKRLAENDKFSNLRD------------------------------------------------------------------------------------------------------
>Di.nod-GCF_000015345.1-DNO_RS01690-t4ap
--------------------------------MKK-------------------------------------------------L----------------------------------IYAS-------------------------------------MLLV--------------------------------------------------------------------------------------------------------------------------------------------------------------------------------------------S-------SHIF---------------------------A---------G---T-ITG--IDA---V-AGGNNRFN-----------------------LVFKNADA-EPVSFNTN--------------AP------------------------TAIILDFPRTTSAL--PSREVPINANGIFSV---DVIPG----DDRTRAVVNLSK---PMSYNV----SRVGKDIYLSLPLSD-AA-PA----------LSQN----------TSAGLF------------NIANAAPQSNF----------------------STNA---T-----AQ----RKAYAYKLVPTFHKNGK-KGGLLSFK------LPDKDT-----YVN-LKQEGGTLVATISDYKPSRDEERRLDVAD-YATP---VMRVDIT----GKQ----KDTKIEIYMG-RN-PYDYK-----TYQNGDIYNIEISE---------------------PDLD-------------SFE-NK-------------------------------------------AKELTGFAPNKVYTGEPLSLNFQDIEVRAVLNII--AEF------TQQNIVVSDTVS---G-NITLRLDNVPWDQALDIIMKTKGLAKRE--NGNDKTGRIIYIAPEKELDTAEI-DALEGWQKKQQLMP----MQTDFIRIKYAKASDLQRILEKSREISSDGTKNG-------------------------------------------------------------------------ILA----AQDAVLSARGSVTIDERMNALIVSDIPAKIQAVRDLVARLDESVRQVLVDARLVITKDNFARDLGARFGLSFKGTAG-----------------------SNP-------------I-VGSG---------N-L-T-------G----------TT--------------------------------FYAGM---------------LEEKTI--PID---N-----RLGVNL------G---IA-----------S-PN--VRAP-SYGISILG----SDVLVDLELQALQNEGRSEVI-------SSPRVVTQDGNQAKVMSGQEIPY-ST--------L---D--D-----KG-----S---V---QTDYKEALLSLEVTPRVTPNDRVN--MEIEIKKDRV-NWSEQVL-------G-----QPAIDKNLLNTKVEVANGETIVLGG-IYEQEQSLSENKVPLLGDIPVVGNV-FKNTNK--KFTKNELLIFITPRVIDQRLTDSDKFSNLRDN-----------------------------------------------------------------------------------------------------
>Wo.chi-GCF_001632485.1-BMY_RS03720-t4ap
--------------------------------MRLTQPVNGYH----------------------------------------------------------------------------LGAV------------------------------------SVALS---------------------------------------------------------------------------------------------------------------------------------------ALLF---------------------------------------------------------STAS---------------------------A---------Q---R-LTA--VESVA-L-ANGNVELR-----------------------YHFDRDVQ-APKTFYLD--------------NK------------------------NLLVLDFASTGVNQ--VLKNRTINNNIVSDV---QNMYA----NNKVRSTVKLKD---NSTYSV----NSRGNEVVVTLAPKN-LY-ET----------TQ------------AGWQNS-------------VQSNVPSQDL-----------------------------------------MVNQPVAKDVGFFRNSQ-GAGVIEVF------LPNAQT-----QVQLVDEQTRGLTVSVPGVAWNPAQVRRIEVTD-FATP---VSALEVV----NNN----GTAAVRIRT--QS-NYEYS-----TQQIGSKFQLIVKP---------------------KRQM-------------VEQ-KK------------------------------------------SALG-----DKDVFTGDLISINFQDIDVRAILQII--ADF------TGLNIVVSDSVN---S-RITIRLQNVPWDQALDVVLRSKGLVKQQ--SGN-----VVYIMPANE---------------ARTLAP---DLITEIIQINNAKAAELAQVLSSQQGTNADGTR----------------------------------------------------------------------------------VQSTGISEHGSLTVDPNQNLLIVRDTPEQMRIVRELINRLDRPLRQVVIKAQIVATTDTFARELGVKWGIQRANRGSWTG--------------------DGTT------------APEGGG---------SSF-NPWNPNVQGSY------------------------------------------QPGGS-----------------------NVW---G-----GGIVDA------S---VA-----------G------NTG-IFALNVLR----RNFAAALELQAMQTQGRGEVL-------ASPTLMTTDRQEAYINEGSQIAY-ST--------V---S--E-----NG---------T---NTEFKDVVMELKVTPSITPDDHII--MDIQIKKDDP-DGATPK--------G-----DIKIRKREIKTQAIVRDGETVVLGG-IYTVTSAEDVQKVPFLGDIPFVGNL-FKNNIT--TNNKAELVIFLTPNIVK--------------------------------------------------------------------------------------------------------------------
>Pl.aci-GCF_003182095.1-C7443_RS18160-t4ap
MNEPGGVE------------------------MSQQNSASRGPLPRLRGW---------------------RVWI--------------------------------------------LA---------------------------------------LATV-----------------------------------------------------------------------------------------------------------------------------------CGAMGIG--------------------------------------------------A------PDARA---------------------------E---------A---V-LSA--VDVGT-L-PGNSLQLR-----------------------FHLSEDGV-NPTHFSVN--------------EP------------------------ARIVLDLPGTRNGM--GMRRQDIGGGIAERI---SVIEA----SDRTRILVNLSH---SVPYTV----RTEGKTVLLTLNPSG-TG-SQ----------SA------------IAQA----------------NGNIPPEPT----------------------HPRA---R-----AA----AGTRRELSKVDFRRGPE-GQARIVVS------LSDPTT-----SVD-VHEEGKRIVADFVGATLPPAQQRRLDVTD-FGTP---VSMIEAS----NKG----RNGHLAIDT--EG-DYELI-----AFQSDGEYTIEVRP---------------------VASG-------------GNR-GT--------------------------------------------TA--GGPQERAYKGELLSLNFQDIEVRAVLQII--ADF------TGLNVVVSDTVT---G-RITLRLRNVPWDQALDIILQTKGLTQRQ--QGT-----VIYIAPTAEVTQREK-LEIESRKQAVELAT----LHTEIIQINYAKAGEIAKLIKGKGTGTDNSGRS------------------------------------------------------------------------SVTAT----SEISILSDRGQLAVDERTNSLVIMDLPERIADARALITKIDIPVRQVMIDSRIVIANDDFSREIGAQFGGIGLVGGP-----------------------NTG-------------V-VIGG---------N-T-T-------G----------INNA------------------------------LANGE--------T--------------TLS---D-----RLGFTT------SG--AQAL---------S-G-----NS-SIALSLLS----SKFQLDLELSALQAEGRGEIL-------SNPRVLTADRKEASIKQGREIPY-ST--------S---S--S-----NN-----G---T---NVQFKDALLELTVTPQITPDKNII--MDLKVTKNETTGEVVEN--------------QPVLAKRELSTQVLVRNGETVVLGG-VFEQITSNNVSKIPLLGDIPFVGAF-FRYKSN--SNKKLELLIFVTPQIVDGNVVIR--------------------------------------------------------------------------------------------------------------
>Ca.Com-GCF_001051235.1-BN873_RS06240-t4ap
--------------------------------MTSRSISEGQHHRWSGN-----------------------RWLLRC-----------------------------------------LQRVALV----------------------------------LGLV-------------------------------------------------------------------------------------------------------------------------------DLGGWTSLAVA--------------------------------------------------AD------VPGN---------------------------Q---------P---I-LQG--VDISP-L-AGNRLQVK-----------------------FRLSEPPKGPPSSFTIN--------------DP------------------------ARVVLDFIGVSNGL--KSRQQSINVGVADKI---SVLEG----GDRTRASLNLAR---LVNYNV----QIQGSAVLLTLDNAG-TT-VA----------KT--------------------------------PAATPAASV-------AAAAA----------TRRV---E-----AP----VVTPRNIGDVNFRRGPA-GQGVITVK------LSNPGI-----AVD-VRQEGNQILADFQGAALPRGQQRRLDVTD-FATP---VKVVEAL----NRG----NNARLNIQP--NP-PFEYL-----AYQANDLYVIEVRP---------------------PQKT-------------AEA-EE--------------------------------------------KETMFDPSKKKYKGDLLSLNFQDIEVRAILQIL--ADF------TGLNIVVSDSVK---G-NLTLRLQNVPWDQALDIILRTKGLAMRQ--NGN-----VVYIAPTEEVAAREK-LDLESHKTVQELIP----LRTEIIQVNYAKAGDIAQLLKRKSG----------------------------------------------------------------------------------DKT----QEQSVLSPRGDVVADERTNSLIVKDVPDKLAEVRDLVTKLDMPTRQVLIDSRVVIASDDFSRNLGAKFGVSGVQQAG-----------------------SGI--N------------AVSG---------T-T-T-------A----------TNTMVNS----------AVSN------------LSSNGQ-PFPVSVP---------------GLA---D-----RIGVNL------P---AG-------------------GT-SLAFAILR----SDYLVDLELSALQAEGQGEVV-------SNPKVVTADLKKATILQGRQIPY-ST--------V---S--Q-----QG---------T---KIEWKDAFLKLEVTPQITPDDRVR--MDLLVSKDEE-GALVTVS-------G---VQSASIDKREVSTQVMVNNGETVVLGG-VFEQTKTTNVSKVPLLGDVPLLGYL-FKNTKK--GDTKRELLIFVTPQILKNGAVAER-------------------------------------------------------------------------------------------------------------
>Th.sp.-GCF_000383695.1-G015_RS0100730-t4ap
--------------------------------M---------------------------------------------------------------------GSSMRALAGTV------M----------------------------------------AALL---------------------------------------------------------------------------------------------------------------------------------------FMV--------------------------------------------------S-------QGVA---------------------------A---------T---E-LEE--IRAAS-I-SGDRVQVN-----------------------LRFSGTPPEDVRAFAID--------------SP------------------------PRIALDLPDAGNAL--RSRETDLNVGPLLTA---TAVES----GDRTRVVLNLTQ---PSEYQT----RVEGNNLILTLGRGV-SE-AD----------SD------------VQQVVD--------------RAGEPS---------------------------ER---A-----TR----SARPVEITGIDFRRGSE-GEGRVEID------LSRSGA-----EVN-VREQAGKVELTFPRARVDESLERRLDVLD-FATP---VRTIDTV----AER----ERVRMEVGA--HG-EYEVL-----SYQSDRRFVLEVAP---------------------ITEA-------------ERE-AR--------------------------------------------RR-----EEEQFEGERLSLNFQDIEVRSVLQLL--ADF------TDLNIVVSDTVG---G-NITLRLNNVPWDQALDIILRSRGLDKRM--DGN-----VLYVAPSEEIAARER-LELEAQRDRQELEP----LRTEFVQINFAQAQQIASLIRGD-------------------------------------------------------------------------------------------ETGQFLSDRGSITIDSRTNTLLVQDTHSRIEDVRRLVQTLDVPVQQVLIETRIVIAEDNFQRDLGARFGISGTRGQG-----------------------RRT--Q----------A-GVGG---------S-L-A-------A----------ADVARDG----------GTAALGR--------RLAADGY------------QEYNYGNEF--GMG---N-----RLSSSL------P---AE-----------P-T----RAA-GVGFSILR----SGVLLDLELSALQVEGRGEVI-------SSPRVVTANGQTARIEQGEDIPY-QE--------A---T--A-----SG-----A---T---STQFIEALLKTEVTPQITPNGNII--MDILVTRNNR-SNEPPVQ-------G-----VPGISKREVETQVFVGNGETVVLGG-VYEIESSDVLEKVPFFGDIPFLGNF-FRNRQN--ENRKAELLVFVTPRIIE--------------------------------------------------------------------------------------------------------------------
>Th.hal-GCF_001995255.1-B1A74_RS11015-t4ap
--------------------------------MEMTYRHNAGNSNR----------------------------------------------------GLNMGSSMRALAGSA------M----------------------------------------AGLL---------------------------------------------------------------------------------------------------------------------------------------FMA--------------------------------------------------S-------QGVS---------------------------A---------Q---E-LED--IRAAS-I-GGDRVQVN-----------------------LQFSDTPPADIRAFAID--------------SP------------------------PRIAFDLPDAGSVM--SDRRKEFNVGPLLEA---TAVES----GDRTRVVLGLTQ---PSEYQT----RVDGNNFIVTLGRGV-TE-AD----------AQ------------DEAVAE--------------RVGEPE---------------------------PR---T-----TR----SARPVELTDIDFRRGDQ-GEGRVEVG------LSRSGG-----AID-VREQAGRIEIEFDRAAIDESMERRLNVVD-FATP---VQTIDTV----ADG----DRVRMEVAT--EG-EYEVV-----SYQSDRQYVLEVAP---------------------ITEA-------------ERQ-AR--------------------------------------------EE-----EEREFTGERLSLNFQDIEVRSVLQLL--ADF------TDLNIVVSDDVD---G-NITLRLNNVPWDQALDIIMQSRGLDKRM--EGN-----VLFVGPAEQIAARER-QRMEAERDRQELEP----LRTEFVQINFAQAGQIAELIRG--------------------------------------------------------------------------------------------EEDRFLSERGSMTVDSRTNTLLVQDTQRRIEDIRELVRNLDVQVQQVLVETRIVIAEDSFNRDLGARFGVTGTRTRG-----------------------DTS-------------A-AGTG---------S-L-T-------G----------ADQ-------------------------------ARGGS---P--------------DDA--ALA---N-----RLGSSL------P---AD-----------A-A----NAG-EFGFSILR----RGLLLDLELSALQAEGRGEII-------SSPRVVTTNGQPAVIEQGQDIPI-IV--------Q---D--E-----AG-----N---P---NTELVEAYLSTEVTPQITPNGNVI--MDIRVTKDEP-GDVVFD--------------DVTINRRAVETQVFVGDGETVVLGG-VYEIDSSEQVREVPFLADIPFLGNF-FRNRSS--SEQKAELLIFVTPRVLD--------------------------------------------------------------------------------------------------------------------
>Th.par-GCF_000227685.2-THITH_RS14425-t4ap
--------------------------------MSTQGELVMRLEPHPTEGM-RL----------------------------------------NAGAGIAEGHPNRSLARRLA---VWF----------------------------------------ATAC---------------------------------------------------------------------------------------------------------------------------------------LLL--------------------------------------------------A-------GPLP---------------------------A---------Q---E-LND--IRASD-L-GADRVQLS-----------------------LRFSEPPP-DARIFVID--------------SP------------------------PRIALDLPGVANRM--RERTTEFNLGPLLSA---TAVEA----GDRTRVVLNLAR---SSDYQS----RVDGNNLILTVGRGA-GA-VD----------RV------------ARAPEE------------PAVAPEPAAPAVE-----------------DPPARPP---G-----VR----SARPPEIVDVDFRRGED-GQGRVLVE------LSRPGV-----SVD-VREQAGRVELLFPRVLIEDRLERRLDVVD-FATP---VTHIDTE----RERD---ERVRMTVHG--TG-EYEVL-----SYQTDRTYVLELAP---------------------LTEE-------------ERE-AR--------------------------------------------RI-----EEEEFVGERLSLNFQDIEVRSVLQLL--ADF------TDMNIVVSDSVT---G-NITLRLNNVPWDQALDIILQTRGLDKRV--SGN-----VMYVAPTEEIAARER-LILEAQRDRRELEP----LRTEFITVNFTQAADIERLIQVRERT---------------------------------------------------------------------------------DRE----GRVSFLSDRGSVAVDTRTNVLIVRDTQEQIDQIRQLVTTLDIPTRQVLIETRLVIAEDDFARQLGARFGVAAGSRQG-----------------------RSN-------------I-GTGA---------R-I-P-------D----------ASGIAEG---------------------------IADGT----------------------RFRP---G-----SVNVPL------P---ATG-----LTG-FD-T----DPS-AVAFTILR----PNIMLDLELSALQAERRGEII-------SNPRVITTNGQEAKIVQGDRIPF-IT--------R---D--E-----AG-----N---P---ITEFEDALLETTVTPQITPNGDVI--MELTIKKDEP-GVVTRD--------G------IALVTRELETTVRVANGETVVLGG-IYEITSSDLLEKTPFFGDIPFVRHF-FQRKTN--DNRKVELLVFVTPRVLD--------------------------------------------------------------------------------------------------------------------
>Ec.mag-GCF_900110965.1-BMX62_RS04525-t4ap
--------------------------------MTPRTLRLTPSRPPLTP-----------------------FW--------------------------------RSLGPLL------M----------------------------------------LCLL---------------------------------------------------------------------------------------------------------------------------------------ALPWHT-----------------------------------------------A-------IAQE---------------------------E---------Q---A-LEQ--LIYST-L-PGDRLQVV-----------------------MRFSGPAP-EPMSFTID--------------NP------------------------ARIALDFQDTRNAL--AQRTQQINLGLTQSV---NAVEA----GGRTRVVFNLVR---MMGYDI----EREGNTLTLTLSPSG-VP-VA----------AP-----------YTGTS---------------VASALPS-------------------------REAP---V-----QR----GDHPRSINNVDFRRGPE-GEGRVIIT------LADPRT-----PVD-IREQNNRIEVSFHRAHLPEALERRLDVTD-FATP---VQMIDTL----RET----DRVRITVTT--SG-DYDLL-----SYQSDNTYIVEVKP---------------------LSRE-------------ERE-AL--------------------------------------------AR-----ERFTYVGERLSLNFQDIEIRSVLQLI--ADF------TDLNVVVSDSVT---G-NITLRLRNVPWDQALDIILKTKGLAMRQ--AGN-----VIFVAPATEIAARER-QELEAQQQVRELAP----LRAEFIQVNYARAEDVAGIISG--------------------------------------------------------------------------------------------DRGRFMSERGSITVDNRTNTLLVQDTNEKLEQVRRLVNSLDIPVQQVLIETRIVIASDSFARELGARFGVTGARQRG-----------------------NTI-------------A-TTGG---------R-L-N-------A----------ADNMIGS----------AMGN------------LNATGS-AFP------------LGGFP--DLN---S-----RLNINL------P---TS-----------E-A----ATS-GIGFSILR----PDILLDLELLALQQEQRGEIV-------SSPRVITTNGQMARIEKGEEIPY-KS--------V---G--T-----DG-----T---P---DVIFRDAKLITEVTPQITPNGNII--LNIKVSKDSR-GEITPD--------G------FAINKNEVETQVFVRNGETVVLGG-VYETANIRSSARTPLLGDIPVLGHL-FRQQRS--DSTKNELLIFVTPRVIEESTLNP--------------------------------------------------------------------------------------------------------------
>Th.sib-GCF_000227725.1-THISIDRAFT_RS04400-t4ap
--------------------------------M----------------------------------------------------------------------------------------------------------------------------------------------------------------------------------------------------------------------------------------------------------------------------------------------------------------------------------------------------------------------E--------------------------V---------------------------------------------------------------TPP----------------------S----------------------------------SVVAT---------------------------------------------AP-SP---------------------------------------------VTTPAP------------------------PGRP---A-----VS----ATDTRRIENVDFRRGEG-GEGRVIID------LSDPAI-----LVD-MRERANEVELMFPRTALPQRLERRLDTTD-FATP---VNTIDTR----REA----DRVRMTIAL--TG-AYDLL-----SWQADGRYTLEARP---------------------LSDQ-------------ERA-DI--------------------------------------------ER-----ERFAYTGERLSLNFQDIEVRSVLQLL--ADF------TDLNIVVSDTVS---G-NITLRLRNVPWDQALELILVTKGLDQRQ--SGS-----VIYVAPAQEIAERER-QQLEAQRQVRELEP----LRTEFIRLDYVKAGEIAQIIRSESTRTVQSDV-------------------------------------------------------------------------AGVDR----NVRGFLSNRGHLEVHDATNTLLIRDTATQIAEIRTLIAALDIPVQQVLIESRIVIAAETFMRDLGTRFGVTGGRREG-----------------------DTT-------------Y-ATSG---------S-I-P-------A----------SSSI------------------------------VGGGR---------------VDPTGI--GLN---D-----RLNVSL------P---RT------LA---S-T----GQG-QIAFSILR----PDVLLDLEISAAQHEGRSESL-------ASPRLITSNGKTASITQGTQIPY-RQ--------D---T--D-----EG-----G--RG---QTEFKDATLETEVTPQITPNGNLI--LEIMVKKDEP-DWVNAVE-------G-----QPAIATRRINTQVFLRNGETVVLGG-IYETSSSSGQTKVPLLGDIPVVGAM-FRNNSR--SSEKRELLIFVTPKIVDQSTIN---------------------------------------------------------------------------------------------------------------
>Ha.nea-GCF_000024765.1-HNEAP_RS09655-t4ap
MN----------------------------SVMDAKTLYRPLTRAIRQS----------------------------------------------------------------------LGV--------------------------------------LSIS---------------------------------------------------------------------------------------------------------------------------------------ILI--------------------------------------------------P-------AIGY---------------------------A---------G---D-INT--ISTDR-T-ADGSIQVH-----------------------FKLSSPLSGSPDNFQID--------------NP------------------------ARVAIDLPDTTNKT--GERTQKINLGPVKSL---MMAEA----GGKTRVVFNLTQ---ATPYAI----NPQGNELTVTFKPAA-TS-NT----------TA------------TGLAVS---------------------------------------------TMAD---N-----NP----ATAMDRGQSIDFRRSAD-GAGRLLIQ------TSGPNA-----PMK-MRSEGSNIIIDLPNTRVESG---RFGVKD-FATP---VESVDVR----PMG----SGSRITLKT--RN-AGEHM-----AYQTDNRLVVEVKP---------------------VPKA-------------EGA----------------------------------------------QNV-----GEKKYTGERLTLKFQDIQIRPLLQLI--ADF------TGNNIVVSDDVK---G-SISLRLENVPWDQALDLILTTKGLSMRK--NGN-----VMYVAPTADIVARDK-AEIEARQQSQQLAP----LSTDIIQINYAKADDIYKLLESASKTGKTSADGK-------------------------------------------------------------------------GGD----TAQRFISDRGSVTVDPRSNSLIVTDTASALDRIRDLIHKLDKPVKQVLIETRIVIATDNFARQLGVRWGVQAGFNRG-----------------------NST-------------F-GLGSTAPLVASGTS-LPTA------G--------------------------------------------ASTGT---------------------VGTAP---T-----DWMVNT------P---IS-----------G-T----PAG-SLGLAILG----SNVLLDLELSALQSEGTGEIV-------SSPKVITTNGHTALISQGTEIPY-IA--------T---Q--T-----AGG--VAS---N---TVSFKKAVLSTEVTPQITPNNNII--MDIDVKKDEP-DYTNLLP-------G---TTNPPINTREVKTKVEVKNGETVVLGG-IYQFENNNSINKVPFFGDLPGIGNL-FKNKEV--KNQRLELLIFVTPKIINSDQSLVNND-----------------------------------------------------------------------------------------------------------
>Fa.hon-GCF_000379445.1-A37Q_RS14605-t4ap
MK------------------------------MKKNPLKYAM-----------------------------------------------------------------------------LFA--------------------------------------MF-------------------------------------------------------------------------------------------------------------------------------------------------------------------------------------------------------------------------------------G---------G---S-ISI--ADTDT----------------------------------LTFGKNLT-VEVGIPTA--------------SD------------------------IALLYDDNHTMTHA--PLTKTDQEHKAIQNMD-----QA----LDTNTIVHELSD-------------EHTGDDLGEDVGSAF-SI-DDIIN------DQV--------------------------------NRVTPDL-------------------------------------IT----PHSETKITDISFKRALN-NGSVISFN------WKQENA-----EIH-FSDAKNTLLITFFNAQIDQDWLHSIDASV-FNTI---VNTIDIT----QVG----NNIEVVLHM--GQ-AFSYE-----YQKLADRLVVTINK---------------------AYSEI----------------------------------------------------------------------EGFNVNKSISLKFQNIEVRSLLQIL--AQF------AGLNLVVSDGVT---G-TISLNLKDVPWEEALQIVLMSKGLGKRQ--MGN-----ILYIAPVAEIAAQDE-QEALAKKANQQVAP----LKIAYIPLNYAKALETTKMLTS--------------------------------------------------------------------------------------------GSVDLFSARGSIVADERTNTLIVSDTADSIEKIRAMISELDQPVDQVLIEARIVEVTKDSVFELGIGYNAVDSNNENNV-------------------------------------I--------------SIL----------------------------------------------------PNYIKG----------------------------------------------------ADA----------K-A----GSS-NAAISFTGLF--GGIDLSLELSALETEGNAKVV-------SSPHLVVAENKEAYIKQGKEIPY-NE--------S---T--A-----SG-----A---A---SIAFKEAVLELQVVPQIAPNGKVI--LEVTVKKDGV-TQDTA---------GL--TEEPILDKREIQTKLMVQNGQTVVLGG-IYERSATKKQSQVPLLGDIPLLGWL-FRSVSN--EYENKELLIFITPKIIEQDE--Y--------------------------------------------------------------------------------------------------------------
>Fr.tul-GCF_000008985.1-FTT_1156c-t4ap
-----------------------------------------------------------------------------------------------------------------------M------------------------------------------FF-----------------------------------------------------------------------------------------------------------------------------------------------------------------------------------------------------------------------------------A---------------------------------------------------------------------------------------------------------------------------------------------------------------KKKLLVVLTILD-------------GILGYDVSVADTKES-QV-SN-----------------------------------------------QPQTS---------EQPVAKIV------GREE---N-----KD----KVTDKHIKDLEFHRSLN-GSAVFEVA------FEENISNFSGYKTK-LSQDGYTLTITFNDTTISYKWVSNIDTKV-FNTI---VDSIKIF----KEG----KSVVFVIHS--LD-RISLS-----DFKEGNIFKFKIDR---------------------RNSR----------------------------------------------------------------------VEGFNVNEPISISFKDAPVQTVLQVL--SEF------AGLNLVVSSSVH---G-NISIDLKNVPWNEVMNIVLVSKGLATKK--MSS-----ILYVATAAEIAAQEQ-LELQTKRSLENNAT----LVTEFIPLNYTTAQAAQTVITSMAK-----------------------------------------------------------------------------------------QNGGIMSPRGSITADARTNTLIVTDTEEKLPRIKEVVNEIDIPNDQVLIEARIVEVLRTSALELGFNYGVVDPSGRV-----------------------------------------NIGL--------DT-F-N-------SN-----------------------------------------PNPAPGP--------------------T--PGP---T-----PTPVDTF---------VG-----------T-------TA-KLAYTIAG-----GVRLEMEVRALESESLAEEV-------ASPHLVVANNQVAFIKDGEDVPY-NQ--------A---T--A-----SG-----A---A---AVAFQEAVLELQVTPQIAPDGNII--MDILVTKNSV-GASPGKT---PQG-G---DLPPIIKKREITTKVMTKDGDTVVIGG-IYQKTQKEERNKIPFLGDIPYLGYL-FSYTKI--TDQDSELLIFITPKIIESRVQK---------------------------------------------------------------------------------------------------------------
>Im.cer-GCF_001697225.1-PG2T_RS04805-t4ap
--------------------------------MKRRHQSLF----------------------------------------------------------------RKAMSWSA------V----------------------------------------MLPT---------------------------------------------------------------------------------------------------------------------------------------LLL--------------------------------------------------S-------TGLH---------------------------A---------V---T-LTG--IDHAP-T-PAGGLQLQ-----------------------IQADGELP-PGNTFLIS--------------DP------------------------PRLVVDLPAVGSSL--AQRTRQIDSGAVQSV---TVVPA----DGRTRLVVNLSQ---AVRWTT----RPAGSKLLIMLEAPS-SA-GM----------AA------------VRAG-------------------------------------------------TG---A-----AV----SSGAPRVSGVDFRRGER-GEGRVVVS------LSSPNV-----QVD-TRPQGGRVVIDFKGVGLPAELSRRLDVTD-FATP---VTRVETR----QYA----GGVRMEVAT--TG-PFEHL-----AYQANGLYTLEVSP---------------------VRDD-------------PAA----------------------------------------------LRN-----VKKAYVGEPISLNFQSIEVRAVLQLL--ADF------TGKNLVAADTVS---G-NITLRLQNVPWDQALDIILTTKGLGKRE--DGN-----VMWVAPAEEIAAREQ-AEYEARQKLAELAP----LYTEFMPVNFAKATDVAGLLKS--------------------------------------------------------------------------------------------EERKVLTERGNVTVDERTNTLIVNDTEQKLAEIRELMKVLDVPVRQVLIESRIVNASTNFSKNLGVRFGASDTRDIA-----------------------GGT-------------T-AVSG---------N-L-N-------G----------TTQ-------------------------------LLNG-------------------ETL--EAN---D-----RLNVNM------P---AQR-----LQ---GVP---FNPT-SIGLAIAKLP--FGRLLELELSALQAEGEGEII-------SNPRVVTSNQKEAIISQGTEFPY-QE--------A---A--A-----SG-----A---T---NTEFKEAVLQLKVTPQITPDDHII--MDIEVNKDAL-NTTATN-----NN-G-----EPAIDTQKVQSQVLVNDGETIVIGG-IYEQTKTNNVVRTPFFGDLPYIGML-FRNRSG--SNEKKELLIFVTPKIVREGLATVNP------------------------------------------------------------------------------------------------------------
>Th.den-GCF_003337735.1-DFQ59_RS01145-t4ap
--------------------------------MITDKFTALLGAGRGER-----------------------------------------------VGTARKSGGGLVWTGLL------L----------------------------------------LLLP---------------------------------------------------------------------------------------------------------------------------------------VLT--------------------------------------------------A-------SAQQ---------------------------G---------V---A-LQQ--VDVST-L-SGDRVQIQ-----------------------LGFSGPAP-QPQGFTID--------------NP------------------------ARVALDFVGVSNAL--PVKSQPIDAGVARSL---TAVEA----QGRTRVVLNLSE---MVAYET----RVQGDKVFVTLGGGA-RT-AQ----------AA-----------------------------------APAP--------------------------VA---R-----DV----MPSGPRITEVDFRRGAA-GEGRVLVA------LSDPSI-----VTD-VRQEGTRVVVDFLNTSLPPELARRLDVTD-FATP---VQFIETS----ARR----GNVRMVITP--TG-EYEHL-----AYQSDNQFAVEVRP---------------------LTRE-------------EKV-E---------------------------------------------KE-----EEFKYTGQKLSLNFQDIEVRAVLQLL--ADF------TGLNLVASDSVR---G-NVTLRLQNVPWDQALDIILKTKGLDKRI--DGN-----VMMVAPAEEIAAREK-LELETKQQVAELAP----LRSEILQVNYAKAADIAALLKA--------------------------------------------------------------------------------------------KENNFLSSRGSVTIDDRTNVLLVQDTAEKLDDIRALVAKLDIPVRQVLIESRVVVADTTFQHALGVRFGITTDRETG-----------------------GDV-------------I-NYGGV------TGN-A-A-------G----------ADTL------------------------------YNGGI---P-------------------TQN---N-----RFNVNL------P---AG-----------D-AG-FGTFG-TIGLALAKLP--FGFLLDLELSAMEADGRGEVI-------SSPRVLTSNQKEASIETGTEVPY-QE--------A---T--S-----SG-----A---T---NVEFKKAVLSLKVKPQITPDDRVI--MDLSITKDAV-NQEVTG-----GG-G-----EPGIDTNSISSQVLVDNGETVVLGG-VFEQNRTSGVRRVPFFGELPYIGWL-FRSNFK--EDSKKELLIFVTPKIIKETPKL---------------------------------------------------------------------------------------------------------------
>Ca.Ric-GCF_001881495.1-A1D18_RS04865-t4ap
-----------------------------------------------------------------------------------------------------------------------M-----------------------------------------------------------------------------------------------------------------------------------------------------------------------------------------------------------------------------------------------------------------------------------------------LKI--------L--------------------------------------------------------------------------------------------------------------------------------------RKKMVLIYVL---MLAFNC-----------------------------------------------------------------------------------------------------------KL---------------------------------------------------------------------------------------FANE-------------------------------------------------------------------------------NI--------------------------------------------------------------------------SNKQEDNTISLTFHNIKIRSALQYL--SEL------HNKNLVIDDKIK---G-KFSIYLHHINWDQALDTILQTQGLSKRS--IAN-----GWFITTSEQLLKQDR-INSDIQKKKKDLSP----LFFKIVQIHYRKASDISKLLKD--------------------------------------------------------------------------------------------KTNTLLSTHGSVSIDNPTNSLWIKDSAEQLKEIVASIKELDKPIGQILIEARIVSIDQNKEKELGAQFGSTQTHTVNKLLKS------------------------------------QLRS---------K-V-S-------S--------------------------------------------HNNG---------------------------L-LQ-----YLTMDL------P---ITG-----SH---SIN----GAA-FLGLRLMHLG--QNTFLDLELAALESEGAAEVI-------STPHLITADQQTAFIEAGAEIPY-QE--------K---A--S-----SG-----G---T---NVIFKKAVLSLKVTPRIMPDECMI--LDLKVSQDQP-SSIMTV--------A-----APTIKARGIKTQVIVKNGETIVLGG-IYEYSQSKIEQRVPFLGTLPMIGRL-FRLTRL--NNRRSELLIFLTPTRLK-------------------Y------------------------------------------------------------------------------------------------
>Le.lon-GCF_000091785.1-LLO_RS04510-t4ap
--------------------------------MQR------------------------------------------------------------------------------------IVVF-------------------------------------LILI-------------------------------------------------------------------------------------------------------------------------------------GMSLG--------------------------------------------------L-------AFAQ---------------------------N---------N---S-LIS--VKVIP-L-PEEKLRID-----------------------FIFAYPVKKQPGNFVIE--------------NP------------------------ARIVIDFVDTNLQLPTEQKTKEIKFGSLASY---TLVTV----GARVRAVLDLKY---AVPYLG----SVSGKVYTIILNGKS-NE-LF----------QA------------------------------------PKEMLI---------------------------TN-----RP----VKTSYEITHFDFRGVER-QAGRAVVD------VSSASI-----PID-VEEHDKEIIVKFLNTKVPQNLRKRFDVSD-FRSP---VNLITLQ----QDG----KNARMTLMG--DR-YFGHN-----IYQINKQFMVDVFP---------------------LTQE-------------EIE-QE--------------------------------------------KL-----KKQVFSGRRISLNFQNISIRSVLQLL--ADF------TGINIVASDRVQ---G-NITLRLNNIPWDQALDIILKTQGLAQRQ--NGN-----VMVIDTQKSFNDMEE-QQLKSQHKIQRLEP----VRSELIQINYAKATDLAILIKD--------------------------------------------------------------------------------------------RQNSLLSDKGKVSVDTRTNTIWIQDSGSRVDEVRKLIKELDVPVKQVLIEARIVEVTKDFAQDLGIRWGVSKPQHLS--------------------------------------------G---------T-L-A-------G----------ANQ-------------------------------LAQGV---------------APADVT--PFT---D-----RLNLDL------V---AAP-----LT---K-A----NPA-TVGIALAQLG--DNILLDLELSALESEGLAELI-------SSPRLITANQQPALIDSGQEIPY-QQ--------S---T--S-----SG-----A---T---AVAFKKAVLSLKVIPQITPDNKIL--MDLKINQDLA-LPNQTYN-------G-----VPAIATKEIQTNVLVSNGQTIVLGG-IYQQDKSKTITRVPFFGQLPVVGNL-FKNTQI--GVHNDELLIFITPKIITNSLSITTIEGRNPVRFDEK-------------------------------------------------------------------------------------------------
>Ac.pro-GCF_001753165.1-BJI67_RS14795-t4ap
--------------------------------MRKITMFHAKAKGARAA---------------------------------------------ASTAYLPRKTRGMLVLMAG------L----------------------------------------LAIW---------------------------------------------------------------------------------------------------------------------------------------WSL--------------------------------------------------P-------ALAA---------------------------A---------N---T-LTS--IKSHQ-L-PNHQLEVV-----------------------LDFASTPQ-KPLGFSIE--------------NP------------------------AMIAMDFVNTQLNL--SKRLYNIDSGSVRSV---AAAEA----SGRTRLVFRLTK---PTPYQT----RVEGHRLIVTLGHSS-TD-GE----------ML------------SASQS-------------------------------KTTRF----------GNQQ---D-----VS----STAQSTITNVEFHRGKD-GGGLITLT------LSNPNQ-----LID-LTQQAGQIVVNAHHATLPPALQRRMVVTD-FGTP---VQRVDCT----QDG----QNVKLVISA--TG-DYEQL-----AYQADNKFTVDIKP---------------------VASA-------------STG-SA--------------------------------------------SG-----IQPVYKGQRISLNFQNIPVRSVLQLL--ADF------TGLNIVVSDAVT---G-NVTLRLKNVPWDQALAIILQAKGLAERR--NGN-----VVMIAPANVIEEQEQ-QQIRTQRAQEQLAP----LHTEIFQIRYAKAQTLAALLQSIRTTQKSDNRGN-----------------------------------------------------------------------NTQSS----SGVAGLSQRGSVVADPRTNSLIVRDTDQGLANVARLIQRLDVPIKQVLIGARLVIAKQGFNRDLGVTFGSVNQPQTATSP--------------------GGS-------------V-GIGG---------Q---TY---------------------------------------------------GLGGY-----------------------PAG---N-----QFSVNL------P---AA-----------S-P-----TS-TFGLTLAKLD--QSFNLNLQLSAAEAENKIRQI-------SNPRVITANDTQAMIQQGVQIPY-QQ--------A---S--S-----SG-----A---T---NVAFKTAALQLSVTPHITPNNRVL--MELDVSNDSV-GGLYA---------G-----VPSINTQEIKTQVMVDNGQTVVLGG-IYQHDLSKTVNKVPFFGDLPVLGAL-FRENST--ANTKTELLIFITPRIISNNLDLSQ-------------------------------------------------------------------------------------------------------------
>Gr.ant-GCF_002215215.1-IMCC3135_RS05035-t4ap
--------------------------------MKTENTLKTQVRENTHR--------------------------------------------PSLGRTCLCARGIARAAALA------L----------------------------------------LAGA---------------------------------------------------------------------------------------------------------------------------------------AFA--------------------------------------------------SQ-----HLHAA---------------------------G---------N---S-LID--ISHVT-L-PGNKQQLA-----------------------LTLSGPAQ-VPKAFTID--------------NP------------------------ARIALDLADTSNEL--DDRRIAISSGMLQNV---TTVEA----GGRTRVVINLTA---LSPYTT----SVKGNQLLVTLDSSG-SP-AG----------ATELE--------LAAANG----------------VEEPAL------------------------IQAS---G-----PI----KARVNTIDALDFRRGPM-GEGRVIFN------LSSAGI-----VTD-MRQEGGRLVVEFPDTQLADKLQKRLDVMD-FGTP---VQFIDAI----SNK----RGTKVIIQPA-TQ-EFEQL-----AYQTDDMFTVELKP---------------------MSRD-------------EIE-EN--------------------------------------------RK-----AKFGYIGEQLSLNFQDIEVRSVLQLL--ADF------TDLNIVVSDSVQ---G-KLTLRLKNVPWDQALDIILQTKALGKRQ--AGN-----VIMIAPAEEIATRER-IELEGLKQKTELAP----LRTEFFQANYAKASELATLLQS--------------------------------------------------------------------------------------------KDGGMMTERGSVSVDDRTNTLLINDTVDQLESIRALVHRLDVPIRQVLIESRIVIASDDFNKDIGVRWGLNRNTTSA-----------------------NDT--G----------F-ALSG---------N-A-N-------G----------VQD-------------------------------LING--------------------DG--LDD---N-----RFNVNL------P---GS-----------N-A-----AG-SLGVALAKLP--FGTLLELELSAMQAEGNGEVI-------SSPRVITANQHEAYIEQGVEIPY-LE--------A---S--S-----SG-----A---T---SVSFRKAVLGLTVTPQITPDDRIV--MDLKVNKDTV-GEIFGA--------GT--LQVPSIDTREVSTQVLVDNGETVVLGG-VYEQTVINKVDMVPFFGNLPLIGRL-FQHTTN--QDDKSELLIFVTPKIIKENVSLS-------------------------------------------------------------------------------------------------------------Y
>Ka.sed-GCF_001708405.1-KS2013_RS01830-t4ap
MRIKNEER------------------------MNKSKLGKT--------------------------------------------------------------TMLIKMKKLIKN--CSV----------------------------------------LAGA---------------------------------------------------------------------------------------------------------------------------------------MLF--------------------------------------------------S-------WGVH---------------------------A---------S---T-LQS--IDYNV-L-PGDKVMVR-----------------------LSYSDMPP-TPQEFTTN--------------SP------------------------ARISMDFAGVDSGL--DYKTKDIGVGAVGSV---TAIEA----GDRTRVVINLSE---LVSFNS----EIQGNAYVVTLDAGS-GA-GS----------AA------------AS---------------------KPGT--------------------------SS---S-----YT----ASSEFDITGVDFRRGTA-GEGRVLVT------LGSPNV-----NVD-LRQEGRTVIADFIGSDIDPDFIRRLDVID-FGTP---AQLVETS----RRG----DTVRLSVRG--ND-RFDYL-----AYQADDLYTIELKP---------------------LSKQ-------------EIE-RR--------------------------------------------ER-----EKPKYTGERLTLQFQDMDLKAILHTL--GDF------AGINIVISDDVQ---G-SMALNLVNVPWDQALDIILKSKGLDKRK--EGN-----VMMVAPADVIAAREQ-QELEANKQQEELAP----LRTELIQVNYAKASEVAALLATAGGE---------------------------------------------------------------------------------GDS----SKVGVLSERGAVSVDARTNTLIVRDVSSKLEDVRRLITQLDIPVEQVLIEARIVTASDGFVRDLGARFGVSDTFNSQ----------------------------E----------A-ATSG---------S-L-T-------D----------TNFRLG----------------------------LLDG--------------------QA--TLD---D-----RMNVNL------P---VS-----------N-A-----AG-SLGLTFARLA--DGIIVDLELSALEAENRGEVV-------ASPKVITANQKEAFIKAGEEIPY-QQSAGG---AA---A--G-----GG-----A---T---TIQFKEAVLELKVTPQITPDGRVI--LDLAITQDTR-GEELVFD--GVSG-G-----APAINTQEIGTQVLVDNGETIVLGG-IFQHRTKYDETKVPLLGDIPLLGWL-FRNTSR--ENSKEELLIFVTPKILKQGLKN---------------------------------------------------------------------------------------------------------------
>Ca.Ber-GCF_001431315.1-CC99x_RS10375-t4ap
--------------------------------M--------------------------------------------------------------------------------------LLV--------------------------------------FALL----------------------------------------------------------------------------------------------------------------------------------GYVASATA-------------------------------------------AP-QARNA-------ASAH---------------------------G---------L---Q-LRA--VQVSS-I-EGNRIKVN-----------------------LKLSHPIT-EPKNFAIE--------------NP------------------------AKIVLDLPGVKNGLASDAARAEYNLGAVRRV---SVVEA----DNRTRVVIDLNE---SVPYQM----SVEGSDVNIVIAAGI-PA-AQ----------ST-----------------------------------DPFS------------------------GHAF---A-----KK----IAGQFSINNIDFRRGAQ-SDGRVMVD------LSHQNV-----AIE-LKEEGSQIRVRFVNAHLPAQLQRKLDVTD-FGTP---VVSVNSI----QQG----SDVEMTIKM--EG-YAEHI-----AYQADNRFTIEVRP---------------------LTKQ-------------EKD-AL--------------------------------------------KE-----KAFEYTGERLSLNFQDIEVRAVLQLI--ADF------TGLNIVSSDTVR---G-SVTLRLKNVPWDQALDIIMRTKGLAKRQ--VGN-----VLLVAPTEEISAREK-LELQTTQQVQDLAP----LRAEYIQINYAKAASIAGLLKD--------------------------------------------------------------------------------------------ENNSLLSARGTASVDERTNTLLVQDTAQKLDEIRKLVHRLDMPVRQVLIESRVVFATDDFEDALGVKFGAAAKLRPG-----------------------NEPV------------L-GVAG---------H-N-A-------G----------SSGIA----------------------------LAQNPT---------------AAVAAT--SVA---E-----RLMVDL------P---AAI------------ST--GGTS-SLGLTVASLP--GGTILDLELAALESEGLGKIV-------ASPRIVTSNQQQAYIEAGEEIPY-QE--------S---S--S-----SG-----A---T---SVAFKKAVLRLEVTPQITPDDKII--LDLTVNQDSR-GTLSVN--------G-----VPSINTREMHTKVLVANGETVVLGG-IYQQEKNGQVRRVPFLGNLPLVGWL-FKSETN--LDKRNELLIFVTPKIIQEGVT----------------------------------------------------------------------------------------------------------------
>Xy.sp.-GCF_001421705.1-ASE76_RS13375-t4ap
--------------------------------MKNWSRRM---------------------------------------------------------------QSTMLCGALF------A----------------------------------------ATLL----------------------------------------------------------------------------------------------------------------------------------------HG--------------------------------------------------I-------AAHA---------------------------Q---------G---A-IQS--ISGSV---QGGSEILR-----------------------VDFSEPLAAVPTGFAIQ--------------SP------------------------ARIALDFPGTTNGL--GRNAVELNQGNLRSA---MVVEA----GDRTRVVLNLKV---ATTYTA----QIQGRSLLVSLAPAA-PA-AV----------ASQ-----------------------------------------------TRATF------------AE---------PS----TSDVAALRDIDFRRADD-ATGRIVVT------LPSNQV-----GVD-LRQQGPALVVDFLQTSMPEGLRRKLDVSD-FGTP---VQTISTT----QVG----ERVRMTIQP--RG-DWEHS-----AYQSDNQFVIEVRP---------------------KKTD-------------FNK-LS---------------------------------------------------QGPGFSGEKLSLNFQSIEVRSLLQVI--ADF------TNFNIVTSDTVV---G-TLTLRLKDVPWDQALQIIMDAKGLGMRK--NGT-----VLWIAPKDEIDARTK-KDLEAELAIQKLEP----LRTQAFQLNYAKAIEMVPQLLGVG-------------------------------IPGSGI--------------------------------------------PTGGT----NNARFLTERGSAIAEPRTNQLFVTDTGAKLVQVQELISRLDRAVRQVLIEARIVEASDTFSRQLGVRLGGGDLRAQNGGNGGYQ-------------LS-GDN--R----------V-AIGT---------G-Y--------------------ANAVASA---------------------------GAGG---------------------T--VNT---S-----GNFVNL------P---VVS-----ST---N-G----SAA-TFGLSIFNSA--ANRFLALELSALEADGKGKVV-------SSPRVVTADQVKALIEQGTEYPY-QQ--------N---A--GG---LTG-----G---T---SIAFRKAVLKLEVIPQITPEGNIILDLDLDITRDSR-GETTSS--------G------IAINTKHVKTQVVVENGGTVVIGG-IFELNETVDETKVPLLGDIPIAGNL-FKNRSR--ISNKTEMLVFITPKMIADRTAAR--------------------------------------------------------------------------------------------------------------
>Ac.cae-GCF_001298675.1-BN2503_RS12495-t4ap
--------------------------------MINKNTSRM------------------------------------------------------------------------------LTRCAA----------------------------------AVGLF------------------------------------------------------------------------------------------------------------------------------------ALGAMP--------------------------------------------------F-------SAWA---------------------------Q---------N---K-IQS--IAGAL---QGGTEIVR-----------------------IELAEPLSVLPTGFAIQ--------------AP------------------------ARIALDIPNATNSL--GKTLVDVNQGNLKTI---NVVEG----GERARLVLNLKQ---PTSYKA----ELQGKVLLIILDPVA-ST-AS----------AS------------TATR--------------------------------VGTLF------------AQ---------DG----NNETLPLRDVDFRRSPD-GAGRIVVN------LPNSQV-----GVD-LRQEGKGLVVDFLHSSLPEGLRRKLDVAD-FGTP---VQVVTTA----QQG----DRVRMHVES--AG-EWEHN-----AYQSDTQFVVEVRQ---------------------KKVD-------------LNK-LT---------------------------------------------------QGPGFNGEKLSLNFQNIEVRSLLQVI--ADF------TNFNIVTSDTVT---G-SLTLRLKDVPWDQALQIVMDSKGLGMRK--TGS-----VLWIAPKDEIDERAK-KDYEALQAIQKLEP----LRTEAFQLNYAKASDLALRLTASAPGAA-------------------------------------------------------------------------------TGG----NRVRFLTERGSAIAEPRTNQLFVTDTPSKLEEIRALLAKLDIPVRQVLIEARIVEARETFGRSLGVRLGASDLRANRGGDGGYA-------------LGNGGN--R----------V-AWGT---------D-Y--------------------SNAVSSS---------------------------GAGG---------------------T--TNS---Q-----GNFVNL------P---AVL-----SS---V-P----TVA-SFALSIFNSA--ANRFLTLELSAMEADGKGKVI-------SSPRLITADQTKAIIEQGNEFPT-QA------------F--E-----NN-----T---Y---KILWKKAVLKLEVTPQITPEGNII--MDLDITRDNR-GDITPW--------G------ISVNTRHVQTQVLVENGGTVAIGG-VFEMEETNTENKVPVLGDVPVVGNL-FKSQTK--EAEKRELLIFVTPKVVTDRVAAN--------------------------------------------------------------------------------------------------------------
>Me.alk-GCF_000282995.1-A612_RS08195-t4ap
--------------------------------MTSETTQRL--------------------------------------------------------------RKGARLAAFA------L----------------------------------------AAAL----------------------------------------------------------------------------------------------------------------------------------------AA--------------------------------------------------P-------LAQA---------------------------R---------A---S-IES--VTAFM---QGGAEVLR-----------------------IELTEPIAEVPAGFATQ--------------SP------------------------ARIALDFPGVGNGT--GRSVVELNQGNLRSA---NVVQT----EERSRVVLNLKQ---PTSYSA----QLQGRTVVVTLEPAA-VS-AG----------AVRQ----------AAAGS-----------------ATP-----------APTKF------------AE---------SH----NADVLPLRDLDFRRSAD-GAGRVIVD------LSSNQV-----GVD-LQQQGKGLIVEFLRSSLPEGLRRRLDVSD-FGTP---IQTVTAT----QQG----DRVRLAIDP--VG-EWEHS-----AYQSDTQFVVEVRP---------------------KKVD-------------MSK-LS---------------------------------------------------QGPHYTGEKLSLNFQNIDVRSLLQVI--ADF------TNFNIVTSDTVT---G-ALTLRLKDVPWDQALQIIMDAKGLGMRK--SGT-----VLWIAPKDEIDERTQ-KDYEAAAAIQKLEP----LRTEIFQLNYAKSSDIVARLTSNFSSAVG--------------------------VSGAG-----------------------------------------------GGA----PGGRFLSERGSAMDEPRTNKIFVTDVPSRLEEVKKLLQTIDVPARQVMIEARIVEARDTFGRSLGVRLGGGDLRAQRGGDGGYA-------------IG-GGN--R----------L-AIGT---------D-Y--------------------GNATGSS---------------------------GFGS---------------------A--VNV---G-----GTFLNL------P---ASL-----SG---A-P----DPG-SFALSIFNAA--ANRFLTLELSAMEADGQGKII-------SSPRLITADQQSAEIKQGVQIPY-KS--------S---T--G-----TG-----A---SATPKVEFKDAVLKLNVTPRIAPDGGIL--LELEVNKDSV-GIMTND--------G------PAINTRYIKTQVLVENSGTVVIGG-IFEMEETEQENKIPLLGDVPVVGNL-FKNKTR--ESEKREMMVFITPKIITDYGPMR--------------------------------------------------------------------------------------------------------------
>Co.ker-GCF_002056725.1-B5M06_RS07710-t4ap
--------------------------------MLEKKILIPVR------------------------------WA--------------------------------------------L----------------------------------------APML---------------------------------------------------------------------------------------------------------------------------------------VCT--------------------------------------------------G-------AAAW---------------------------A---------A---S-VQA--VSGSQ---QGGGEVVR-----------------------IELSEPLKDAVTGFAIQ--------------SP------------------------ARIALDLPGATNAM--GQSLVDLQQGNLDTV---NVVEG----TGRTRVVLNLKA---PTTYRT----QVDGNGILVFLDPVK-RT-AS----------TI------------APVQS------------------------------TMRQHL------------ASK--E-----VD----ASTPGALKNIDFRRGSD-GAGRLVVD------LGSAMV-----NAD-VRKEGKGLTIDLLNSSLPAELRRRLDVVD-FATP---VQMITAS----QNG----DRVRLQVEA--TG-DWVHS-----AYQSDEQFVLEVRP---------------------KKVD-------------PNK-LS---------------------------------------------------QGPGFTGERLSLNFQNIDVRALLQVI--ADF------TNFNIVTSDTVG---G-SLTLRLKDVPWDQALNIIMEAKGLGMKK--NGN-----VLWIAPKDEIDERAK-RDFEAARAIEQLEP----LRTQGFQINYAKAEDIKNQIADNSG----------------------------------------------------------------------------------NSE----ASTRFLSPRGSAIAEARTNQLFVTDIPSKLEEIAQLIKKLDIPVRQVLIEARIVDARDSFGRSLGVKFGGGYNRAGRG----------------------------------------SIGS---------Q-Y------------------------------------------------------SSYG------------------------TKS---D-----APFVNL------P---AGL-----ST---G-G----DPA-SLALSVFNSS--MTRFLSLELSAMEAEGAGRVI-------SSPRLLTADQKEAEIAQGTEVPY-SE--------T---A--P-----NG-----A---S---TTSFKKAELRLQVKPQITPEGNII--LTLKVNKDAV-GGWTNT--------G-----VPMIDTKRVETEVLVENGGTVVIGG-IFEMEESNQVNKVPGLGDIPVVGNL-FKSRTR--ETSKREMLVFITPRMVADAVVSN--------------------------------------------------------------------------------------------------------------
>La.hya-GCF_900129055.1-BUE21_RS00905-t4ap
--------------------------------MTQKTTG----------------------------------------------------------------NTPLAHIRTT------L----------------------------------------LAAM---------------------------------------------------------------------------------------------------------------------------------------ALT----------------------------------------------------------SSAW---------------------------A---------A---D-IQS--VTGMQ---RDGREVVQ-----------------------IRLNEPLNFEPVVFTVQ--------------SP------------------------ARISLDFPGVGLID--GRQTVGVNQGNLRTI---NVVDA----GDRARIVLNLRE---ATTYRL----ESVGNDLFVHLDSPG-SA-TA---------PTSQP----------AASRI-----------------AAPAT---------RTTPV------------APS--M-----AT----APAPNTLQGIDFRRSLD-GSGRVVVD------LPSASN-----SVN-LRVEGRKIVLDVQDAQLPAELRKRFDVTD-FGTP---INSIVAT----QAG----NATRLEIEA--RN-EWVYS-----AYQTDSQYVLEVRE---------------------VVPD-------------PTK-LT---------------------------------------------------QGTGFTGEKLSLNFQSIEIRSLLQVI--ADF------TKFNIVTSDTVQ---G-SLTLRLEDVPWDQALQIILDSKGLGYER--NGN-----VLWVAPREEIDTRKQ-KEYEAARALEQLEP----LRTQSFQLNYARSETLAAQLAASGGSG-----------------------------GGSG-----------------------------------------------GTQ----NSNRFLSNRGSAIAEPRTNQLFITDTPSKLEEVSRLIASWDIPVRQVLIEARIVEASDSFGRSLGVRLGGADLRANRGGDGGYS-------------VG-GNN--R----------V-VFGS---------S-Y--------------------ANAVASS---------------------------GAGG---------------------T--TSA---T-----QQFVNL------P---AALS---------A-G----EAA-TFALSIFNSA--ANRFLNLELSALESSGEGRVI-------SSPRIVTADQVKATIEQGTELPY-AA--------T---S--P-----NG-----A---T---TVEFKQAVMKLEVTPQITPEGNVI--LDLLVNKDSP-NYAQST----S---G-----GIAVDTKRVTTQVLVENGGTIVIGG-IFELQESNSVTKVPFFGDLPVAGHL-FRSKTR--ETSKSELLVFITPKIVTDQNTLR--------------------------------------------------------------------------------------------------------------
>Ma.sp.-GCF_002837145.1-CON77_RS03225-t4ap
--------------------------------MSR-----------------------------------------------------------------------TGKLTFM-----------------------------------------------VSAL---------------------------------------------------------------------------------------------------------------------------------------LMA--------------------------------------------------G-------LAQA---------------------------Q---------L---A-IQS--VTAAT---QGGGEVIR-----------------------IQMSEPLKQLPVGFAIQ--------------SP------------------------ARIALDFAGATNAS--GKNLFPINQGNLRSA---NVVEA----GDRTRVVLNLNQ---SVGYET----RLDGNALLVTLQQAA-VA-KS----------TA------------------------------------------------GETVF------------AA---P-----SE----AIDVSPLSDIDFRRGTE-NTGRVVVN------LANSQT-----GVD-IRRQGRNLVVEFLKTSLPEGLRRRLDVAD-FGTP---VRMVTAT----QAG----DRVRLLIEP--TG-NWEHS-----AYQSDNQFVLEVRE---------------------IKTD-------------PNK-LT---------------------------------------------------QGPNYSGEKLSLNFQNIEVRSLLQVI--ADF------TNFNIITSDTVT---G-NVTLRLKDVPWDQALDIVLQAKGLGMRK--TGN-----VIWIAPQAEILAKEK-AELESRQQIRALEP----VRTQSFRLNFAKADDVSKQLTTAVG----------------------------------------------------------------------------------SGE----SAVRLLSKQGSVFAEPRTNQLFVTDISSKLDEIGELIKKLDVPVRQVLIEARIVEATDDFNRSLGVRLGGRMSQPVTL-------------------IS-NNN--KD-----------KVQT---------T-F---------GF-------------------------------------------GSLG------------------------AAS---S-----SNVTTI------P---SSS------------T----SGG-TFALSLFSPN--LSRLVNLEIDANESDGRLKTI-------ASPRVLTADQGKARIEDGRRIPV-TT--------T---Q--Q-----NG-----T---A---NTNFESASLVLDVTPQITPEGDVI--MKLDIRNDSP--IVFNN--------------TTAIQTKNVQTQVLVENGGTVVIGG-IYSLEELDGTSKVPGLGDVPVLGNL-FKSRTR--SLRKSELLVFITPRVLNEEARSALSVST----------R----------------------------------------------------------------------------------------------
>Co.bac-GCF_000828895.1-SRAA_RS01320-t4ap
--------------------------------MNPTPHTTP----------------------------------------------------------TLRTLSRLARCALL-----------------------------------------------ASTF---------------------------------------------------------------------------------------------------------------------------------------VLA--------------------------------------------------G-------WAQA---------------------------Q---------L---A-IQS--LTVAP---QGGAELIR-----------------------IQTSEPLRQLPAGFSMQ--------------AP------------------------ARIALDIAGASNAT--GQNLFAVNQGNVRSA---NVVQA----GDRTRIVLNLNQ---AVGYEM----RIEGNTLLVQLQPGV-QA-AP----------VA------------GGA---------------------------------LGAAF------------AQ---------AA----PARAQPLTDIDFRRGEQ-NSGRVLVE------LPSSQT-----GVD-IRQQGRNLVVEFQQSSLPEGLRRRLDVSD-FGTP---VQTVTAT----QVG----DRVRLLVEP--TG-NWEHS-----AFQTDNQFVLEVRE---------------------VRQA-------------ADP-AA---------------------------------------------------RDRTFTGDKISLNFQNIEVRALLQVI--ADF------SNFNIITSDTVT---G-SLTMRLRDVPWDQALDIVLQAKNLGMRS--TGN-----VIWIAPRTEILAKER-EVLEAAQAIRGLEP----VRTQSFRLNFARAQEVAEHLTTAVG----------------------------------------------------------------------------------SGE----NEVRILSSQGSVFAEPRTNQLFVTDIASKLEEIQTLIQTLDVPMRQVLIEARIVEAEDSFGRNLGVRFGGRIADPVMLARH-------------------RGN---------------ELQT---------T-L---------GF-------------------------------------------GSLG--------------------AT--GAG---N-----SNVTNI------P---TPT------------I----GSG-TFAFSLFNPS--VTRLLNLEIEASESDRRLKTI-------ASPRVVTADQREATIEDGRKIPF-LR--------R---D--A-----DG-----N---T---TIEFIDASLKLVVTPQITPDGDVI--MQLRVNNDTP--IVFN---------G-----QTAVQTKSVQTQVLVENGGTVVIGG-IYTQEETNNQARVPVLGELPVLGHL-FRNNQT--TTRRTELLVFITPRVLTDIAALGPR-------------R----------------------------------------------------------------------------------------------
>Ma.spi-GCF_002980625.1-C6P61_RS05910-t4ap
--------------------------------MKHIQKSTA-------------------------------------------------------------GRIGWRRLPLL------L----------------------------------------LPLL----------------------------------------------------------------------------------------------------------------------------------------AS--------------------------------------------------G-------LVEA---------------------------K---------L---A-IES--VTAST---QNGSEVLR-----------------------IQTSEPLSQLPTSFAIQ--------------SP------------------------ARIALDLPAASNAT--GRNSFDIQQGKLRSV---NLVQS----GDRTRVMLNLSR---AATHQT----RIEGNTLIVQLDPGA-AP-AV------------------------------------------------------------VKPVF------------PE---------GP----GNAVLPLQDVDFRRGPD-GVGRVLVS------LSSSQV-----GVD-VRQQGNKLVVDFLKTALSEGLRRRLDVSD-FGTP---VQTVSTT----QVG----DRVRMVVEA--RG-RWEHS-----VYQSDKQFVLEVRE---------------------PKVD-------------PNK-LT---------------------------------------------------QGPGYAGEKLTLNFQNIEVRSLLQVI--ADF------TNFNIVTSDTVT---G-NVTLRLKDVPWDQALDIILQAKGLGMRK--TGN-----VIWVAPKDEIAAREK-QEFEAKAAMHTLEP----VRTQSFQMNYAKAIDIAAQLRGEVTGQQGSTS---------------------------------------------------------------------------VST----GGARLLSPRGSAVPEPRTNQLFVTDIPSRLEAVQELIKKLDIPVRQVMIEARIVEASDTFGRSLGVKLGGSDLRGIRGGDAGYS-------------IG-GGN--R----------A-AFGG---------S-Y-D-------A----------VSATTLE---------------------------RANT---------------------L--TSA---N-----TQFVNL------P---AIG-----IG---T-T----SPP-AFALSLFSPT--ANRFLDLEISALQADGKGKVV-------ASPRVITADQTQAEIEQGVDIPY-QA--------A---A--G----VTG-----A---T---TVQFRKASLRLTVTPQITPDGGII--LNVEVAKDTP-GTVYNG--------G------VAINTKRVKTNVLVENGGTVVIGG-IFSSTEQEDVNKVPLLGDIPFAGNL-FKNRTI--KTEKTELLVFLTPRTLSDVITSA---------------R----------------------------------------------------------------------------------------------
>Te.tai-GCF_000807215.1-PL21_RS12375-t4ap
--------------------------------MIKEYPAVNRG---------------------------------------------------------VRRMRWLLGFTFA------Y----------------------------------------VGLL----------------------------------------------------------------------------------------------------------------------------------------AS--------------------------------------------------G-------MALA---------------------------Q---------P---A-IRA--ITASV---AGDAEVVR-----------------------IETTEPLSVAPASFAIQ--------------TP------------------------PRVSLDLPAVRNAS--GQSVIEVNQGVLRAL---RVLEA----ADRTRIVLNLNR---SVPYET----RVQGTTLLLTLRPAD-TP-AS----------VA------------AARS------------------------------DNSPPTF-----------DAG---G-----GA----GAAAAALRDIDFRRGDE-GTGRVIVE------LANPQT-----SVD-IRPQGRSLIVEFLRTSLPEGLRRRLDVAD-FGTP---VRTITAT----QAG----ERVRLVVEP--TG-EWEHS-----AYQSDNRFVLEVRP---------------------VKAD-------------PNK-LV---------------------------------------------------QGPKYTGEKLSLNFQNIDVRSLLQVI--ADF------TNFNIITSDAVQ---G-NLTLRLKDVPWDQALDIILEAKGLGMTK--TGN-----VIRVAPKKDLDAEAL-AQREVNKKLEELEP----LRTEVFRLNFAKAEEVAKTLKDGVAAGAG------------------------------------------------------------------------------DNQ----TTNRLLSSRGSVIADSRTNQLFVTDVSGRLDAVRDYIRRVDTSKRQVMIQARIVEAREGFGKTLGVRLGGADLRGVRGGDAGYS-------------VG-GNN--R----------I-AIGG---------S-Y-D-------A----------VTATTR----------------------------ESAG--------------------AL--TNA---N-----TTFVNL------P---AKS-----DR---V-A----DVP-KFALALFNPA--ANRFLNLEISALESDNQGRVV-------SSPRIVTGDLNKATIKQGDQLRF-IR--------R---R--TN---AQG---QIE---D---VVETIDANLLLDVTPQITPSGQVL--LKIKATKNRL-IGITDA--------G------PQLAVKEIDTEVMVENGGTVMIGG-IFEQEETQSVDKVPVLGDVPVLGNL-FKTRSN--SAAKTETLIFITPVIVDDGGSSR--------------------------------------------------------------------------------------------------------------
>Te.tai-GCF_001481285.1-AUQ40_RS01555-t4ap
--------------------------------MIKEYPAVNRG---------------------------------------------------------VRRMRWLLGFTFA------Y----------------------------------------VGLL----------------------------------------------------------------------------------------------------------------------------------------AS--------------------------------------------------G-------MALA---------------------------Q---------P---A-IRA--ITASV---AGDAEVVR-----------------------IETTEPLSVAPASFAIQ--------------TP------------------------PRVSLDLPAVRNAS--GQSVIEVNQGVLRAL---RVLEA----ADRTRIVLNLNR---SVPYET----RVQGTTLLLTLRSAD-TP-AS----------VA------------AARS------------------------------DNSLPTF-----------DAG---G-----GA----GAAAAALRDIDFRRGDE-GTGRVIVE------LANPQT-----SVD-IRPQGRSLIVEFLRTSLPEGLRRRLDVAD-FGTP---VRTITAT----QAG----ERVRLVVEP--TG-EWEHS-----AYQSDNRFVLEVRP---------------------VKAD-------------PNK-LV---------------------------------------------------QGPKYTGEKLSLNFQNIDVRSLLQVI--ADF------TNFNIITSDSVQ---G-NLTLRLKDVPWDQALDIILDAKGLGMTK--TGN-----VIRVAPKKELAEDAK-NALEQQALASRLVP----LRSESFQLNYAKAADVAAQLRGVETVDGQAQS---------------PGAATAGGAGGAN-----------------------------------------------QGQTLFSSGTRILSERGVAVPEPRTNRLFVMDVPERLEKIAELIRLLDIPVRQVMIEARIVEADEGVGKSLGVRFGGIINGASLGSINGRR-------------VG-----------------V-SIGG---------S--------------------------------------------------------RSYGL-------------------AT--PSI---N-----GAMVNL------P---AQSLT--QSA---S-T----APG-AIGATIFSPN--LSRMLSLEITALEADRRARVI-------SSPRLITSDLKKAVIEQGEEIPY-QA--------A---S--G-----NQ-----G---T---NIQFKKAVLKLDVTPQITPNGSVV--LDVEISKDSR-GDILPG--------G------VAINTNKVQTKVLVENGGTVAIGG-IFRSEETADLQKIPGLGDLPGIGGL-FRSKRN--SLDRKELIVFLTPRILPDINSSN--------------------------------------------------------------------------------------------------------------
>Ro.and-GCF_000970345.1-WM40_RS18355-t4ap
-----------------------------------------------------------------------------------------------------------------------MPM--------------------------------------------------------------------------------------------------------------------------------------------------------------------------------------------------------------------------------------------------------------------------------------------------VSAQQ---------------------------------H---------APDALTLA--------------PP--------------------------------------------------------------------------------------------------------------------------------------------------------------------------------------------------------L----------PGIED---------------------------------------------------------------------AVP---------------------------------------------------------------------------------SPS------------LPLK-AT--------------------------------------------SS-----QGPHPSSGRMNLHVDRAPLREVLQGF--AQF------AGMDIVTSDGVK---G-EVSMHVIDVRWQDAFAALLRSRGLARQD--AHG-----VMWVAPAAEIEKRAR-DQDDALAKQADNAP----LASRLFELHYQRADDMRKLIAG--------------------------------------------------------------------------------------------DGQLLLSKRGALSADMRTNRLFVTDTPARLAHIAELVTAFDLPARQVLIEARIVEADAGFSQQLGARLRLGGGAKTD----------------------------A----------V-QIPG----------------------------------------------------------------------------------------------------------GTLYDA------G---ALP-----LL---G-V----TAA-SAAFTLFKAG--ADRLISLELSALESEGRGKVL-------SSPRVVTTDRHKATIEQGTELPY-QG--------R--RA--SRRGDDSGG--ARS---G---SVQFKRASLRLEVTPHITPDRRVL--LEVDVAKDTL-GVVTDA--------G------HAIDTKQVRTQVEVEDGGTVSIGG-IFSRETRRDVVGVPLLQRIPFLGAL-FRRTTE--TERKIELVILLTPTVVDADITRFSVPGAKRASVQD---------------------------EADVPV-----------------------------------------------------------------
>Bu.sp.-GCF_900095735.1-BLU54_RS21390-t4ap
--------------------------------MRSFAPRTLHRPSR--------------------------HW---------------------------------------------MASTGPTAASR-----------------------------VLSLR---------------------------------------------------------------------------------------------------------------------------------------TLL-RG--------------------------------MVPRTQSSAP-SSWVAGTPTWRRTAAS---------------------------S------IWRT--EHMINR-STGINR-S-TGTACQAR-----------------------PRMTSPPSSLPSLLPPRWPLRSWLPVSLKVLSPPPPPLSASVRWRQWRQWRQWVRTAPALSLLLALPAGGC--LARAGEVDWGAVPAAGQRSIAAAP-SDAQATR--------------------AFDGELASLALGAAN-SA-EE----------ET--------------------------------AAANPSAVVPG--------------------GPPP---NL--G-AH----RADAASLGSLSPLAGET-AAGSATVASPFVDHCDEQDPA--------PRETTGTPALAIGDAVLSEAI---------VASP-----------AAMQAS----EATQAATEP--PAATATAT----------------------------------------ATAS-----------LCNSA-AF--------------------------------------------LR-----GASAPPGERLSLALDDAEIGAALKAF--AGF------TGLNMLISPSIK---G-RVSLRLADVPWCDAFQALLDAHGLRATV--QGG-----VLWLAPAAEVAARER-ARHDALARDAAVEP----LASRIFSLRYQRAALVRDLLVGA-------------------------------------------------------------------------------------------GAQRMVSGRGAVTADERTNQLFVTDVPARLAQVAAMLLAVDRPVKQVLIEARIVEAEDGFSRDVGMRLFAGAAGGAA-----------------------------------------SSGG---------A---EP------GEK------------------------------------------QRDGA--------------APRHQQL--QLP---N-----GVSLQL------P---ATP-----NI---G-A----PAA-AVALTLLRSG--VGALLSLELSALEADGRGRVL-------SHPRIVTADRAKAVIEQGSELPY-QT--------K---I--R-----NG-----V---S---GVQFRKASLRLEVTPHVMPGDKVS--LQVDVSKDSI-GAATDA--------G------LAINTKHVSTVVEIDSGGTVAIGG-ILKRDTRNDVARVPVLGSLPLVGAL-FRRTTR--STANSELIVFLTPTVVHADLADSTHSSHATDAGAAGLRAADAGAVAGAGSGSHERDGAPRRGAAD---G----------------------------------------------------------------
>Pa.nod-GCF_000519185.1-A3CW_RS0128225-t4ap
--------------------------------MSALK------------------------------------WN--------------------------------------------VAA--------------------------------------LAAL---------------------------------------------------------------------------------------------------------------------------------------MVSV-------------------------------------------------A-------ACAA--------------------------WA-------------A------------V--------------------------------------------------------------PSP------------------------------------------------------------------RPGWARSPAPLVR------YEV---------------------------------------------------------------------------------------------------------------------------PPLPD---------GAGEPAANQ----WIANPFTG----GSDA------------PTPEVAPGDASRADADG-----DAGVSQRAAPP-TREPG----SDAPAAGPL--EGPPVPMR-----------------AP---------------------MRLG-------------DTA-----------------------------------------------AA-----NDGLPPDRPITLNFQRAELTAVLHAF--AQF------TKLNIVASERAR---G-QVTLRLDRVPWRTAFDLLLEANGLAMSR--IGD-----VIWVAPAAEVAARER-QRYEAHARATELEP----LASRSFELQYARAEDVRRFLTGS-------------------------------------------------------------------------------------------GTQRALSKRGTAVADARTNLLFVTDLPARLDQIGELVWRLDAPARQVLIEARIVEGDEGLSRELGVRLGVTPVNVDG---------------------------------------T-TARG-----------L-T--------------------------------------------------------------------------------TRA---D-----GTVYDL------A---AGP-----IS---G-F----EPA-GLGLTLLAAR--ATRLLDIQLSALEAEGRGRVV-------SSPRVVTADRTKAVVEQGTELPY-QA--------K---V--G-----QG-----V---S---GVQFRRASLKLEVEPQITPDGRVI--LDLDVAKDSV-GEQTAA--------G------PAINTKHVQTRVEIEDGGTVSIGG-IDATDDRDDVTRVPLLGKIPVLGALFFSHRAH--RDKRSELVVFITPRVVESN------------------------------------------------------------------------------------------------------------------
>Pa.pno-GCF_000767615.3-LV28_RS25830-t4ap
MHGDSSPPDDVRDIFHETRDRWRA---RWHAWMSVPPAEWPRAVR----------------------------WG--------------------------------------------LAGAAWAIG--------------------------------LALA-----------WSVWW--------------------------------LVGLPA-------------------------------------------------------------------------RATLQKDLAVA--------------------------------------------------QQT--LDRANEA---------------------------ARRLPILMQ-----T-LRD--AQAQA---AAWRRLLP------------------AAGAGLTSSGAAS----------HGEDDVPAP--SDDPP-------SGWRA-----DLERLLARYGLTLTSARPGP--SASKGEIELERAEMR---VQGEV----AHLLRWLAEIDQ---MPRHLAVERFSLEGAGM---------GA-SS----------------------------------------------------------------------------------E-----AP----STLAITVAAYRWRRPAE---------------L--------------APRSGEQALPALPEP--PPPWQMPHDTVDVFRTP---LT---------RHA----AQDAVTMAA--SG-PVAPAAIPVGAMRAGSRRVVLRQT----------------------SAA-----------RLTAT------------------------------------WSDVSPPHGKGARVEGGGVTQREDAADVDVTLHGVPATDALRAF--ARL------TGRSIVIGEHIA---G-RIDMEVRGVTAETAFDVMVRSAGLGVQS--VNG-----VDWIAPRADLLADEQ-TRLEAASKREALLP----LASRRFVLNYPRALALREIILGEKDS----------------------------------------------------------------------------------------KGQRLLSPRGSLIADPRTNQLFVTDLPEKLEALASFIARIDVPVRQVLIEARIVEADDRFSESLGVRLAARDGGADG-----------------------NARGK-----------A-ARSG---------D-A-S-------G----------TSR-------------------------------DADGG--------------QGRRGDT--GAD---DRFRGSGVDIGL------P---AAA-----LA---G-V----VPP-SLAITLFGRS--ATRFLQLELSALETSGRGRVV-------SRPRIVTADKIQAVIEQGTELPY-QT--------R--GG--R-----RS-----A---A---SIQFRKATLRLEVTPLITPDGQVI--LDVDVRKDSV-GQQVAE--------G-----F-AVDTRHVKTQVQVENGGTVAIGG-IYQEERRDRRASVPWLGDVPLLGAL-FRNRSN--EDRRTELLVFLTPSVVPRGVPDEARAAPTLEPAPNRA-A------AGAAPGPATTPSSPS--RDDLPAGHRRLTGALFEATRSARPTHIPVLSGVGTQISAIYAGKRNTCRTDGGGQDHGWARSGTTSGTAVL
>He.ser-GCF_001040945.1-ACP92_RS20865-t4ap
--------------------------------MRSHLL---------------------------------------------------------------------------------L----------------------------------------MGVL---------------------------------------------------------------------------------------------------------------------------------------ILS--------------------------------------------------A-------PALA---------------------------G---------P---R-LHA--LDIEA-RDEATTLTLR-----------------------LDQTLPLS-QIHHFQLL--------------DP------------------------PQLVLDLPDTTLAA--GMARQFAASGLLKRV---TLASD----GERLRLLATLKR---PLHYQL----QVQDEQVQVALSPLP----------------------------------------------------------------------------------------------------PQAPTALGGIGFQRGSA-GEGRLDID------LGSTAP-----VVQ-VRQQGQRLIVDIGGTTLPTGSARQVEVGD-FATP---VTQYQAY----PYE----NGVRLAIHA--QG-LWRYQ-----AVQRGQQLRIDVLP---------------------VSAD-------------PHR-IA---------------------------------------------------PDKDYQGARLSLNFQNIEVRTALQVL--ADF------TGLNIIASDAVT---G-QLSLRLKDVPWEQALEMILQARGLALQR--SGG-----VLWIAPREEMAARER-QELEQKALLADLEP----LHAETFQLNYQRADNLRRALGLGEDGTP-------------------------------------------------------------------------------QAN----RRASLLSRRGSAMIDSHTNQLLVTDTLAALANVRKLIERIDIAARQVMIEARIVEADDSFARNLGVKLGLAARTQGAAL---------------------GNS-------------Y-ASVG---------E-L-S-------G----------QTP-------------------------------PAAG------------------------TYL---R-----EPALGL------G---AGA-----LA---G-S----APG-SFAFTLFNAA--AQRFLNVELSALEAEGRGKIV-------SSPRLVTADQQAALIEQGEEIPY-QQ--------S---I--G-----SG-----A---T---ATAFKKANLKLEVTPQITPDGNVI--LDVDVNKDSR-GSATPG--------G------LAINTKHIKTKVQVEDGGTVVIGG-IYTQTDNEHETRVPLLGEIPLLGAL-FRSRNK--VRDKTELLIFLTPRIVAP-------------------PRP--------------------------------------------------------------------------------------------Y
>Li.sp.-GCF_002778275.1-B9Z31_RS09625-t4ap
--------------------------------MKKMT---------------------------------H------------------------------------------------LGAS-------------------------------------IGLW---------------------------------------------------------------------------------------------------------------------------------------------------------------------------------------------------------------------------------------------------LAG--------L---------------------------------------------------------------DP------------------------------------------------------------------------------------------------------------SS-AV------------------------------------------------------------------------------------------------------------------------------LGQTHA---------------------------------------PPSP--PVWTV-------------------------------------------------VNP--------------------------------------------------------------------------------------------SWPSTSVLHAKPISLNFQHIDIKALLQVF--ADF------SGLHLVPTDSVT---G-PVSVRLSDVPWPQALDIVLQSKGLLARQ--EGR-----VVWISPQGEWALREK-KQLDAQAALDAVSP----LHMMSLRLQYARATEVAQRLQGGAAGS---------------------------------------------------------------------------------------SAGRWLSARGSVLAEPRTNQLFILDLPGRLQDLQKMLVLLDVPVRQILIEARIVEADDQFGQSLGVRLGSALAVPLQVQGR-------------------SNT-------------L-AVGA---------S-L-PP---------------------------------------------------AAAG------------------------TVA---------GQQVNL------P---AGLA---GQT---V-S----TPA-TFAVSLFNAA--ADRFINVEISALEAAGLGKVV-------SRPRVVTADQTKALIEQGTELPY-LT--------A---A--G-----NG-----V---T---AISFRKANLKLEVTPQITPDGSVV--LEVDVNRDSV-GQITAA--------G------YAINTKHVKTQVRVEDGGTVVLGG-IYEETRRSDDAKVPGLGDVPGLGWL-FKKRDQ--TQRKSELLIFLTPRVVADGPANVSSENISP-------------------------------------------------------------------------------------------------------
>So.sil-GCF_002976435.1-S2091_RS03930-t4ap
--------------------------------MRTTNTGWCSMFRL---------------------------FL--------------------------------------------L----------------------------------------VGAL--------------------------------------------------------------------------------------------------------------------------------------GLSA--------------------------------------------------Q-------ASAQ---------------------------S---------N---S-IEQ--VTASQ---QGSNVIVK-----------------------VTMKNPMDKVPLGFSTA--------------TP------------------------ARIAIDFASTSNET--GKSSVDINIGNVHTL---NIVQA----GDRSRLVFNLAK---PLNYAS----VVENNLLVITIDGTG-DV-AT----------AL------------NS----------------------------------KGVPV------------AP---L-----QA----NTGKQMLRDIDFRKGIN-GEGRIVID------LPSKQV-----GVD-VHQQGNTIVADVLKTDLPEILRRRLDVTD-FGTP---VQTIETT----AQG----DNIHMVITP--KG-QWEHS-----VYQSDTQLVIEVKP---------------------IKVD-------------PSK-LT--------------------------------------------QG------TQGYRGEKLSLNFQDVDVRSLLQVI--AEV------SGFSIITSDSVS---G-RVTLRLKDVPWDQALEIIMQQKGLDMRK--NGP-----VIMVAPKDELLAKEK-LEAEQKASIGDLEQ----LKTESFQLNYQKVASFKAAFGLSGSS----------------------------------------------------------------------------------------PGIRILSKRGSAVVDERTNQMFVTDVPSRLDAVRQLVLKTDIPSRQVLIEARLVVATDDWSKNLGAQLGFTDLRTLQGGTAGFP-------------VT-GGT--N----------A-ALTG---------T-Y-Q-------G----------VSDQTAQ------------T---A-----VNQ--RATQ---------------------A--FTQ---A-----GQFFSL------P---AAP-----IG---G-V----NPG-AVAVSLFSSA--ANRFLNMEISALEADGTGKVI-------SSPRLVTADQVAAVVEQGTELPY-QT--------A---T--S-----SG-----A---T---AITFQKANLRLEVTPQITPDGNII--LDVEVNNDTQ-GVLTTA--------G------YAINTQHLKTIVMVDNGGTVLLGG-IYQETVQNSETKIPFLGDIPILGYL-FKTTAK--TKNKSELLIFLTPKIIADHIAVH--------------------------------------------------------------------------------------------------------------
>Pa.lac-GCF_003335215.1-DU000_RS11545-t4ap
--------------------------------M--------------------------------------------------------------------------------------M---------------------------------------PLMLL--------------------------------------------------------------------------------------------------------------------------------------GVRT--------------------------------------------------A-------AQSQ---------------------------D---------N---A-IES--IQATQ---SGSRVVLK-----------------------IDLKAPLKELPASFSVN--------------SP------------------------ARIAFDFPATDNAS--GKTQHEINTGELRTV---NVVGT----NERTRVVLNLKQ---SVAYTS----KVEGKSLLVTLESAA-AQ-TA----------AK------------AEAAN-------------------------------DKFRF------------GQ---------DA----ASAKNLIKDIDFRRGRE-GEGRVVVD------LSNPQA-----AID-IRQQGQTVVIDFLKSSLPEKLRRRLDVAD-FGTP---VTSINTL----TQG----DTVKMVIEP--KG-LWEHN-----AYQSDTQFVVEVKP---------------------IKED-------------PNK-LV--------------------------------------------QG-----TRAGYKGEKLSLNFQNVDIRALLQVI--ADF------TNLNIITSDSVQ---G-NITLRLKDVPWDQALDIIMQAKGLDMRK--NNN-----VLWVAPKDELLTKEK-LDLESKSQITDLEP----VRSEVFQLNFTKAIDLQKILSD--------------------------------------------------------------------------------------------TNNRIVSKRGSVIADQRTNQLFVLDTNSRLDDIRKFIQKVDVATRQVLIEARVVQASDKFTRNIGARLGWNDKRATAYTEVPYTKADGTIGTLYAPSQG-AGN--RFIGGTY----S-TISG---------N-L-N-------G----------VGNLSSQ---------------------------NGAGD-LTPAALGL-------GQAAG--SLT---D-----TNFVNL------P---ATG-----IS---G-A----SPG-SFAISLFTSK--LTQFLNLELSALEADSKAKVI-------SSPRVVTADQVKATIKQGEEIPF-ER--------A---T--A-----SG-----A---T---SIEFKEFVLKLDVTPQITPDGNVF--LEVEVTKDSR-GALVQT-----RT-G---SNIPAKDTRSVQTKVLVENGGTVILGG-IFEQTESQFENRIPFFGDIPVLGWL-FRNQSR--IQDKTELLIFITPKIVAERVQSASR------------------------------------------------------------------------------------------------------------
>Th.sp.-GCF_900089495.1-THIX_RS02405-t4ap
--------------------------------MSERCCAPKDGALRRHD--------------------------------------------PRGSQANLGAARRFMARLAAP----WLGRVAA----------------------------------SLTLL------------------------------------------------------------------------------------------------------------------------------------LGFASV--------------------------------------------------A-------AAQS---------------------------T---------N---V-LQS--VGASS---QGGEIVVQ-----------------------LEFAQPLAAPPAGFTID--------------QP------------------------ARIVLDFPGVKSEV--SRSAVSFDQGNLRSA---NVVEA----QGRSRVVLNLRS---STTYKT----EILGKRLLVLISPAA-SA-PL----------NASVG---------SGASL------------------------------TQPVHF------------AD---------SL----NTQQLPLRGVDFHRGPD-GSGQVVVN------LPNNQV-----GVD-IRQQGQNIVVDFLKTALPPELRRRLDVGD-FATP---VKSITTF----QMG----DNVRMVVQP--SG-AYQQS-----AYQADNKFVLEVRP---------------------ETPN-------------PNQ-LA--------------------------------------------PG-----NGPGYHGPKLSLNFQNIDVRSLLQVF--ADF------TGLNVVVSDSVT---G-NLTLRLKDVPWDQALHIILQAKGLGERK--EGN-----VLWIAPRDEILAREK-SELEAKKSIQDLEP----LKSETYQLNYQKAATVVGLLTGAAGGAQSSGA-------------GGAAAMPPIPGFSSG-----------------------------------------------AGA----PTSRILSPRGTVIADPRTNQIFVTDIPSKLEEIGRLIGKIDKPVRQVLIEARIVEASDQFGRSLGAKLGFLRTTIPG-----------------------PGNNPG----------I-AVGG---------N-Y-L-------G----------VGEQTGQ----------AA---------------VTSGS-----------------------YIP---D-----TQFVNL------P---AYGLAGSILA---G-A----VPS-SVAVSLFNAA--ANRFINLELSAMEADGKGKIV-------SSPRVITSDLQKATIEQGTEIPY-QQ--------A---T--S-----SG-----A---T---SVTFKKAVLSLDVTPQITPDGNVI--MNVEIHKDSQ-GAATN---------G-----VPSINTNTVTTQVQVENGGTVVLGG-IYTSSEQNQTNKVPLLGDIPVLGYL-FKVKSK--AIQKSELMVFLTPKIVSHADLSR--------------------------------------------------------------------------------------------------------------
>Az.lat-GCF_001571085.1-ALA01S_RS03550-t4ap
--------------------------------MR----------------------------------------------------------------------------------------------------------------------------------------------------------------------------------------------------------------------------------------------------------------------------------------------------------------------------------------------------------------------------------------------------------------------------------------------------------------SP----------------------AAARLV-----------------------------------------------------------------------------------------------------------------------------------------------------------------------P------------------------------------------------------------------------------LACALAVGS-WGPP---ARTQQAD----------------------------------ATTAPDTAATVAVAA---------------------PAAA-------------PRP----------------------------------------------IPG-----ASARYGGARLSLNFQNIEVRSVLQVI--ADF------TGINVVASDTVT---G-SVTLRLKDVPWDQALDTILQAKGLSMRR--SGD-----VIWVAPREELLAREA-SELELQKRVAELEP----LQTRAFQLNYAKAEAVARALGGQQPAATPAPG-------------GVTAAALAPLFGGAG-----------------------------------------------AMP----PVTRLLSARGSVLAEPRTNQLFVTDVPARLADVQALIARMDIPVRQVLIEARIVEADDRFGRALGVRLGASDLRGAAGQRPGFG-------------LG-GGSF------------I-APGG---------N-Y-N-------A----------VGAS------------------------------TGQG-------------------ATA--TYN---D-----TRFVNL------P---ANAGA--LGT---A-A----TPA-TLALTLYSAA--AHRFLNLELSALEADGKGRVV-------SSPRVVTADQVKAEIEQGEEIPY-QS--------G---T--S-----SG-----A---T---QVEFKKASLRLEVTPQITPDGQVI--LDVLVSKDSR-GALTPT--------G------PAINTKRVRTQVLVEDGGTVSLGG-ILTQEERKDVNKVPVLGDLPGIGAL-FRDSVR--VDNRTELLVFITPSVVAGRAAAREDAQPAQRPDERTPAR----------------------------------------------------------------------------------------------
>Bu.bac-GCF_000828975.1-E1O_RS15180-t4ap
--------------------------------MTVANLRGIPS-----------------------------------------------------------KIRSLLACGIA------LSVV-------------------------------------LGSA---------------------------------------------------------------------QAQ------------------------------------------------------------VSGGAA--------------------------------------------------A-------EAAA---------------------------G---------N---S-VQS--VSATR---TGAGVFLT-----------------------IRMQKPVTAVPRNFSVM--------------RP------------------------ARIALDLMGATNGL--GHNAVTIDQGNLRSV---DVVQA----EGRTRIVLNLVR---SVAYTV----SANGNTVLVALGNVN-ET-APT-------FPAAPV----------AA-------------------SGTPA----------ATPSG------------AT---A-----AV----AKEARTIRALDFRRGAN-GEGRVVVD------LSDPNT-----AVD-IRQKGKNVVVDFDGTAIPDSLRRRLDVTD-FGTP---VARVTAS----QSG----GNAQLVIEG--RG-LWEQD-----AYQSDNQFVVELKP---------------------VHPN-------------PTQ-LF--------------------------------------------PG-----QGKGYHGQRLSLNFQNVDVRSLLQVI--ADF------TNLNIITSDSVH---G-TITLRLKDVPWDQALDIILQSKGLGMRK--NGN-----VILIAPREELALKEK-QTLEAQSQIEALEP----VRAESFVLNYARALDVQNLLMGRSGGASG------------------------------------------------------------------------------GGM----GGKGLLSKRGSVVLDTRTNQLFVQDIPERLDEIRRLIARIDVPTRQVMIEARIVEAQDTFSQDIGSRLGIVHSGPTSWVNGGAGS-----------TYT-TGT--G----------A-AAAG---------G-L-N-------T--------------------------------------------MTVG--------------------TT--TIT---N-----PNFVNL------P---AAS-----QN---G-F----NPG-VIGLTLFDRS--ISNLLNLELSALEVDGQANDI-------ASPRVVTANNVKATIMQGTQIPY-QT--------V---S--A-----GG-----G--IG---MVQFQNAVLSLEVTPQITPDGDVF--LTVKVHKDTP-NPAVSS-----AA-G------VAIDTKSVDTQVLVQNGGTVVIGG-IFEKTQTITTTKIPFLGDLPYVGIF-FRDRAK--TNNRTELLIFITPRVISQQMDQAAAQ---------------------------------------------------------------------------------------------------------M-
>Ra.sp.-GCF_000801955.1-PI87_RS16100-t4ap
--------------------------------MTMRLVKGGLA-----------------------------------------------------------QAARVARGGAAA----WLS---------------------------------------LCMF---------------------------------------------------------------------------------------------------------------------------------MVAGQALAQ--------------------------------------------------Q-------AAVA---------------------------G---------N---A-IEK--VEQAT---AGESTVVT-----------------------VTLKDAPAQKPVEFSTQ--------------QP------------------------ARIAIDFFGASFAQ--GRVNYQYGGKLLRSA---NVVQI----GDRTRVVLDLAR---QTQYKS----EVRGNQYVLTLEAAP-VA-AA----------VA-------------------------------------------------APTF-----------SAPA--P-----VA----GAQRPAVRNVDFRRGDD-LAGRVVVD------LSTANS-----AIN-IAQQGQNLVVDFVGATLPQSLRRRYDVSD-FGTP---VQAMRAT----DNG----TGARLIIEP--RG-NWQYS-----SYQTDTQFVVEVRP---------------------TKED-------------PNK-LI---------------------------------------------------SGPGYRGERLSLNFQNIDVRSLLQVF--ADF------TNLNIVTSDSVT---G-TLSLRLKDVPWDQALQIVLDSKGLASRR--NGN-----VLWVAPRGELATKEK-AELESQQQVTELEP----LRSQVFRLNYQRADDVRNMLMGTGAGAGA------------------------------------------------------------------------------VGG----TTSRILSKRGSLTSDGRTNQLFVSDIPSKLEEVQAFLQKIDIPVRQVVIEARIVEATDSFSRNLGAKLGFTAKNNGA-----------------------------------------SVSN---------T-Y-G-------N----------VTAP------------------------------ITGG------------------------TVD---N-----TPAISF------P---AAP-----IN---G-A----NAA-SLAVSLFNAG--AGRFLALELSALEADGQGKII-------SSPRIVTADNIKALIEQGTEIPY-QS--------A---T--S-----SG-----A---T---SVSFKKANLKLEVTPKITPDGNIF--MDVDVTKDSP-NTSLST----P---G-----GIAIDTKHVQTQVLIENGGTVVIGG-IYTQNESNSVSKVPLLGDIPVVGNL-FKTTGK--INNRTELLVFLTPRVVSDQLSLK--------------------------------------------------------------------------------------------------------------
>Si.mue-GCF_000163775.2-HMPREF9021_RS02095-t4ap
--------------------------------MKPNFTKI-------------------------------------------------------------------------------MP---------------------------------------LMAI---------------------------------------------------------------------------------------------------------------------------------------TMG--------------------------------------------------L-------QAAY---------------------------A---------G---N-ITN--INVSV-L-PDQQRVIK-----------------------VKFDRDVK-QPTGFVTA--------------SP------------------------SRIALDFAGTGVQS--SQNQLSFNDTLLNQI---VVAQN----NDNARLLLGLTK---EAEYNT----QIKGNEIWIYVKESG-SN-SE------------------------------------------------PTRA-----------------------TTST---T-----TA----SQQFSGDFGLDFHKGAN-RSGVVEFR-------AGTDT-----EPK-VKVQSDRVVLTLKNYQISTQDQKNLDVTD-FSTP---VRTIAAR----RIG----NDTEITVRN--QG-TWQHR----LTPRSGGRYSLTIVP---------------------TTNT-------------VSA-AAK-------------------------------------AAMNDSKK-----QKKNFNGKHLSLDFQDIEVRTVLQIL--AKE------SGINIVASDSVQ---G-KMTLSLKDVPWDQALDLVLSARDLVMEK--NGN-----IINILTNAESKKRRL-EDAEDRAKLDDLIP----LVSQTFQLKYKNVEELRDVLKLDQRGN--------------------------------------------------------------------------------DSG----TSGSLLTKRGSARVDPATNTLIVKDTSTVIQEFQRLIEELDVPARQVMVETRIVEADVSVGRDLGIKLGYARAGRTG-----------------------VGN---------------TYNN---------A-L-N-------N--------------------------------------------RNVGV-------------------GA--STGV-ID----ISPNINL------P--TVA-----------T-A-----TT-ALG--LIRSF--GSSALSLELSAMEEENRSKTI-------SSPRVLTQDRKEAEIRQGTQIPY-QT--------R---D--A-----DG-----S---Y---TTAFKDAVLSMKVTPRITPDNNII--LDVTINKDNV-DNTRIN-----AD-G-----EPAISVKQVKTQAMVENGGTLVVGG-VYQEQISNNISKVPLLGDVPVLGNL-FKSKSR--NHQRSEVLFFITPRIIEGQSNVMRY------------------------------------------------------------------------------------------------------------
>Ki.neg-GCF_000751855.1-MB31_RS04550-t4ap
--------------------------------MKVNSIKT-------------------------------------------------------------------------------LS---------------------------------------AIAL---------------------------------------------------------------------------------------------------------------------------------------GLF--------------------------------------------------I-------QSAH---------------------------A---------G---N-ITD--IKVSV-L-PNQQRVIK-----------------------LQFDENAV-EPSGFITA--------------TP------------------------ARIALDFPSTDIKV--AQSSLSFNDQLLNQI---IAAQG----NGHSRVLLGLSK---EGQYNT----EVKGNEVWVYLSEAE-ST-NS----------AA------------SA-------------------ISSPVTKN-----------------------------T-----TS----TVTAPVAFNIDFHKGSA-NSGVIEYA-------SNYTG-----QPQ-IKRQNDRLIITLKNYALSTQDQRNLDVTD-FSTP---VRTVSAK----RIG----NDTQITIRN--QG-TWEYK-----LTGKANRQTVQIIP---------------------NKNI-------------ASS-GI------------------------------------------GQRQ-----ENKTFTGKNISLDFQNVDVRTVLQIL--ATE------SGMNIVAGDSVQ---G-KMTLSLKNVPWDQALDLILDARNLDMRR--VGN-----IINIAPRAELLEKDK-DELKAKRELDELGP----LISQSFQLKYKNVEEFKTILKLEDSN----------------------------------------------------------------------------------NR----DGKSILTSRGSALVDPATNTLIITDTQSVIQKFVKLIEELDVPARQVMVEARIVEAADGFSRDLGVKFGFSRAGNTG-----------------------WGS---------------TWGN---------G-L-N-------N--------------------------------------------VNAGT-----------------GRGA--NSGI-IT-----SPNISM------S---AA-----------S-P-----TS-SIA--IVKAV--ASGALGLELSASEQDNRTKTI-------STPRVLTQDRQEAEIKQGYQVPY-TT--------R---Q--D-----NT---------V---TTSFKDAVLSLKATPRITPDNKII--LDIAIQKDAP-SDRYQS-----AQ-G-----EPGLETKSLKTQAMIEDGGTLIVGG-IYVEEASNTIKKVPLLGDLPVVGNL-FKARSR--SDSRSELLFFITPRIMGSETSVLRY------------------------------------------------------------------------------------------------------------
>Vi.ste-GCF_000382305.1-H150_RS0105850-t4ap
--------------------------------MNMKHIQA---------------------------------------------------------------------TVKL------LS---------------------------------------GLSL---------------------------------------------------------------------------------------------------------------------------------------GLM--------------------------------------------------L-------QTAW---------------------------A---------G---N-ITD--IKVTS-L-TDNKKIVK-----------------------IKFDSDVT-EPKGFVTG--------------TP------------------------PTIALDFPNTSLNL--SQTDFAYNDSLLGKI---LAAET----SGRSRLAIDLRE---GSEYYT----ERKGDEIWVHISSKS-AS-PK----------SL------------TT-------------------QSEPAIK-------TSSAPIGNA-----AQLPSN---E-----------NEYAHSGVSIDFKKGSA-SRGEITLN------LPNPKT-----KFD-IKRLADRLIVTLPNTSISTAEQKKLDVST-FGTP---VRFINLT----RNN----SQTQLEIIT--TG-GWSYQ-----NKLENGRQVFHIIP---------------------QSNV-------------SQA-GL--------------------------------------------SS-----KNQKFKGSNVTLDFQNVEVRTILQIL--AKE------SGMNIVASDSVQ---G-SMTISLKDVPWDQALQLVLDARDLDKRQ--NGN-----IINVAPREELLSKDK-RNLTAAKELEELGP----LISQSFQLKYKSVEEFRTVLNIPVSGAT-------------------------------------------------------------------------------STS----DRNSILSSRGSALIDPATNTLIINDVISSLRKIQTLIEELDVPSQQVMVEARIVEAGTGFSRELGTRWFGQQTHIGS-----------------------SGNT-A----------T-GIGA---------GIVGS-------A--------------------------------------------GNSG-------------SNNAWAGPM--NFA---N-----IPSVNL------G---AS-----------A-P-----TS-SIA--VVRQT--LSGALGLELSASEATNKTKTI-------SSPRVLTQNGKKAEIKSGTEIPY-QE--------A---S--S-----SG-----A---T---STSFKEAVLGLVVTPRITPDGNII--MDLDITNDSV-DNSCRA--------S-----EPCISTNNLNSTVMVENGGTIIVGG-IYRRSNGGVHDKVPLLGDIPVLGNL-FKRQTK--NDEQRELLIFITPRIMSATGTNLRY------------------------------------------------------------------------------------------------------------
>Ne.gon-GCF_000006845.1-NGO0094-t4ap
--------------------------------MNTKLTKI-------------------------------------------------------------------------------ISG--------------------------------------LFVA---------------------------------------------------------------------------------------------------------------------------------------TAA--------------------------------------------------F-------QTAS---------------------------A---------G---N-ITD--IKVSS-L-PNKQKIVK-----------------------VSFDKEIV-NPTGFVTS--------------SP------------------------ARIALDFEQTGISM--DQQVLEYADPLLSKI---SAAQN----SSRARLVLNLNK---PGQYNT----EVRGNKVWIFINESD-DT-VS----------AP------------ARPAVK-------------AAPAAPAKQ-------QAAAPFTESVVSVSAPFSPA---K-----QQ----AAASAKQTNIDFRKDGK-NAGIIELA------ALGFAG-----QPD-ISQQHDHIIVTLKNHTLPTALQRSLDVAD-FKTP---VQKVTLK----RLN----NDTQLIITT--TG-NWELV----NKSAAPGYFTFQVLP---------------------KKQNL------------ESG-GV--------------------------------------------NN-----APKTFTGRKISLDFQDVEIRTILQIL--AKE------SGMNIVASDSVS---G-KMTLSLKDVPWDQALDLVMQARNLDMRQ--QGN-----IVNIAPRDELLAKDK-AFLQAEKDIADLGA----LYSQNFQLKYKNVEEFRSILRLDNAD---------------------------------------------------------------------------------TTG----NRNTLVSGRGSVLIDPATNTLIVTDTRSVIEKFRKLIDELDVPAQQVMIEARIVEAADGFSRDLGVKFGATGRKKLK-----------------------NETS--------------AFGW---------------------G--------------------------------------------VNSG-----------------FGGGD--KWE---A-----QTKINL------P---VA-----------A-A-----AN-SIS--LVRAI--SSGALNLELSASESLSKTKTL-------ANPRVLTQNRKEAKIESGYEIPF-TV--------T---T--A-----SGG--GNS---T---NTELKKAVLGLTVTPNITPDGQII--MTVKINKDSP-AQCASG--------N---NTILCISTKSLNTQAMVENGGTLIVGG-IYEENNGNTLTKVPLLGDIPVIGNL-FKTRGK--KTDRRELLIFITPRIIDTAGNSLRY------------------------------------------------------------------------------------------------------------
>Sn.alv-GCF_000600005.1-SALWKB2_RS07435-t4ap
--------------------------------MKIKTISI-------------------------------------------------------------------------------LS---------------------------------------TLGL---------------------------------------------------------------------------------------------------------------------------------------GLL--------------------------------------------------S-------QSIM---------------------------A---------G---N-ITA--INVGA-L-QNQQRLIK-----------------------IHFDKDPA-LPRGFTTE--------------NP------------------------ARIALDFASTGLTV--PQNLLKFDDPVLQQI---EAGQT----ADRTRIMLSLSK---AAQYNA----TIKGNEVWVYVQDPL-PV-KN----------KA------------KNKQA--------------PVPADPAPVFNA---PYPASNITEQVVNRQTSSAAD---S-----AY----NVADPVPVNVDFQKGKN-GNGVVSII------GLNGKA-----QPT-IKSNAATLTLTYKNVPLLTEQQRNLDVTD-FSTP---VRAIRLR----RIG----NDTEVSIQM--QG-DWDYT-----QMTSGNNLVLQISR---------------------KFDV-------------ENK-GI--------------------------------------------QA-----NNKSFKGKRVSLDFQDIDVRTILQIL--AKE------SGMNIVASDSVQ---G-KMTISLKDVPWDQALNLVMETRNLDMRR--EGN-----VINIAPRDEFMSRDT-ASLEQQKKLDDLGP----LISQTFQLKYRSVEDFKKILHLSDDG---------------------------------------------------------------------------------SSN----DSKSILSSRGSALLDPATNTLIITDISSVIKKFEKLIAQVDISSQQVLIEARIVETTDSFARELGTKFGYTRGTTHT-----------------------------------------DIGGTV-------S-L-Q-------D--------------------------------------------DSKG-----------------TTRYP--NFE--LG-----FPNINL------G---VT-----------N-P-----TS-VVS--WVHKF--ASGALALELSASQAQGKTKII-------SSPRVLTQDRKEAKIESGYEVPY-QE--------A---T--S-----SG-----A---T---STSFKDAVLGLKVTPQITPDGNII--MTLNVQNDRP-IACSNVAPDVLRS-G-----DICMQKRNVVTQTMIENGGTLIIGG-IYNENNENSIDKVPLLGDIPGIGNL-FKHRKN--TQQRNELLVFITPRVVDSSSAPLKY------------------------------------------------------------------------------------------------------------
>St.ace-GCF_000745895.1-Q384_RS09345-t4ap
--------------------------------MKLKQYTF-------------------------------------------------------------------------------IT---------------------------------------ACVL---------------------------------------------------------------------------------------------------------------------------------------GLL--------------------------------------------------A-------QNVW---------------------------A---------G---N-ITG--IDVSS-L-SGNQKIVK-----------------------VRFDRDLV-QPSGFVTQ--------------SP------------------------ARIALDFAGSGIAL--PQPVLEYNDSLLRQI---TAAES----GNRTRLMLSLTQ---NGQYRT----EIHGNEVWVYVTTGS-AP-AA----------AP------------TP-------------------IAAPAAS------AFVAAPIIES----RTEQSSA---S-----TT----SANRSVNVGVDFRKGSN-GQGIISIN-------SGSPA-----EPD-VKRQPDRLILTYKNTPINAAQQRNLDVGD-FSTP---VRTISLR----RLG----NDTQLTISI--QG-NWDYS-----INNSGNGQNIEVRP---------------------NIDV-------------ANQ-GL--------------------------------------------RN-----VPKSFKGGKISLDFQNIDVRTILQIL--AKE------SGMNIVASDSVQ---G-KMTISLKDVPWDQALDFVMQARNLDMRK--QGN-----IINVAPRAEMLANDK-AVLQSQNEVETLGP----LVSQTFQLKYKNVEEFRKILRIEDSG----------------------------------------------------------------------------------SS----NKNSILTSRGSALIDPATNTLIITDTPFVLQKFERLIAELDVPVRQVMIEARIVEANDGFSRALGVMLGVAHNHSNT-----------------------PGTA------------TWVRGG---------S-T-D-------G----------LGN-------------------------------YGDGL-----------------------------G-----LPNVNL------P---IS-----------N-P-----TS-MIS--IVRST--LSSVLALELQAMQSENRGKII-------SSPRILTQDRHEAVIESGTEVPY-QE--------A---S--S-----SG-----A---T---STSFKKAVLGLTVTPQITPDGKII--MDIKINKDAV-DRSCNPY-------S----DVPCIATQNLNTRAMVEDGGTVILGG-VYREENSNTENKVPLLGDIPILGNL-FKSRSR--NQTREELLIFITPRVIENSGSVLRY------------------------------------------------------------------------------------------------------------
>Cr.lut-GCF_001619695.1-AVW16_RS04090-t4ap
--------------------------------MHKNYTVKL------------------------------------------------------------------------------LSGV------------------------------------GLSLVW---------------------------------------------------------------------------------------------------------------------------------------------------------------------------------------------------ALAH---------------------------G---------A---A-ITD--IRVSR-A-SGTEHVLQ-----------------------VSFDGPAP-TPNSFAMA--------------NP------------------------PRIAFDFAGTGVKL--ARPLVELDNPLVRSA---AAVQA----GNRARLVLNLTR---NAAYST----QVDGNRLSIRLNSDP-AA-TS----------QA----------------------------------ATPVE---------QGARP----------PASA---N-----GA----PAAPAADVAIDFRRGAA-GEGRVEIT------LPGSGS-----TAD-VRRVGNTVVVELPGLALPRSQARKLDVGD-FATP---VRRIDAF----NQG----RNGRVVIEP--AG-DWDFA-----SYQTERRLVVEVKR---------------------QSQE-------------QAA-AAK-----------------------------------------VGEGQ----GKTAYKGDKLSLNFQNIEVRTVLQVI--AEF------TGLNIITSDSVS---G-SITLRLKDVPWDQALDLIMQAKGLDMRR--TGN-----VIHIAPRQELLERDK-QALEARKQLEVLEP----IRSETFVLRYKSVEDFKQVLDMESGSG--------------------------------------------------------------------------------AGA----RRQTILSERGSALLDPKTNTLIINDTPTVIDKVRNLVEQLDIAQRQVLIEARIVEANDNFQRDLGARIGFTKVKAGQYSLANVI----------------GER--G------------SANG---------A-I-N-------NWN------------------------------------------VANGA-------------------AG--SID---V-----TPNVNL------P---AKV------------N----N---APSVAILGKV--AGGILGLELSAMQAEDKGKII-------SSPRILTSDRTEAHIEEGTEIPY-QE--------A---T--S-----SG-----A---T---NIAFKKAVLSLKVKPQITPDGNVI--MDLQVNKDTP-STKLVV--------G----STPAVDTKKIQTQVLVENGGTVVIGG-IFVQDEGEVENKVPLLGDIPVLGYL-FKNKQA--RKNRRELLVFITPRTVDNLSSLASAR-----------------------------------------------------------------------------------------------------------
>Ch.vio-GCF_000007705.1-CV_RS04065-t4ap
--------------------------------MKR------------------------------------------------------------------------------------LGIALWTG---------------------------------LALC---------------------------------------------------------------------------------------------------------------------------------------LSG--------------------------------------------------G-------LAAA---------------------------A---------P---A-ITA--LDAGK-V-DGNRQTLQ-----------------------ITFDGPAV-KPNSFALS--------------NP------------------------PRIALDFANTGVKM--AKPSLNVDSPLLRSA---VAVEA----SGRSRLVLSLAR---NASYRS----EVSGNRLLLTLDGSM-ST-EQ----------AA-----------------------------------TPQE--------LVPTSR------------AD---A-----QA----QIAAKGAAGLDFRRGRN-GEGRVELA------LPSANT-----PVD-IRRDGANLVVDIAGASLPPQLVRRVDVTD-FGTP---VAKVDAA----NLG----GNIRVTVIP--QG-DWEYS-----SYQTDGKLVVEVRR---------------------PALE-------------TAG-GA--------------------------------------------AG------KPQYKGDKLSLNFQNIEVRTVLQVI--AEF------TGLNVVTSDSVT---G-NITLRLKDVPWDQALDLILQSKGLDQRR--NGN-----IIQIAPRDELLARDK-QVQEARQQLATLEP----LRSETFVLRYRSAEDFKKVLDGDNNSG---------------------------------------------------------------------------------------KKESLLSERGSVLIDPKTNTLIVNDIGTAIDKIRDVITKTDIPVKQVLIEARIVEATDNWERDLGIKLTYDRMDPKGII---------------------SGN---------------PLGT---------N-V-N-------N----------VTNL------------------------------NNNQ-------------------PYV--IQT---T-----PAGVNL------P---IAT------------P-----YG-TLS-ALYNVG--HSVILGLELQAMQAEDKGRII-------SSPRVMTADRQEASIEQGTEIPY-QE--------A---S--S-----SG-----A---T---SVSFKKAVLRLNVKPQITPDNHVI--MDITVNKDSA-NFEKTV----N---G-----TPSLSTEKIITQVLVENGGTVVLGG-IYQQQLNDVINKVPFLGDIPLLGAL-FRSSQK--IDKRSELLIFITPKVINDLVAESR-------------------------------------------------------------------------------------------------------------
>be.pro-GCF_000335715.1-C247_RS18965-t4ap
--------------------------------MKTMTLTH-------------------------------------------------------------------------------LACT-------------------------------------MLLA---------------------------------------------------------------------------------------------------------------------------------------GLT--------------------------------------------------Q-------VVWA---------------------------A---------N---G-ITG--IELIK-N-SQDQQVLA-----------------------LTFNSALPAAPNSFAIS--------------NP------------------------PRVAFDFPDTRNLT--GKNQLPFAASLLNTA---TLVEG----QGKARLVLNLSK---STAYTS----AVQDNKLLITLNGPS-NT-SP----------QSPV----------VG------------------RTETPTE---------ILPPV----------VAAA---P-----HA----IAPNGVVQNVDFKRGDN-GEARILID------LNSANT-----PVD-IKREGKSVIIDLAGVKVPRHLERRLDVTD-FATP---ARRVDAT----NQG----SGSRIAVQS--EG-DWAYS-----SYQTDKRLVVEVRK---------------------SSAE-------------EVE-AA------------------------------------------LLAQ-----GKANYKGEKLSLNFQNVEVRSLLQVI--AEF------TGMNIITSDSVN---G-TLTLRLKDVPWDQALDLILAQKNLEKRQ--IGN-----VVRIAPREELLAIER-QAAESQKQRTTNEP----IITETFQIKYRAAEEIREALKDLAGFYNESSTS--------------------------------------------------------------------------AQG----NSSTSNSTKAAILVDPRSNKIIIRERISVIEEIRKVIQTLDMPLRQVLIEARIVEAKDNFQRDLGVRLQYTRAGGDTSVGS----------------LA-NDT--K----------I-PLGG------------------------------------------------------------------IPGG------------------------DVTF--------NPNVSL------P---SSL------------S-----GA-SIAAIFRN----ASSIIGLELSAMQAEDRGKVV-------SSPRILTADRTKATITEGTEIPY-QT--------V---D--D-----NG-----K---S---STTFKKANLSLSVTPQVTPEDDIV--LKLNITKDTP-NTKLKV--------G----ENPAIDNKTVDTEVRVENGGTVVIGG-IYIQEQNTVENRVPILGDLPVVGAL-FRNSSN--TNNRRELLVFITPRIVENEFISR--------------------------------------------------------------------------------------------------------------
>Ch.aqu-GCF_000430805.1-H559_RS19705-t4ap
--------------------------------M----------------------------------------------------------------------INVIKKMGLL------V----------------------------------------LSAL----------------------------------------------------------------------------------------------------------------------------------------SA--------------------------------------------------M-------TFAE---------------------------Q---------A---A-LTS--VDVTS-E-SAEKQVVK-----------------------LTFNAQPP-APTSFVVK--------------AP------------------------PRIALDFANVANQA--GKNAIQVNGAAVRTV---NIAEG----GGRTRLVLNLAK---TAGYST----ETQGNTVLVTVDAAN-AD-AT----------ST------------SS----------------------------------KNTQF------------AE---A-----KP----SSRKESVQNVDFRRGQN-GEGKIVVD------LSSPNV-----GID-IRQQGKNLLVDFSKATIAKNLERRLDVSD-FGSP---VQKVDTY----AQG----DQVKMVIEP--KG-VWEYS-----AYQTENRFVIEVRD---------------------SSAD-------------KAQ-LT---------------------------------------------------SQKNYKGEKLSLNFQNVEIRTVLQVI--AEF------TGMNVITSDTVN---G-SLTLRLKDVPWDQALDIILQAKGLDMRK--TGN-----VLWIAPRDELAAKEK-QELETKKQISELEP----TRTEYFRLRYHRAEAFEKILKD--------------------------------------------------------------------------------------------EKQKILSTRGSAVIDERTNTLIIQDIPGKLDQIRDLVEKIDIPVRQVMIEARIVEASDGFSRNLGVKWHGIGWNGDF-----------------------------------------AAGG--------GT-T-T-------KEY--------TSSSGEK---------------------------FTGP---------------------A--IDS---G-----KSQVNL------G---AAA-----LN---K-F----AAS-SLG--FLVAG--SDGILALELSALEADGLGKIV-------SSPRVMTADGQEARIEEGQEAAF-TE--------T---A--P-----NG-----A---T---TTTFKKAVLSLKVKPQITPDGNVI--MEVKINKDDF-ENVTQ---------G-------LLNTKQVETIVRVENGGTVVIGG-IYVTQEGKDVTKVPLLGDVPGLGNL-FKNTST--TNKKRELLVFLTPRVVDSGLTLR--------------------------------------------------------------------------------------------------------------
>Fo.cit-GCF_900115065.1-BMZ36_RS05210-t4ap
--------------------------------MNMRNA--------------------------------------------------------------------MSRLGLFA----------------------------------------------LGLI---------------------------------------------------------------------------------------------------------------------------------------APL--------------------------------------------------A-------LAAE---------------------------P---------V---G-ITG--IEVSN-I-TPEKQVVK-----------------------LTFNGDAP-SPASFSIN--------------TP------------------------PRVAFDFANTTNQS--GKNAVQVGGNVLRLI---NIAEG----TNRTRVVLNLNK---QAVHEA----KAEGKTVLITVDGAT-TG-LA----------AS------------------------------------------------QPVRF----------STAK---P-----AA----SASAAGIQNIDFRRGDN-GVGKVVVD------LSSPNV-----GID-IRQQGKNLVVEFAKASLPATLERRLDVAD-FGTL---VQKIDAV----GQG----DGAKLVIEP--KG-NWEYS-----AYQTESRFTIEVRE---------------------KVDE-------------SKI-----------------------------------------------PK-----SQKSYKGDKLSLNFQNVEVRTVLQVL--AEF------TGLNIITSDTVK---G-EITLRLKDVPWDQAMDIILQAKGLDMRK--SGN-----VVWIAPRDELAAKEK-QELESKKQIEELVA----TQQELFKLKYHKVEAFEKMLKDDK------------------------------------------------------------------------------------------QKLSLLSKRGSVILDPMTNTLVVNDIPSKLEEIRALLSKLDVPTGQVMIEARIVEASDTFSRELGTKLKLGFSTGNPLSSTL---------------LS-STS---------------STGS---------S-----------G--------------------------------------------SYGGT-----------------------TTG---N-NGYAGTGLSL------P---AAN-----IN---G-F----GAG---SLLLAAAS--THALISLELSALEGEGQGKIV-------SSPRLVTADRVEAVIEDGQEIPY-TE--------T---A--P-----NG-----A---T---TITFKKAVLSLKVKPQITPDGNIM--MDVKVNKDSA-AYDRMT-----AV-G------PPIDTKQVTTRVLVENGGTIVIGG-IFVSQRTKQTDQIPLLGDIPVLGHL-FKHKSD--TNNKKELLIFITPKILQSELTLR--------------------------------------------------------------------------------------------------------------
>An.chi-GCF_000711875.1-BR41_RS14680-t4ap
--------------------------------MNNTMI--------------------------------------------------------------------LQRLFAA------C----------------------------------------CALL----------------------------------------------------------------------------------------------------------------------------------------AA--------------------------------------------------F-------SFAA---------------------------D---------N---T-ITN--VEVST-V-SAEKQILK-----------------------ISFSGAAP-TPTSFSVN--------------TP------------------------PRIAFDFANTTNQF--GKNVVPVNGAALRTV---NIAEG----SGRTRLVLNLQK---TASYQT----KVDGNSLLITVDGAQ-GA-SA----------ATQ-----------------------------------------------SVTQF------------AE---S-----KP----SATADSIKNIDFRRGTA-GEGKVVVD------LSSANV-----GID-IRQQGKTLVVDFSKASLPKALERSMDVGD-FGTP---VQKVDTY----TQG----GATRMVITP--QG-NWEYS-----AYQTENRFIVEVRN---------------------AVEA-------------QSK-VA---------------------------------------------G-----LKPAYKGEKLSLNFQNVEIRTVLQVI--AEF------TGLNIITSDTVT---G-NLTLRLKDVPWDEALDIILQAKGLDQRK--SGN-----VVWIAPRDELAAKET-KDLEDKKKIADLEP----TRTEFFALKYQKAADFVTLLKD--------------------------------------------------------------------------------------------DKQKFLSARGSAVIDPRTNTLIVQDIASKLDQVRELISKIDIPVRQVMIEARIVEATDNFARDLGVRLGWGTLGHTG-----------------------NTN-------------I-GTSS---------T-L-E----------------------TNP---------------------------ANKT---------------------T--STG--------IPVGINL------P---SVG-----AG---A-G----TPA-TLA--LVASS--ANWILGLELSALEADSKGKII-------SSPRLITADQVEAVIEDGQEIPY-AQ--------S---A--Q-----NG-----A---T---TIAFKKATLSLKVTPQITPDGNVI--LDVHVNKDSQ-GVNTTA--------G------PAINTKQITTKVLVENGGTVVIGG-IYTQTLSDDVEKVPFLGDIPVVGNL-FKHNLK--KDQKQEMLIFITPRVMQSDLTLR--------------------------------------------------------------------------------------------------------------
>No.kur-GCF_003112435.1-NMK_RS07280-t4ap
--------------------------------MKHQIL-----------------------------------------------------------------NNKWLGVVAA------L-A--------------------------------------MGLL-------------------------------------------------------------------------------------------------------------------------------AFSSPTTAAPA--------------------------------------------------E-------TAAG---------------------------A---------N---T-VEK--VDYSE-L-PGGKVVVN-----------------------VTLKKETSQAPASFTTT--------------TP------------------------PRIAFDFVNADNGL--TKNSISIGDGLLRSI---NAVQA----NNRTRIVLNLSK---TATYTS----SVQGRNIVITLQPST-AT-GT----------AE------------T-----------------------------------TVTHF------------AQ---A-----SV----AEQQNAVTAVDFQRGRN-GEGRVIVN------LQEPGS-----GID-IRQQGKNLVVEFQNTAIAENLERRLNVTN-FATP---VLTVDTF----KKG----KNTRMVIEP--KG-EWEHS-----AYQTEKQFIVEIKP---------------------IIFD-------------PNK-IV--------------------------------------------QG-----SKTGFSGEKLSLDFNGIDVKSLLRII--GDF------TGKNVVVSDSIQ---G-TITLRLKDVPWDQALDIIMKQKGLGMDN--LGN-----TLVFAPKEEIAARRK-QDQDQENLIDDSKP----LVTQSFQIKYQKAADIKTLISD--------------------------------------------------------------------------------------------PKQPLLSKRGTAVVDPSTNTMFVKDIDTSMTKIQEILNKIDIPSRQVLIESRIVQANDTFGKSLGARFGVVKNNALTTKGL-------------------NAN--D----------Y-MTSG---------S-L-S-------SN-------------------------------------------YSTAQ-----------------NAKT--TNP---D-----DLNVNL------P---ASAT---------A-G----TVS-SAALTLLRLP--AGFLLNMELSAAESDSKIKTI-------SSPRVITANQQAATFDAGTEIPY-QQ--------A---T--S-----SG-----A---T---SVSFKKATLGVNVTPQITPDDKIN--LDIEVTKDDV-GQVFN---------G-----VPSIDTNKVKTKVLVDNGETAVLGG-FLIESKNDSTQRVPFFSSIPVVGNL-FKSNLN--THSKKELLFFITPKIMSDAMQLN--------------------------------------------------------------------------------------------------------------
>Me.sp.-GCF_001645185.1-A7976_RS07785-t4ap
--------------------------------M-------------------------------------------------------------------------YVLSMAF------LSLPLW-----------------------------------AASI---------------------------------------------------------------------------------------------------------------------------------------NAA--------------------------------------------------E-------NSTS---------------------------Q---------N---A-IEK--VDFAT-L-PGDKVNIK-----------------------ITLSQPLKNPPAGFSLT--------------DP------------------------ARIALDFPDTVNAL--QKNSLSVGQGVLRSV---SFAQA----KGRTRMVLNLTK---PSSYTS----NVSGNEVNVELQTSG-VA-AA----------GG------------NASS--------------------------------TVTRF------------AE---A-----KI----GEQRHSISNVDFMRGKN-GEGRVVVD------LSDNAT-----GID-IRQQGQKILIDFINADITENLQRRLNVTD-FATP---VLNVDTV----QYG----KNVRMTIEP--KG-LWEHS-----AYQADRKFIVDVRP---------------------LVED-------------PNK-LI--------------------------------------------QG-----SKQGYKGEKLSLNFQNIEVRSVLQVI--ADF------TGFNIITGDNVS---G-NITLRLKDVPWDQALDIIMQTRGLGMRK--NGN-----VIWIAPNEELAAKEK-SRLDAELEIADREP----LVTQSFAAKYQKAADLKTLISD--------------------------------------------------------------------------------------------SKQSMLSKRGSAVVDVRSNTLFVQDTEKNLAKIEKIINQIDIPVRQVLIEGRIVLADDGFSKELGAKFGFVGNRDLGVGTSP------------------SNS--G----------I-STGN---------T-V-S-------N--------------------------------------------IYNNH-----------------INQV--SVP---T-----DLNVNL------P---AT-----------S-G----NAS-SIGFQIYNIA--RGFILNLELSAAEADNKTKTI-------SSPKVITGNQQKAVIESGVEIPY-QE--------A---S--S-----SG-----A---T---SVSFKKATLGLEVTPQITPDNKVN--MDLLVKKDSR-GDVTN---------G-----VPAINTNRVETKVLVDNGETAVLGG-IFEETTTKSVDKVPFFGDLPVLGYL-FKRTLN--ATDKNELLIFITPRLLDDTLKAD--------------------------------------------------------------------------------------------------------------
>Me.sp.-GCF_000799735.1-GQ51_RS07140-t4ap
--------------------------------M---------------------------------------------------------------------LISKFLQAVLL------LVMTMF-----------------------------------SGLL---------------------------------------------------------------------------------------------------------------------------------------LAE--------------------------------------------------D-------QSAS---------------------------G---------N---K-IES--VDFSS-L-PGGRVTIH-----------------------VKTTQPLTNPPAGFTLS--------------NP------------------------ARIALDFPQVSNGV--GKSNIGADQGALKSV---TLAQG----KERTRMVLNLSK---NVGYNT----SVNGNDVTITLQANA-AA-TE----------SV------------------------------------------------VETRF------------SE---P-----KL----GSQPIALNNVDFARGKN-GEGRIIVD------LSDPSA-----GIN-IKQKGKTIVVDFINTEVPANLQRRLNVTN-FNTP---VLYVDTM----KQG----KNGHMVIEP--KG-NWEHS-----AYQADKKFIIDVRQ---------------------IVDD-------------PNK-LV--------------------------------------------RG-----SKPGYAGEKLSLNFQNIEVRAVLQVI--ADF------TGLNIITSDTVT---G-NLTLRLKDVPWDQALEIIMQSKGLDKRK--NGN-----VILVAPSEELAAKEK-LVFESQQQIDDVEP----LRTEVFTLNYMKAEALKDILSD--------------------------------------------------------------------------------------------PKQRILSKRGSAVLDPRTNTVFVQDIPKYLEQVQAIINKTDVPVKQVMIESRLVIADEKFGKDLGARFGVTQTGRPG-----------------------SSV-------------A-TIGG---------T-I-G-------NR---------PTTLTSS----------TLTQ------------GTHNGTAQTALTDTI-YSDKVNNLNSTL-TSS---D--GLPDLMSNL------P---VT-----------K-A----GAG-SFAFTLFRLS--AGLLLNLELSALETDKRGKVV-------SSPRITTANQRKAKISQGTDIPY-LQ--------S---S--A-----SG-----A---A---NITFKPAVLSLEVTPQITPDEKII--MDLEVKKDRV-GQYIRT--------GVGLTEAPAIETQSINTQVLVANGETAVLGG-IYEQEDRNDVEKIPFFGDLPIMGNL-FKRKSL--STDKTELLIFITPKIMDERMSLQ--------------------------------------------------------------------------------------------------------------
>Th.chl-GCF_001922305.1-Tchl_RS03745-t4ap
--------------------------------M--------------------------------------------------------------------------LLLAAA------C----------------------------------------AGLV-------------------------------------------------------------------------------------------------------------------------------PAAALRAQEAG--------------------------------------------------Q-------VQAS---------------------------N---------N---R-IEG--LEVAE---QGGSLFVR-----------------------VSLTEALTRLPPSFSVA--------------EP------------------------ARIAFDFAATANAL--GRSVQSVEQGDLRSA---NIVQV----GDRTRLVLNLVK---MSPYEA----RIEGRDLVIAISPLR-LP-AA----------QA------------SALPV-------------------------------PQGNF------------AE---------PS----AAAGVAVRDVSFRRGSE-GEGRVVVD------LSSADA-----GID-IRQQGGNLVVDFLQAALPEHLRRRSDVTD-FATP---VTSMSTQ----QLG----DRVRLTVTP--NG-LWEHN-----AYQSNDRFVLEVKR---------------------IVED-------------PGK-LV--------------------------------------------QG-----SRGQFQGEKLSLNFQNVDVRSVLQVI--ADF------TDFNIITSDSVQ---G-SLTLRLKDVPWDQALDIILQAKGLDMRK--NGN-----VIWIAPGEELAAREK-QQLEAKAQISDLEQ----LQTESFQINYHKAKEIFDFLKS--------------------------------------------------------------------------------------------KDQTMLSARGSVVVDERSNKVFVTDVGSRLQALRRLVQEIDVAPRQVLIEARIVEANKTFARDLGVRLGFGSRGYASLG---------------------NGA--K----------I-GFGN---------SEF--------------------VSLVPDE---------------------------QTGGA-------------KIDRTGDF--PVT---DMMQMVGESVRVGGGDFMP------------------S----GYG-ALNLTLFNKG--LTRFLNLELQALESDGRGRIV-------SSPRVLTANQVEASIEQGTEIPY-QE--------A---T--S-----SG-----A---T---NVEFKKAVLSLKVKPQITPDGRLQ--LAIEVNKDRP-LYENML----L---G-----VPPIETKNVKSEVLIENGGTVVIGG-IYEEEEASGVDQVPLLGDIPVVGNL-FKSRTT--VSNRKELLVFITPRIVADTLTLR--------------------------------------------------------------------------------------------------------------
>Th.sp.-GCF_000021765.1-TMZ1T_RS04090-t4ap
--------------------------------M--------------------------------------------------------------------------LLIAAA------F----------------------------------------AGLA-------------------------------------------------------------------------------------------------------------------------------PAPAVLAQDAE--------------------------------------------------Q-------AHSF---------------------------G---------N---R-IEG--LEVAE---QGGAIYVR-----------------------LTLREPLASPPPSFSVA--------------NP------------------------ARIAFDFPGTANAL--GRNVQAIDQGDLRSA---NIVQA----GDRTRLVLNLTR---MSPYEA----RVQGRDLIIALSPAA-SR-AA----------QG------------TVVSE-------------------------------AAANF------------AAPRSS-----AA----AAGGLAVRDINFRRGTG-GEGRVVVD------LSNPDT-----GID-IRQQGGNLVIDFLQAALPEHLRRRSDVTD-FATP---VTSMTAQ----QVG----DRVRLTVTP--NG-LWEHN-----AYQSDNRFVLEVRR---------------------VAED-------------PAK-L---------------------------------------------GG-----GRSDYKGEKLSLNFQNVDVRSVLQVI--ADF------TDFNIITSDSVQ---G-NLTLRLKDVRWDQAFDIILRARDLDMRK--NGN-----VIWVAPRDELALREK-AQNEALADIESLEP----LSTESIRLNYHKAREIGDLLSSGGK-----------------------------------------------------------------------------------------GDRGFLSKRGKVAFDERTNRIFVTDVSSRLQSVRNLISDVDVAPRQVLIEARIVEANKTFSRDLGVRLGLGKSKPWKINDGGAQ-------------IG-FGS-------------S-TLGG---------S-----------A--------------------------------------------GSSGS---------------------------------------------FRP---ETA-----TS---G-ADIQNPYG-SFALSIFNSS--VTRFLNLELQALESDGRGRVV-------SSPRVLTANQVEALIKQGTQIPI-PI--------P---S--TQ---VGG-----E---P---TVEYKDAVLSLKVRPSITPDGRIQ--LSVLVNKDRP-DFTNVVL-------G-----RPSIDTKSVQTEVTVENGGTLVIGG-VYEEQELNGEDRVPVLGELPVLGGL-FRTRST--IAEKKELLVFITPRLVSESLTLR--------------------------------------------------------------------------------------------------------------
>Zo.sp.-GCF_002028455.1-B4920_RS09610-t4ap
--------------------------------MDRAHQHAPVAGAGASGG--------------------------------------------EEMKMRPYGLRFGAWVVAAC-----LGGLVP----------------------------------PVSVF-----------------------------------------------------------------------------------------------------------------------------------AQAPQAA--------------------------------------------------D-------AAPA---------------------------S---------N---R-IEK--IMAVE---QGGNIVLK-----------------------LTLAKPLAASPASFSVA--------------SP------------------------ARIAFDFPDTANGL--GRNSQTLNAGDLRSV---NVVQV----GDQTRLVLNLSR---VYPYET----RQDGNDLLITLAVGQ-IR-EA----------TS------------SLAQ--------------------------------QSSQF------------APA--A-----TG----AADRHAIRDINFRRGKD-GEGRLVVD------LSDPNA-----GID-IRQQGESLVVDFLKTDAPEQLRRKLDVID-FGTP---VSSVLTQ----TQG----GNVRMTVTP--RG-LWEHN-----AYQSDSQFVLEVKP---------------------VKED-------------PNK-LT--------------------------------------------QGT----GKGRFSGEKLSLNFQNIDVRSVLQVI--ADF------TNFNIITSDSVQ---G-NLTLRLKDVPWDQALDIILQARGLDMRK--NGN-----VIWIAPRDELAAREK-LDLEAKAQVGDLEP----LRTESFQINYHKAKSVAEFLKS--------------------------------------------------------------------------------------------KDQSVLSKRGSVLPDERSNKIFVNDVASRLEDIRRLIAEVDVEVRQVLIEAQIVEATDTFASNLGVRLGFGAKTGGQIGT--------------------------------------TTGGVPVF---RNT-F---------G----------TGNLSST--------------------------GYQAGQ-------------------IT--TIPDFNN-----SLGVNL------P---ASS-----IN---N-K----SAG-AFSFALWNSA--ATRYIDLEVSALEADGRGKVV-------SRPRVMTADKAEAIIEQGSEVPY-QT--------Q---A--G-----GG-----S---T-FPTVSFKKANLTLKVKPQITPDGKVM--MALEVNKDQP-RYDQPV-----AG-G-----NVPIDTKHVKTDVVVENGGTVVIGG-IYIQEVGSTTTKIPLLGDVPVLGYL-FRNTER--KDNKTELLVFITPRIINDQLGLR--------------------------------------------------------------------------------------------------------------
>De.agi-GCF_000519045.1-K420_RS0103125-t4ap
--------------------------------MK---------------------------------------------------------------------FIKHAMAAFV-----------------------------------------------VCLA------------------------------------------------------------------------------------------------------------------------------------LSPSVR--------------------------------------------------A-------EAQP---------------------------S---------N---A-IEA--VNVAQ---QGNDISLR-----------------------IDMKEPLASPPPGFSVA--------------NP------------------------AKIALDFQSTANAL--GKNSQVINQGDLRSL---NVVQV----GDRTRLVLNLVK---NLNFKT----RLEGKSLYVTLSPVE-RV-SD----------TT------------AT----------------------------------RSTRF------------AE---E-----SL----VGTRHSVNDVMFRRGKD-GEGRIIVD------LSDSGT-----GID-IRQQGSNLIVDFMKTTVPDRLRRKLDVTD-FATP---VTAVETR----ANG----DNVRMVITP--KG-LWEHN-----AYQSDNQFIVEVKR---------------------IVED-------------PNK-LV--------------------------------------------QG-----AKVGYQGPRVSINYQNGDVRALLRLM--AEE------LGLNAVISETVT---G-TTTLVLKDVPADQVIDIIFQQKGLDMRK--KGN-----IIMIAPRDEIATREK-LEFESKQQINELEP----LKLEQFQLNYQKSADVARLLAGLPPLGPGGMP----------------------VPATPG-----------------------------------------------VNV----AAQRILSKRGSAVADPQSNILFVNDIPSKLEEIRSFIGAIDIGARQVLIEARVVEASDSFNRSLGAKLNFLNQKTNVLGGSGWN-------------IT-GGR-------------V-TPST---------S-T-S-------S--------------------------------------------TSNGT-----------TTTSFTPATQ--ATP---Q-----TIGVNL------P---AFS------------S----SGG-TLALSLFNSN--LTKFLNLELAALESDGIGKII-------SSPRVITANNVKAKIEDGTEVPY-IT--------A---S--S-----SGG--TTT---T---TVNFKPAKLSLEVVPQITPEGSVR--MALIVKKEEP-DWTKAV----SAN-G---YLNPPIKSSVVETNVLVENGGTVVIGG-VFMTKTENTVEKVPFLGDIPFLGWL-FKVKGD--KGERRELLVFITPRVISDKMRID--------------------------------------------------------------------------------------------------------------
>Az.res-GCF_000429665.1-G474_RS0110205-t4ap
--------------------------------MMA--------------------------------------------------------------------FKKLILIATW------LFG--------------------------------------VAIV---------------------------------------------------------------------------------------------------------------------------------------STS--------------------------------------------------V-------MAQE---------------------------G---------N---Q-IEA--INIAR---QGGAVVVK-----------------------IDLKEAIANPPAGFSIA--------------NP------------------------SRIAFDFTGVANGL--GKSSQAVNEGDLTSF---NIVQV----GQRTRLVLNLVR---SLNYST----RIDGKALFVSLTPMA-TA-AP----------DGG-----------------------------------------------KVTHF------------TS---D-----LA----SKGLHGIQDISFRRGQN-GEARIAVD------LTDAGT-----AID-IKQQGKALVVEFLKTTLPENLRRKMDVTD-FATP---VTSVVTE----DKN----GNVRMVITP--KG-LWEHN-----AYQTENQFVVEVKA---------------------IVED-------------PNK-LI--------------------------------------------QG-----TKIGYQGPRISINYQNGDVRALLRLM--AEE------LGLNAVISETVT---G-TTTLVLKDVPADQVIDIIFQQKGLDMRK--NGN-----VILIAPRDELATKEK-LEYESRQQLEELEP----LKTETFQLNYHQAEAFKKILTD--------------------------------------------------------------------------------------------KEQRILSKRGSAVIDPRTNIIFIQDTPSRLDELRHIIAKVDIPMRQVVIEARIVEATDQFARNLGARLGIFRYGGKN----------------------------H------------AYGG--------DN-I-D------------------MNKLNG----------------------------FVEG--------------------DA--TLP---G-----LNQVNL------P---AST-----FN---S-V----NPS-EFSFILFNSA--KTRFLNLEISALEADLKGRVV-------SSPRVMTSDQVEALIEQGVEIPY-LE--------A---S--S-----SG-----A---T---SVSFKKAVLSLRVTPHITPDGKVS--MRLKVNKDSR-GETMAG--------G------VAINTKKVETNVLVDNGGTVVIGG-IYELTSRDDVNKVPLLGDIPFLGFA-FRNTSK--TNEKSELLVFITPKIVNETLSVR--------------------------------------------------------------------------------------------------------------
>Pr.dic-GCF_900099695.1-BLR25_RS18765-t4ap
--------------------------------MRF------------------------------------------------------------------------------------L----------------------------------------LGLAW----------------------------------------------------------------------------------------------------------------------------------LVATPLL--------------------------------------------------A-------QESP---------------------------R---------N---A-IES--IAAVR---QGGSLNVK-----------------------LTFTKPLAAPPAGFSVA--------------KP------------------------ARIALDFPGVDNGL--GRSVQTFNEGDLKSV---NIVQV----EGKTRLVFNLNQ---AMVYES----HADGRGLLLVMTPSA-EK-EW----------QR------------SGGSV-------------------------------PVEHF------------SL---G-----AS----MPAISTLRDVTFRRGKD-GEGRILVD------LSNPAT-----AID-LRQQGQSLVVDFVKTSVPEVLRKRLDVTD-FATP---VVSVDTV----QQG----PNARMTITP--RG-AWEHN-----AYQSESQLVIEVKP---------------------LVED-------------PNK-LV--------------------------------------------QG-----SRAGYQGEKLSLNFQNVDVRRLLQVI--GEF------TGMNMVVSDSVG---G-AITLILKDVPWDQALDIILKQKGLDMRK--NGN-----VILIAPRDEIATKEK-LEFEARAQIDDLEP----LRTESFQMNYVKGEDVRKLLAD--------------------------------------------------------------------------------------------PKQTLLSKRGSAVLDNRSNIMFVKDTPNRIEDIRAMIAKIDIPVRQVIIEARIIEAEDSFAKNLGSRLGWGGTTASSGGTLAFA----------------NGTPSS------------QIGG---------A---Q-------T--------------------------------------------LVGG------------------------MYS---T-----NASVNL------P---ATPS---------S-G----TAG-TFGFMLFNSA--QTRYLTAEISALESDGRGKIV-------SSPRVMTANQIEALIEQGVEIPY-QQ--------A---T--S-----SG-----A---T---SVSFRKANLSLKVKPQITPDGKIT--MTLDINKDSP-NTSIST-----GS-G------VAIDTKHVKTEVLVDNGGTVVIGG-IYTENIQNTSQRIPFFGDLPYLGWL-FKNTAW--TSTKKELLVFITPKIVAEGLAVR--------------------------------------------------------------------------------------------------------------
>Ga.cap-GCF_000145255.1-GALF_RS00815-t4ap
MD------------------------------MTRKIAVIAAKAA--------------------------------------------------------------------------I----------------------------------------VSLL--------------------------------------------------------------------------------------------------------------------------------------MMFG--------------------------------------------------Q-------AAQA---------------------------Q---------N---K-ITA--LSVSE-A-GPGLTVIK-----------------------VEMAEALSNPPAGFTIN--------------VP------------------------PRIALDFPNTENAL--GRSAQDFSAGDLRSA---NIVQA----GSRTRLVINLNQ---MLGYET----RTDGKNILITLHAKQ-AA-QA----------AP------------------------------------------------SATRF------------AD---A-----RQ----TAQKHTVSAVDFRRGKN-GEGRIQVD------LSDSGV-----GID-IHRQGNKLIVDFMKANLPGKLQRKLDVVD-FATP---VQLVDTF----AQG----DNIRMVIEP--KG-IWEHA-----AYQTDNKFIVEVKP---------------------VIED-------------PNK-LV--------------------------------------------KG-----VQAGYAGEKLTLNFQDISVREALNVI--ADF------TELNMVISDTVA---G-NLTLRLKDVPWDQALDIILQSRGLAMRK--NGN-----VIQVAPIGEIAASEK-SDLTAKQDISELEE----LRTESFQLGYQTATAAAALLNGISAPGATAQG---------------AAPAAAVPVAGAP-----------------------------------------------NQA----ALARILSKRGSAMADVRTNTLFVKDTPSRLEEVRKLLKQIDVPVRQVMIEARFVSAGDSFARSLGGKLGYASPANAA-----------------------NGG-------------A-ATTG---------A-I----------------------------------------------------------------------------------------N-----GVNVNL------P---NSL----------A-G----TGG-GLLLSLFNPA--ATKVLTLELNASETDGITKNI-------ASPRVVTADKTKASIKSGVEIPY-TI--------A---G--T-----VG-----S--PP---TTAFKTAALSLDVTPRITPDNNIN--MTLVASQDTV-GALYS---------G-----VPSINSKMVTTEVLIENGGTVVVGG-VFTQDVADTVNKVPLLGDIPVLGWM-FKNKVK--TDAKNELLIFITPKIMQDSMNLR--------------------------------------------------------------------------------------------------------------
>Si.lit-GCF_000025705.1-SLIT_RS00555-t4ap
--------------------------------MKQ-------------------------------------------------------------FRNPVLGAIRLMAATLF------LG---------------------------------------VSVA-------------------------------------------------------------------------------------------------------------------------------------HAQDA--------------------------------------------------T-------SADS---------------------------L---------N---S-IQS--IAANN-E-PGGKVVIT-----------------------VALKSAPAGQPAAFAIN--------------TP------------------------PRIVFDFPNTENGM--GKSTQEFGEGDLRSA---NIVQA----GNRTRLVVNLAQ---MLGYES----RVDGNNLLITLQRKE-AG-NV----------AA-------------------------------------------------PAHF------------AEM--K-----SG----VQQKHSLRDIDFHRGKN-GEGRVQID------LSDTDI-----GID-IKQQGRLLLVDFLHTSLPRNLQRKLDVTD-FGTP---VQLVDAY----AQG----ENVHLSIEP--KG-DWEYS-----AYQADNKFIIDVKT---------------------VVED-------------PNK-LV--------------------------------------------KG-----NQPGYAGEKLTLNFQNISTREALSVI--ADF------TGLNMVISDTVS---G-NLTLRLKDVPWDQALDIILQSKGLDMRK--NGN-----VIQVAPREEIASKEK-LDFASRQEIGDLEP----LRTESFQLSYAKALDIANLLKN--------------------------------------------------------------------------------------------KDTGLLSKRGSSVSDLRTNTLFVQDTPTRLEEVRTFVKQLDVPVRQVMIEARFVEAGETFNQTLGGRLSYTGPGSTV-----------------------AGG---------------GFAG------------------------------------------------------------------PAGN------------------------RAAL--------STTSLL------P---GA-----------G-S----VTG-GMTLNLFNAA--ATKVLTLELNASELDGTTKNI-------ASPRVVTGDKTPATIESGVEVPY-LQ--------A---T--S-----SG-----A---T---SVAFKKAVLGLTVTPQITPDDHVG--MKLSVSQDTV-GNIYS---------G-----VPSINTKKVDTQVLVDNGGTVVIGG-VYTQDATDSKEQIPLLGDIPILGWL-FKTDTI--VKAKKELLVFITPKIVKESMGMN--------------------------------------------------------------------------------------------------------------
>Fe.amn-GCF_000974685.1-OYT1_RS06715-t4ap
MRLFDK--------------------------MKKQIAR----------------------------------WA--------------------------------------------M----------------------------------------LALL------------------------------------------------------------------------------------------------------------------------------------TGAAGA--------------------------------------------------H-------AADW---------------------------Q---------N---S-LVA--VSANA-A-ETNTLVIK-----------------------VSLSKALSRLPESFSVD--------------GP------------------------SRIIVDFMGASNEL--GRSTQEFNQSELRNV---EIIQG----EDRTRLVLNLNR---SLPYST----KLVGNDLLITLQTAA-LA-SS----------TG-------------------------------------------------TSRF------------APE--S-----AS----ASQKHSLRDIDFRRGKN-GEGRIQVD------LSDVNI-----GID-VRRQGRNLLVDFSKTQLPANLQHKLDVVD-FGTP---VQMVDTF----VRG----DHVYMVIEP--KG-AWEYA-----SYQTDNRFVVEIKP---------------------VVED-------------PNK-LA---------------------------------------------------KAGAYSGEKLSLNFQNISVREALNVI--ADF------TNMNIVISDSVT---G-NLTLRLKEVPWDQALDIIMQSRGLDMRR--SGN-----VVQIAPREELAAKEK-LALTAKQEISELES----VHTESFQLNYQQADAVAAILSN--------------------------------------------------------------------------------------------EKQRILSKRGSAVVDPRTNTIFVQDTSSQLESVRSLIKQIDVPVRQVMIEARIIEASNKFGRSLGARLGYGSTDTFGGGNLRGN-------------IG-ANQV------------I-APAG---------V-I-NPIN----G--------------------------------------------VAGGT-------------------FT--ANA---N-----IPNVNL------P---VAN------------A-----AG-TFSMLLFNKG--LSKLLSLEITASETDGKGRII-------SSPRVVTADQQEAIIEQGTEIPY-QT--------I---A--A-----VG-----A--PP---TIAFKKASLILKVKPQITPDENVI--MNVSINKDTV-GTLIVQ--------G-----VPTVDTNKVVTQVLVENGGTVMIGG-VHTQTDITTINKVPLLGDVPILGNL-FKNTKR--QDDKGELLIFLSPKVLKDSLNLR--------------------------------------------------------------------------------------------------------------
>Ch.kor-GCF_000428465.1-F559_RS0121320-t4ap
--------------------------------MS---------------------------------------------------------------------VRQLLNSAIV------IA---------------------------------------VAAL---------------------------------------------------------------------------------------------------------------------------------------AIA--------------------------------------------------A-------RAED---------------------------L---------N---A-INT--VDVRT-E-SADRQEIT-----------------------LVLQKKVD-VPASFAVN--------------TP------------------------PRIAFDFANTVNST--GKSTIPVGGGNLKSV---SIAES----GGRSRLVLGLVK---PASYEV----RANGNKLVISLASSA-GT-DA----------GV------------------------------------------------KSSQF------------SV---------SQ----NVAKESLRDVDFRRGPR-GEGRVLID------LSNPNI-----GID-IKQQGKGLVLEFAKTGLPRQLERRMDVSD-FGTP---VQLVDTY----TQG----ESTKMVIEP--KG-VWEYS-----AYQTEGRFIVEIRT---------------------VDEQ-------------AKR-LA--------------------------------------------QL-----DKPTYKGEKLSLNFQNVEVRTVLQVI--AEF------TGKNIITSDTVS---G-NLTLRLKDVPWDQALDLILQSKGLDKRE--NGN-----VLWVAPREEIASREK-LALEAKAQIADIEP----LRTESFQLNYLKAEDLRAMLMN--------------------------------------------------------------------------------------------DKQPFLSKRGSAIVESRNNVLIVNDVPAKLDEIRALLLRADIAARQVMIEARIVIAKDDFSRTLGARLGIRGDRTAG-----------------------NNT--R----------V-GIGS---------G-T-N-------D----------SLDV------------------------------LNNG---------------------V--SAA---T-----TTNVNL------P---AAG-----IN---S-V----SPA-SIGVTLLNNS--VGALLSLELQALEAEGNGRTI-------SSPRVITGDQQKAVIRQGSRFFI-NR--------S---T--T-----DG-----L-------VSEEKEAVLMLEVTPRITPDRKVF--MELKISKDAL------------QP-G------QVIDTRSIQTNVLVGNGETAVLGG-IYELTESDTVTKVPLLGDVPVLGSL-FKTKAR--ANNKSELLIFITPRILDESLSLR--------------------------------------------------------------------------------------------------------------
>Ch.sp.-GCF_002735695.1-CSQ89_RS07970-t4ap
--------------------------------MNKRSWSG---------------------------------W---------------------------------------------LKN-------------------------------------SVFLL--------------------------------------------------------------------------------------------------------------------------------------LAGT--------------------------------------------------V-------LAEE---------------------------P---------N---S-IKS--VEVRS-D-SVERQEVT-----------------------LVMQRPVK-VPASFVVN--------------TP------------------------PRLAFDFVNTANET--GKSSFPVAGANLKSV---NLAES----GGRTRVVLGLVK---PASYET----RVEGNRIVLSLSAAD-GQ-IA----------GN------------------------------------------------ASTQF------------SS---------AQ----NKNRESIRDVDFRRGKA-GEGRVSID------LSSPSV-----GID-IRQQGKNLVLEFAKTSLPRQFERRMDVAD-FGTP---VQNIDSY----AQG----ETVKMVIEP--KG-TWEYS-----AYQTDNRFVVEVKS---------------------VDEQ-------------AKK-LA--------------------------------------------QL-----DKPAYKGEKLSLNFQNVEVRTVLQVI--AEF------TGKNIITSDTVV---G-NVTLRLKDVPWDQALDLILQSKGLDKRD--NGN-----VTWVAPREEIASREK-LVLEAKAQVADIEP----LRSESFQLNYLKAEDIRAMLTT--------------------------------------------------------------------------------------------DKQSFLSKRGSAIVEARNNVLLVSDIPSKLDEIRALLLRADVASRQVMIEARVVIANDDFSRDLGVRLNVRGDRTLG-----------------------SKN--R----------V-MFGH---------T-L-E-------D----------GISM------------------------------ANSN--------------------DI--SGTI--N-----GNAVNL------P---SA-----------A-A----SSG-KFSMTLLNRS--VGALLGLELSALEASGNGRTV-------SSPRIVTGDQQKATIKQGSRF-Y-VT--------K---E--S-----AN-----V---T---TLEEKEAILQLDVTPRITPDGRVF--MELKILKDAL-AAKSTN--------A-----APLVDTRSIETKVLVNNGDTAVIGG-IFELEEIDKGAQIPFLGDIPILGNL-FKNKSK--SSTKKELLIFITPRILDDALTLR--------------------------------------------------------------------------------------------------------------
>Ni.com-GCF_001007935.1-AAW31_RS05670-t4ap
--------------------------------MRRMIARELFY-----------------------------GWRY-------------------------------AASQLI------L----------------------------------------LLIL-----------------------------------------------------------------------------------------------------------------------------------FQVSIVA--------------------------------------------------ADNP-ARVTSMQ---------------------------Q---------N---R-INA--IDVVS-N-RNRQIIVK-----------------------VSLDQLLDTAPVGISLN--------------NP------------------------DRIYFDFINTVNAL--GKRVQAVGEGDLKSI---DIVQT----ENRTRLVMNLLK---PMTYET----KMVGNQLFISLNGLN-AK-KT----------VH-----------------------------------TPVYP-----------------------FNSV---D-----MQ----EKKLLSLQDIDFKRGLN-GEGRVEVD------LSAPGI-----GVD-VRQQDNWIMIEFINAYLPPHLERRVDVVD-FATP---VQTIETM----TKD----NNVQMVIKS--KG-RWEHT-----SYHAGARFILDVKP---------------------IVES-------------EDV-PA------------------------------------------HRKL-----LTGGYTGEKLSLDFQNVEVRSVLQVL--ADF------TNLNIIASDSVK---G-SLTLRLKDVPWDQALDIVLQSQELDKRR--VGN-----VIFIAPREELAAREK-TELESRQQITELEP----LHTETFRLNYRTASSI--------------------------------------------------------------------------------------------------PLKGILSQRGTVEVDDISNTLTVTDIPIRLAEVAKHIRNLDTPVRQVMIESRIVVATDTFSRNLGARFGVQSAHQIG-----------------------NRN-------------L-GISG---------N-L-D-------S----------SSS-------------------------------LATGA-------------------AP--GGG---Q-----NLNVNL------P---AAA-----IA---G-AA--GGPA-ALALSLIKIN--DDSLINLELSALESDSKGRVI-------ASPRLVTANRVEATIEQGTEIPF-QI--------V---S--Q-----LG-----R---P---QIQFKKAVLALRVTPQITPDDNII--MKLQVNQDTR-GQDTPA--------G------PAIDTKQITTEVLIENGGTVVIGG-IFERAENIANNKVPLLGDVPILGNI-FKNNSR--RDDKRELLIFVTPRILNENLSIR--------------------------------------------------------------------------------------------------------------
>Ni.mar-GCF_900110145.1-BMX44_RS08005-t4ap
--------------------------------MKLSSSKVKFFRS----------------------------WF--------------------------------------------VA---------------------------------------LFLL------------------------------------------------------------------------------------------------------------------------------------VSYSVH--------------------------------------------------AD----TLHEKT---------------------------I---------N---R-LNS--LDIST-I-EDGRVVVK-----------------------FALDQPLSSPPIGVSLS--------------NP------------------------HRVYFDFHGVSNGL--GRNFQEVEEGDLQNI---NIVQV----GDRTRIVFNLHG---LMHHET----FIQENILLVSLKSID-EH-QN----------AG------------------------------------------------PVARF------------SN---D-----GP----EKELNSVLDIDFRRGES-GEGRIIVD------LTHAGA-----GID-VHQQGEKLVVEFIDTYLPSNLERKLDVTD-FATP---INIVDTV----MLG----DNVRLVIES--SG-RWEHT-----ARQADTQFVLEVRA---------------------LAEN-------------EDE-LA------------------------------------------ERRR-----ANGGYIGEKLSLNFQDVEVRAVLQVI--ADF------TNLNIIASDSVG---G-NLTLRLRDVPWDQALDIVLQANGLAKRQ--TGN-----VIYVAPSKEMADREL-LELEAKQQVAEMEP----LVTETFQLNHRRVDSI--------------------------------------------------------------------------------------------------SFEGMLSDRGTINLDEISNTMTVTDIPLRIAEVRKRIKRLDVFERQVMIEARIVEATETFSRDLGARFGVKNVSKVG-----------------------NNR-------------L-GVSG---------N-V-T-------D----------SSN-------------------------------LAIGE-------------------EV--PAG---D-----NLNVNL------P---AAA-----GA---G-LL--GGPA-ALGLSLLKIN--NSRLINLELSALETDTKGRII-------ASPRVVTAHGVEAIIEQGDRVPF-QQ--------A---T--S-----SG-----A---T---SVRFVNAVLSLKVKPLITFDNQID--MELTVNQDKI-GESVSA------------FLPPAINTKQVTTKVLVENGGTVVIGG-IFERTENNIVNKVPLLGDIPYIGYL-FRNTSK--RDDKRELLVFVTPRILNERLNLQ--------------------------------------------------------------------------------------------------------------
>Le.ory-GCF_000376945.1-F552_RS0101095-t4ap
--------------------------------MINRTLQKYSAFRS-------------------------------------------------------------------------L----------------------------------------IMVA------------------------------------------------------------------------------------------------------------------------------------VGCYSS--------------------------------------------------M-------VMAA---------------------------S---------N---T-IES--INVSA-L-PGDKTLIK-----------------------IHLQKPAT-KPTGFSVA--------------TP------------------------PRIALDFADVANGV--PVSSQPAPQGNLRAV---NLVEV----GGRTRLVLSLLQ---NAPYEV----ATDGQDVLVSLAPVG-AT-TA----------ST------------AATAGVT---------------------------ATVVPSV------------TS---A-----AP----VTTGDAIQDIEFRKGQQ-GEGRVIID------LARGSA-----GVD-IRQQGKLLVVDISKGKLPENLRRRMDVTD-FGTP---VQFVEAK----DVG----ANTRITIEP--KG-NWEYS-----SYQTDNKLVVELKE---------------------ASSD-------------RKP-----T------------------------------------------------QARVYSGEKLSLNFQNVDVRSVIAVL--ADF------TGMNIITSDTVT---G-NLTLRLKDVPWDQAFDIVLQAKGLDSRK--KGN-----VVLVAPREELATKEK-LELETQQSITELEP----LKTEVFQINYQKAKVVYDFLKD--------------------------------------------------------------------------------------------EKYPFLSKRGSVIVDERTNQIFLKEIPSKLEEFRDLLTKIDVPTRQVMIEARIVIADQDFSGKIGGALSYKPSSTGSRGLWG------------------SKD-------------T-TISS--------GS-----------G--------------------------------------------LGGGS-----------------------------A-----------------P---SLS----------S-T---DGGS-SFLLSLTHSP--TGEVLSLALSALELDNKGKII-------SSPRVVTLDQAKATIKQGFQVPY-KV--------C---S--------TG-----T---TVTCTTSFKDVVLSLDVTPQITPDNRVS--LVIVVNKDTL-GALTDA--------G------YIVNTNQVTTQALLANGDTTVIGG-IYEEVNRNDISKTPVLGDIPVFGWL-FKTKSK--TDTKTELMIFITPRILDDRLAVR--------------------------------------------------------------------------------------------------------------
>Th.den-GCF_000012745.1-TBD_RS01035-t4ap
--------------------------------MNA-------------------------------------------------------------LPKIARKMAHRLIAVFL------FTG--------------------------------------LAMG------------------------------------------------------------------------------------------------------------------------------------PAAQAA--------------------------------------------------D-------APPT---------------------------A---------N---A-VQS--VETTT-L-PGGKVVVR-----------------------VNLKKPLAATPAGFTVG--------------NP------------------------PRIALDLPDTGNAM--GRNTVDANLGPLSNV---NVVQA----GTRTRLVLNLNK---SVEYDA----RIEGNSLLVALGDVG-AG-AT----------PV-----------------------------------------------NASPRF------------AE---A-----AP----GESRHTIRDVDFRRGAA-GEARIVTT------LSDAQA-----GIN-IRQQANGVTVDFIGTELPKALQRRLDVAD-FGTP---VKVIETY----SLG----DNTRMVIQP--QG-GWEYS-----AYQTDNSFIVEVKA---------------------SDDA-------------QKK----------------------------------------------TAD-----GKVKYSGEKLSLNFQNVEVRSVLQVI--ADF------TGLNIVASDTVT---G-NLTLRLKDVPWDQALDLIMQTKGLDKRQ--NGN-----VIWIAPRDELLAKEK-LEFEAKKQVADLEP----LVTDYIQLNYLRADEAQTMLYGFASGAFLNSAGNNAVNCSTQA--QGLGGAAVAQAMQKG-----------------------------------------------EGD----TDQKVLTKRGRATYELKTNTLIITDTASKIAEVRGLLARLDVPARQVMIEARVVIADSLWSRELGVRLGTRLFKATG-----------------------RDN-------------I-GVGG---------T-L-N-------E----------SASI------------------------------AAGGT-----------------------PTV---------TPQVEL------G---TV-----------G-A----AAG-QIAMSLLNAS--NGNLLSLELSALEADNRGKIL-------SNPRVMTSNQKPAVILNGTQIPF-ITP-------G---T--A-----NS-----P---A---TVTFKDAFLCLLVDPQILNNDALI--MTIEVQKDAI-DTANAAV-------GA-DIIAPAIATRRIKTQVRVNNGETLVLGG-IFDQTEFNNVDKVPFLGDVPGLGNL-FKRTNK--QDQKTEMIVFITPRILDERLSLR--------------------------------------------------------------------------------------------------------------
>Te.mar-GCF_000425565.1-H607_RS0103680-t4ap
--------------------------------MIRAAGEVLGFEAKRGAAA---------------------RWMGM----------------------------------------LVLGMC-------------------------------------LMLL-------------L------------------------------------------------------------------------------------------------------------------------------------------------------------------------------AGGR-PAMAEEK---------------------------A---------A---L-LKD--ISLVE-S-GQGGMRVD-----------------------FVFEGSVV-NPSHFALT--------------SP------------------------SRIVIDFPNAKSQL--GAPSREIKRNGIERI---YAVEA----AGRLRVVLALSQ---PMTYRL----AQIGSGWGLELEAGT-AA-QM----------ASKA-----------------------------QEALVPYQTQ-------------------AVGQAAS---S-----GG----GAVVPSILSVDFRRGTN-GEGKVMVH------LSTPEI-----APD-LRRAGERIEVVFPETALPQELYRRSDVTD-FATP---VQSFRFE----RRG----RDTVLVIEP--KG-NWQHT-----AYQADALFVVDIQP---------------------VQED-------------PNK-VLV--------------------------------------------------GKPQYKGERLTLNFQNIDVRAVLQVL--ADF------SGFNIVVSDTVQ---G-TITLRLVDVPWDQALDIILQNKKLDKRQ--QGN-----VIWVAPAQEIAEQEK-VRLDALNQSIEKGV----LVTESFQINYHSASEIYQMISNDNTTGG-------------------------------------------------------------------------------SNN----NTKKMLSDRGMATFDMRTNKLFITDVEERLQAVRELLKQIDVPPRQVVIEARILEVSSNFNKEIGARLNTNGRPIIS-----------------------ADY-------------F-NIGPI--------S---------------------------------------------------------------RP-------------------FFQ---Q-----NNNINE-----------------------G------QFS-TFALSIFNRS--ATRFLNLELNLAEVTGKTRIV-------SNPKIMTANNIEARIAVGQEIPY-VT--------T---V--T-----ANN--MTS---P---NVQFKEAVLELRVTPVLTPDGRIR--MKVVVHDDQP-DYSRSIQ-------G-----NPPIRKREVVSDVLVDNGGTIVLGG-LFQENETNGVDQVPWLGDVPVFGNL-FRNKSN--SATRTELMVFLTPRIVAEDLRLR--------------------------------------------------------------------------------------------------------------
>Su.hyd-GCF_000828635.1-SUTH_RS02925-t4ap
--------------------------------MGRAGKGAHGAERRRKLMN-KIH----------------------------------------------------------------IAA--------------------------------------VALA-------G---------------------------------------FLFGLCG--------------------------------------------------------------------------------------------------------------------------------------T-------TLAA---------------------------D---------N---S-IKQ--IQFSR---TGDQILLK-----------------------VQMAAPLKAMPGNWSVL--------------EP------------------------PRVVIDFPGTDNQS--GQTTQQIATGDLKSL---NLVQT----DKLTRLVLNLYR---PTKFST----EIAGDVLFIKLQSQS-VQ-AS----------QEPAPS--------------------------VYQPTQPSGGVAG--------------------------TA--GKPVV----AADAAAIRDIVFRRGED-GQATITVD------LTDGTV-----PID-IRRTGTGLSIELRDVELPERLQNRRDVND-FATP---VSTLTSR----AMG----NLTRLEVAA--RG-RWFHQ-----AHLANNQLTIEVKP---------------------IPAD-------------EAN-KL---------------------------------------------------VQSGQQGQKVSINFFGADAAMVLRTL--ADI------SGKNVLIDPSLN---GRTVTANLDNIPYDQALEIIMAQVNSGMRV--RND-----IVLFGDRTVLQKRDQ-DTADEATRASDVAP----LVAETFKLNYVKTADIVSLVNSSFASTTATATGAAAPP-------AGGAPAAAAAPGAVA-----------------------------------------------TGS----PSKGMLTARGGISVHDATNQVFVRDTAAVVEAIREVIRNVDIPPKQVMIEARIVEASTGFANSLGVRMNAFNYQKNGYVI--------------------PGT---------------NTRGVLSV-----SPLNT-------GNNI------D---------------------------------IYGAGI--TP-------------------SLT---T-----TTQIFR------P---SY-----------TLA----GAA-NFGLMLFNSA--ATKLISLELQAAENDTRNKTV-------SAPKIVTLNRKAATINNTQQVTI-LT--------G-VNA--T-----TG-----L---P---IYQTFSAPLTLGVTPSVNPDNRIS--LELNIAKSTI-TNATT---------G-------SLDTNTITTSVIVENGGTVVIGG-FARESDITTQDRVPFLGDLPYVGFL-FKTTQK--SQSRSELLVFITPRIVSEALTVR--------------------------------------------------------------------------------------------------------------
>De.thi-GCF_900101955.1-BLR80_RS06155-t4ap
MGVRTV--------------------------MRKMGLSRRLSGV--------------------------------------------------------------------------LAGMLS-----------------------------------VAMM--------------------------------------------------------------------------------------------------------------------------------------------------------------------------------------------AGV-----VMAA---------------------------S---------G---R-IDS--------V-QVGVQSVS-----------------------LLVSGAGV-TFSTQTLG--------------AP------------------------ARLVVDVEGALPTF--TQRQFAIDG-GFSAV---RVGLY----PNKTRFVFDARG--TLPAARV----FQEGGEIVVDWADGA-KG-------------------------------------------------VVPA--------------------------------------------PGTPATVTQVDFGSGQ--GMSQLLVT------LEGNAE-----LIP-PRRDGDRILFGVRPAVISRSLRRVIDASA-FPSA---VRQIVPY----GSQPGQQRNVMFAAEL--KG-PVEYS-----VALEGNQLVFRTQDGPFAEVVTADEQRPVVVPTIPGSTG----------AGLDAV----------------FDS----------LSEPATRVPSIAGVIGAQEE-----PEKVYTGEPVSMTFSDAELRDVMAIL--HEI------SGKNFILDEGVS---G-SLTLSLQDVPWDQALDTILELKNLKMIQ--KGN-----IVHIMTEKQHFSRET-EKLKARQDIKRYEE----TRTEIFSVSYKDTDTLEDVID------------------------------------------------------------------------------------------------DILSDQGEVKVIEGSKKIMVNDIPSKLAEVRDLLRVLDEPVPQVMIEARIVEMRETEGMDLGVNWGFSYNNDVKTKD-------------------INNSYT-----------LTDSAG----NKYEFSKVRTD------G----------IETVTTS----------QT---------------DSAGN------KNSSTDTSLIGIGTN--TLN---------DMAMGLGGAFLLP---TT------LG---T------SGL-GGVLNFGRVG-LDSTIINLRLSALEASGKAKVI-------SSPKIMTLDGEAAKIEQGTAIPY-QS--------V---S--D-----QG---------T---TTEFEDATLSLEVTPEVNPDDTVI--LQIKASNSTI-GSTVAT-----GA-G----SAPSIDTKEAETKLLLKDGETTVIGG-IYVEAEYNNNTGTPYLKDIPFLGRL-FESNSD--SRERNELLIFITPHIVK--------------------------------------------------------------------------------------------------------------------
>Pe.ace-GCF_001888165.1-A6070_RS04570-t4ap
MI------------------------------LPETSGKTFSRSHFPSGQE------SNDMYARAENLIITGVW---------------------------------------------LALFGLCFA-------------------------------GLAVAAQPNRVQN-----VVLD-GND---VVIETMLPVDGEYAVYDSVDPTRIVIDFSK---VAIENSAFPPLPDSHP-FVRSFRASSFDLSSGRMGRIEILLAQAAEYDV----------------------ESLNNGLRLRFRGAKAVSD----------------------------PGSNMPLD-----ASG--DSPAAAADDPVV---------EVP------------------------E-VLAPASVIGA-V-QVSDGRVA-----------------------LVADGEIT-NIKHFYLT--------------NP------------------------TRFVVDVHQIRPGF--DQRAYALSG-GFSKL---RVGVE----KDKLRFVFDADKG-VRPEARL----LNQGNVVQIQWGNAP-TD----------------------------------------------APPVKPVAE------------------------------A-----PA----PLKRVEISAVEFRSNQ--GQSILTVA------LSGPAK-----IYA-PERHGEIVRFGVGNATISRSLRRSIDASA-FPSA---VRLVTPY----LTRKDNRQDVWFAVEF--KG-QVPYA-----LRQDGNRLLFVVDDGPYAEAAPRS----LDKQVIPVVSA----------GPLPAP-QVGV--EIPTIENDAFDS----------EIAPG--YLPRSVVSLAAPA-----GKPRYTGQKVSLAFDDANIRNILQLI--AEV------SNLNIIASDDVK---G-TITLRLVEVPWDQALDLIMDIKDLGMLR--EGN-----VVRVMPREKIRQMQE-ERFKAARTKEELED----LVTETMIVSYSDIKTVAEQLA------------------------------------------------------------------------------------------------KRKTDRGKIIEDTRNKRIIVTDIPSVVAEIRNLVALLDVPVKQVLIEARIVEASATFARDLGVKWGASYSNDPSVAG----------------------------NDGS----I-GLGG----------------------------------------------------------------------------------------------------------SYLLAP------P---TVG----DVA---S-A----AGL-ASGLTFGRVG-LDKAVLDLRISALESSGQGRII-------STPRVTTINGEEAEISQGTEIPY-QS--------L---G--S-----DG-----M---A---KTEFKKAELSLKVTPEINPDGSVI--LEIEAKNDSR-GAAVVT-----GS-G----SAIAIDTKKAETTVLVKDGETTVIGG-IFIQDKQESEDGVPFLRSVPILGHL-FKSRSV--SEERRELLVFITPRILD--------------------------------------------------------------------------------------------------------------------
>De.kys-GCF_900107645.1-BLU87_RS13620-t4ap
--------------------------------MRRS--------------------------------------------------------------------------VVL------LSM--------------------------------------LLMF------------------------LSV--------------------------------------------------------------------------------------------------------------------------------------------------------------------------------------------------------ALVSPL----------CAA--DSFSK-V-SVAEKKVQ-----------------------LTATAGIE-QIRYFTLD--------------SP------------------------KRLVVDLYGVLPGQ--HDENLELNN-GFKLL---RVGLL----DNKTRFVFDVTGA-VFPTYNV----MTDSNQVTVTWEHSQ-AA-VA-------------------------------------------DALAEPA--------------------------------------------TVGSAKITAIDFASEE--GQSRVYIH------LQGTSD-----VSD-LVQDGNKIVFAFKKTTLPRSLRRVFDTLA-FPSA---IHSVTPY----LVDESGQPETRFVVFL--KG-DVPYR-----LDKSASGYTFSVDDQRYAQAAMVV------TGTLPVSAA----------GNVVTS-QQQS-AVLPAMTD--------------VSSGPS-PAPLAVPVIEQVGS-----QGKRYSGEKTSLVFDNAEVRDILRLI--AEI------SDLNIIASDEVK---G-NVTLRLIDVPWDQSLELILDVTGLGMVQ--EGN-----VVRVLPIEKIRSMRE-AELTAVRSQEKLEP----VVTEVVTVSYADLKSVSGPVR------------------------------------------------------------------------------------------------ELLSDRGTITDDSRNKLLIITDVPQRIKKAKELIKILDTPERQVMIEARIVEVNSEYSRSLGVNWGFSSDFEDS-----------------------------NLNSMA----L-SAGG----------------------------------------------------------------------------------------------------------DFIVGT-----------------TLA---S-V----GGV-GAGFTFGDFG-LDSTVLDLRLSALEGASKAKVI-------STPRVTTLNGQEATISQGTEVPY-QT--------V------E-----DG-----E---V---NIEFKEVVLELAVTPVINPDGSVI--LTIDAKNDSL----VPD-----GE-G-------ALYKKTANTKVLVQDGETTVLGG-IFIESIGDADSGVPFLKNIPVLGSI-FKSTSK--TSTKNELLIFVTPRIMQNN------------------------------------------------------------------------------------------------------------------
>Ge.fer-GCF_000820505.1-GFER_RS07350-t4ap
MVPWSA--------------------------LNKTVSWWKSASMISPTRFAPAGKPSSFRNGRESN--------TM--------------------HSVAKIFPGIGTLIVA------LAVLCGGWFLP-PG--VNAQE----GATPNGDLNRVV---AVTIDADPQAPR-----------------VNIQTERPVGFRYTVYDSSEPLRIVIDFPR---MDVSDIS-SPLPVNVG-PIREIRVVSFDLTMGKLGRIEILVDDKVDYSV----------------------DIEGNSFSLSFSPDTTADVPA--------------------------PTLVAPAP-APAPAPA--PAPAPAPAPVATTPPPA----PVP----------AEVSPLTPRRA---EGVSA--TLVNR-V-EVEEGKIA-----------------------IATDGAID-RYRYFNLG--------------SP------------------------PRMVLDVFGVRPAF--RERAMDGAA-GFDRV---RIGTY----EDKTRFVFDAGGA-DLPAYEV----HEVDQGLVVSWHAGM-PAPRA----------AAPAPE---ARVVDTPPRPA------------PAPAPRPVAEPRA-----VPAPAPAPAPA-PAPAPAP---A--PAPAPVTRLMQAPVAVEDIEFKIEG--DKSLFIVT------LSGPAQ-----ISP-PMERGNVVLFGFDNGSISRAHRRVIDTSA-FPSA---LEMVTPY----TVNRGSVQDVRFAARL--KG-DVSYH-----LREVGNQLIFEVQNNSFGEVAPAP----VKVALPPSVTA-------------PAAMQTVAPRVAP---------------------APT----AAPPAVTAPTE-----PGPRYTGQRISLVFDNADVRNLLQLI--AEV------SNLNIIAGEEVR---G-NISIRLIDVPWDQALEVILDIRQLGMLR--EGN-----VVRILPKSRIREMED-AELTAARSRQELQA----LTTEVFSVSYTNLANIAVPVR------------------------------------------------------------------------------------------------ELMSDRGRLTQDERNKKIIIRDIPGVMEDIRKLIGILDTPERQVMIEARIVEASSDFTRDLGVNWGISYQNPGS-----------------------------TLDSFN----V-GMGG----------------------------------------------------------------------------------------------------------NFLVGL------P---SPG----SAA---T-S----AGL-GAGIQFGELG-VDRTVVDLRLSALESSGKGRII-------SRPRVTTLNGQEAVITQGTTIPY-QT--------S---G--A-----DG---------P---RTEFVDAVLELKVVPVINPDNSII--MEITASNSAP-GESFTT--------A----DLPGINKKEAKTKVLVFDGDTTVIGG-IFVEDDRHSESGVPFLMRIPVLGHA-FKSTNV--TKRRSELLIFITPRILE--------------------------------------------------------------------------------------------------------------------
>De.ace-GCF_900111775.1-BQ4888_RS02765-t4ap
MKDFK---------------------------MKKNGRRIL--------------------------------WSF-------------------------------------------L----------------------------------------LVLL------------------------ISV------------------------------WGVGSLT------------------------------------------A------------------A-EPTQGGDSALS---------T----------------------------------------AET--PEPAAAS-----------------------------------------S-ATA--WLVSG-V-DMQPGRAV-----------------------FVTEGKVE-KFLHFTLA--------------DP------------------------ARLVVDLYGVRPSF--SERVFAAQA-GFSQV---RVGTY----QDRTRFVFDAAAS-GLPNYHL----ARQADQIVLIWDGGR-AV-ST-----------------------------------------------VPSPSV-----------------------------A-----SR----VGGRVDVTAINFAKDG--GKSQLIID------LSGPAA-----IEP-AVKQGNLVRFGVNNASISQALRRTFDSHS-FPSA---MLRATPY----TVMNGKRQDVRFAVEL--KG-DVSYQ-----LLQQPNKLILVVDDGAYTAPATAS---NVPLPVPVSSFA-------------PAV-QLAA--------------------------APV-AEVDGAQVPLQPLE-----KEVVYTGEKIQLVFDDADVRDIFQLI--AEV------SDLNIIVSDEVK---G-SITLRLIDVPWDQALDLILETKNLGMLK--KGN-----VVRVLPKEQIRSMEE-AKFTAARNKEKLED----LVTEVVPVSYTAIKNVEGPSK------------------------------------------------------------------------------------------------ELMTERGKLTADDRNKQIIVTDIPSVITAIKKLVAILDTPERQVMIEARIVEADSTFNRNLGVNWGFGYADRIKDSFSEA--------------ID-AGANSGWLGDSN----L-GFGG----------------------------------------------------------------------------------------------------------NFIIP-------P---AGA----SMA---Q-A----AGI-GGGIQFAKFA-ADALTLDLRLSAMESQGSGKII-------SRPRVTTLNGEKAKISQGTMIPY-QT--------V---S--N-----DE---------I---TTELVEAALSLEVTPVINPDNSII--LDIKATNSSP-GTTVAT-----GA-G----AAPEIDSKEAETKVLVKDGETTVIGG-IFVENNDFAENGVPILRSIPFLGNL-FKSTQK--NNLRSELLIFITPRIIK--------------------------------------------------------------------------------------------------------------------
>Ge.met-GCF_000012925.1-GMET_RS04880-t4ap
--------------------------------MRIQLT-----------------------------------------------------------------ISRNLAFLSL------LGALCGCAATN--------ASVMGDKETSQSSAPVIR---DIRVTGEGDNAQ-----------------VSISANRPL--AYTFYMAANPPKAVVDLAQ---VQPGAFS-APMEINAG-NIKRIATTRVGEGEAAMTRVEVFLARDAEMTAA------------------T-DPADKGTMRLAFVPPPV-------------------------------PASA-----APAKAEP--PAPAAAPEPVAP----------QP---ANTPV--A---------AE-RK-IAD---AITA-I-TPRKDSLE-----------------------IRTTGEVA-DFKTFRLT--------------KP------------------------DRLVLDVFGVKAAL--AQKVVPVNSLGIETV---RVGAY----PDKVRLVLDASGD-TLPAFTV----EKTAAGLAVVPSSSP-AAVAA----------KSRESE----QTTPALV-----------------TGAAPKAE------------------------------A---KPVV----HAGAPEVDSIEFKVVD--AISRIAIE------TTAPCN-----AEK-PVKSAEGLTLTLKNCILPRKWQRHLDTSA-FASV---VQKVTPY----QVKVKGRHDVKVQVAL--RR-QTSYE-----LRREGGVIYLDLKN-------------PVDITAAPVASE-------------PAK-QTESERSAPVVVK------------------------SQAVSPTAAAD-----GKKVYTGRRVTLEFSDADIRKIFQLI--AEV------SNLNFIVGDDVT---G-TISLKLVNVPWDQALDVILENKGLGMQR--DGN-----IVQIRPKSKIMTLAD-EEQKAKKSREQGME----LKTEVFDVNYAAVGDVVTQFN------------------------------------------------------------------------------------------------TLKSERGMISQDARTNRVIVKDIAPVVAEMRNLLKSLDIPEKQVMIEARIVEASSTVTQELGIQWGIHARDANT-----------------------IGV-----TNAD----V-GFGGI----------L--------------------------------------------------------TG-----------------------------------------LA-----P---TAG----------TFG----PGA-AAGITFGKLI--SGGSLDLKLSALASGERIKII-------SSPKVVTLNNKAAKISQGQSIPY-ST--------V---S--A-----EG---------T---KTEFVEAALTLEVTPHIASDGSIS--MKIKATNNSA-APAPT---------G----AVPAINKKEATTELLVRNGETTVIGG-IYVDNDSQADQGVPFFKDIPLLGWL-FKSSNT--QKIKNELLIFITPKIVL--------------------------------------------------------------------------------------------------------------------
>Ge.sp.-GCF_000813145.1-OR1_RS00535-t4ap
--------------------------------MRIHPFSKL--------------------------------------------------------------LTHALTVVVMI-----LALCTGLASAA--------------VESKGADTPALL----KAIKASPDGYQ-----------------VEIAADRAL--TFTYYKTSNPYRAVIDLAQ---ADAGEVQ-KNLEVNVG-IIKRINVTKHTFGAGFLSRIEIVLAADEEFSVT------------------P-DAEDKGRLIVAFAKPPVQSA----KQDEQ--KPAEAKDVEKPVDTAAIPDAAATTS-AP--AEV--PKTSASEQPA-----------GKP--AAETPVT-A-PTPEPPAVAEKKE-STV--VEITA-V-EALKDSIA-----------------------IKTNGQVA-SFKSFRMN--------------KP------------------------DRLVVDILGAKSLL--KTQSIDLSSFGVGKV---RIGTS----PDKVRLVFDSAKD-RLPPTLV----ENSDTGLKVTFPAEE-SK-GA--------------------GVKEAPV-----------------TQAAPAVK------------------------------E-----AK----SKSPGVVEAIDFEVQG--DNSLVTVT------VSGVCE-----PGR-PVKVAKGATLTFKNCQIPRRLQRFIDSGS-FPSV---VKGITPI----SVKRKNAGDARLIVQL--RA-DAPSK-----VMQSGDKYIWEIRNTKLPTP-------KVEKNLPELKSG-------------DVK-STKNIGTEPAEIELAGDSGVE---------IP---AVDNATTFTQKSV-----AKKKYTGRRVSLEFSDAEVRKIFQLI--AEV------SNLNFLIADDVS---G-TISIKLVNVPWDQALDVILESKNLEMKR--EGN-----IVQIKPRGKFKSAQI-EEQEAKKAQERTMP----LVTEIFDVNFADIGEIQTQFE------------------------------------------------------------------------------------------------KIKSERGVITKDGRTNRVIVKDIQSAIDEMKFLLKNVDMPERQVLIEARIVEATSTFTRDLGVQWGLHYRDGSASF---------------------AGI-----NSLD----T-GWGGV----------I---------G------------------------------------------------------------------------IVP---------------------P---TTGF---NPA---D-T----SGT-SMGLSFGKLT--SNIQLDLRLSAAANAGLVKIV-------SSPKVVTLNNKQAKISQGQAIYL-PS--------T---S--A-----EG---------T---KQDKVDATLSLEVTPHITPDGTIS--MKITAKNDAP-GTAPP---------G----ATAAVNKKEANTELLVKNGETTVIGG-IYVDSDNETNTGVPYLMDIPLIGWM-FKSNSK--VKTKTELLIFITPRII---------------------------------------------------------------------------------------------------------------------
>Pe.pro-GCF_000015045.1-PPRO_RS04870-t4ap
MI------------------------------MAEYARNILKSTCPGNSK--E----------------LRMMW-----------------------------MRRQSILLALS-----LAVVSGFSSLM-PN---SAESAQDMSQVTHKTLAAIE---SITVLGEGSAAE-----------------LVIKLSAPT--TYTSYRTTSPLRLVIDLSQ---SGQGAIM-APVVLNSG-NFKAVTVSSYDTDAGVLTRLDVELVKDADAVLS------------------V-SKEKPTEIRVSF------------------------------------PSLSSPI------TET--PVSAAVTDNSVVTGNSS----PQP---QETTA--AIPEPVPS--AQ--S-ATI--RALTA-V-SVKNNAIV-----------------------LAIDGGVG-EFTAFRLS--------------KP------------------------DRFAIDLHGVKSVL--ASRLFSVNAFGVSSV---RLGLY----PDKVRVVLDAVDG-ALPKVVA----EKTNEGIRVAPMDTS-SV-SV----------ATRGD-----GATASTA----------------NNGPAPASR------------------------------ADDMKPAA----TLSVPRVDMIDFQVVN--GISRVAVK------VVGNAV-----AEP-PEKSPGFVTLTIKNTSLPKSLQRSLEAKG-FWSP---VLRVTPLLVTTRKG----TDTKIRIAM--RK-TVPYE-----YRREGDMLFIDFKN-PEGMIAEKP---AVPYLVAKSGEE-------------PPG-SDAALRSE---------------------------LASSPDPSRKPLG-----SAKEYWGRKVTLEFADAEVRKIFQLL--SEV------SNKNFVLGDDVT---G-TISIKLVNVPWDQALDIILDAKDLETRE--IGN-----VLTIKKRGAFKEQLV-KQT---------------TYTEYFSVNYSDAKSIKPQLEALL------------------------------------------------------------------------------------------DPVLLKEKLATITADDRTNTIIVTSVQSDIDRIRAHLVKMDIPEKQVMIEARIVEATSTFTRSLGVNWGVHYTDASGSL---------------------LGI-----TQLD----T-GFGG-----------I-T--------------------------------------------------------------------------------TAP---------------------P---TSG-----TG---D-S----AGG-NMGISFGALG--NGVQLDMRLSAAATAGLIKII-------SCPKVATLNNKKAKIAQGQQIPY-TA--------S---D--G-----DN---------V---ETKFVEAALSLEVTPHINANGTIS--MNIVAKNDSM-GDAVGS--------S----TAPAINTKEATTEMLLRDGETTVIGG-IFVDTDNDSDAGVPFLMDIPAIGKF-FKTNSK--TKTKTELLVFITPRIMATTL-----------------------------------------------------------------------------------------------------------------
>Ch.api-GCF_000601485.1-CAP_RS15890-t4ap
--------------------------------MKSNREGRSRRGA--------------------------------------------------------------------------LCRA-------------------------------------LAIG---------------------------------------------------------------------------------------------------------------------------------------AVLTAGSLVGDA-----------------------------------------A-------AQAV---------------------------A------------IH-IRD--VKLTA-P-TEETAEIV-----------------------VATSGTP--RFSARVTD--------------GG------------------------KRLLVDLEGADVQG--APGAITRGNQLVGGVMTQSFQTGA---QRTTRVLVQLAR---PVAYRL----RAEAGSLVMSFKAAD-QT-GPM---------AAPG------------------------------TPVSPAPSP--------------------TPAPSTV-EE-----AP----PGSGPTISDVRFDHRA--GHDRVIIE------MTSIPS-----FAQ-TSPAPGRLVLELKGARLPDRLQRTLDVGA-FGGT---VRAVSSY----RRKS---DASRVVVEV--EG-QEGALA---SVAREGNALVLTVSDGPVHSMLSGK---GVDGG----VAR-------------RAR-VVAREEAFDDGVPRVTTSFEQGKAVREASTEPD----QADAFLPTIAG-----QQRRFTGRRVDLDLKDADIHNVLRLI--SDV------GRVNIVTADNVS---G-AVTIRMRNVPWDQALETVLQAKGLGMVR--QGN-----MIRVAPIADLNKERE-LEIARRKSEQQLAP----LETRLIPVSYAQAAELQA------------------------------------------------------------------------------------------------RAKDLLSPRGSMAVDERTNVLIARDVGGNLNQIEELIRALDTQTPQVLIEARVVEATSRYTRDIGIQWGGDTTFSAA-----------------------TGNPTGLAFPNS----I-GLVG---------G-A-SD------ANT------------------------------------------PTAG--LSPFN-------------SR--VAN---P-----NFAVNL------P---AT------VG---S-G----QGG-ALGLTFGSIN--NAVNLGVRLSAAEASGMLRVI-------SSPRVLTLDNREARISQGTLIPF-SQ--------V---S--A-----QG---------V---QTIFQEAKLQLLVRPHVTADGSVA--MHVKINRDEP-DFTQTS-----AR-G-----DPTILKREAETDLLIMDGHTAVIGG-IFTRNTGRNLDQLPLFGDIPVLGVL-FQRRRA--ADTRSELVIFLTPRIVNRAEALGR-------------------------------------------------------------------------------------------------------------
>Br.sed-GCF_003258315.1-DN745_RS03030-t4ap
MKVDRNKDVNADTTALNSLETLRAGANNTMKLMNQKNSSPLKPTRPNSRVV-------------------------------------------SSLSGRSHAMRRTLSALCL----CTLAGFGGSVLTP------------TTAFAQGSAATSVKSSGALQVREADDGTY-----------------IRLRGTGEP--TFSVFKLTNPLRLFVDVSGWEPASGDSASAATQNVSNG-VISKVALVGVDENARPITRLIIGFDEAAHYDV----------------------KADGNDIVVFVDGAKRQQAPRNLAQVQQRTKQLEAE------RQAALKRAAELSN-ALGSARS--ELDSVAHEKDQVKARLAKMAADAQRSAQKVDTQIAKLE---AAQNRQRE-LETQIDKLRASL-AQGNESVRSELAEFEKTRDQLNNRLKTQRSELQAARTQADKANQRVAEIQA---------LVNQR-------------------ESEITRLRAELQQTRA----RQKEVAKGNESLEAARKKNAQELA--SLQKLRQQLKGEQQ-RMAALET----KRQAEQTRLAELASE-RQ-AAQRQ------LADTESQLAERRQELEAIR---------------SRENLPAAR------------------------------A-----VAL--NAQEANSVRDIRLETVN--GRSRIIVE------LNRASS-----SFETLPSKDSRAVMILNNVSLPDALERTLSSDA-QSGA---VRLLSSY----TDRE---GNVRVEAEL--GG-KTSEI-----IRQDGNQVVWEFAPEMTEELAQNA---PQNTVHPGGQAR-------------PST-QGTSFTS-----------------------APP--NYPRTVADPSKVS-----TVPGMKRKRLTIDLRSADIQNVLRLL--AKE------GGVNIISGDGVK---G-SVTMRLRSVPLDQVFLTVLNSQGLGFEV--RGN-----VIRVAPQATLLAEQK-ARAEARASAQQLEP----LEVFLMPVNYAAASEMQPQVQ------------------------------------------------------------------------------------------------GLLSPRGSVTVDARTNTLIIKDLAANLTPIRALVESLDSQVPQVLIEARIVETNDTFTRQLGIQWGGDFSFSQG-----------------------NGNPTGLIFPSV----L-GVAG---------G-A-TD------GET------------------------------------------NATGT-----------------------SSN---P-----NFAVNL------P---AP------AG---T-G----SGG-AIGLTMGSVG--GAVNLNLRLSAMEASGHAKIV-------SAPRILTMDNTEATISQGTSIPI-SV--------V---S--A-----AG---------V---QTVFVDATLELTVTPHVTPDGNVQ--LKISASKNEP-DFQNTG-----AR-G-----DPTIIRKQAETELLIKDGDTTVIGG-IYTRNSGSSLSAVPFLHKIPILGAL-FKSTST--SERRTELLIFITPRIVNRQESLGSNRAGGSVDMD---------------------------------------------------------------------------------------------------
>My.ful-GCF_000219105.1-LILAB_RS35760-t4ap
--------------------------------MLEESAVTRGK------------------------------WM--------------------------------------------LAAAWAVVLMG--------------ARVHGAELNTLR---GLDVSRTGSGAQ-----------------VVVTGTRPP--TFTVFRLSGPERLVVDLSS---ADATGIK--GHHDGSG-PVSGVVASQFSDERASVGRVLLALDKASQYDV----------------------RADGNRVVISVDGAAQASA------------AVEA------------PRAAAP-S-KPSAAPV--QSEAKPSEPVLVAARSA-----APRKAEVAPAKAALPENVVAAEADERE-VANPAQRITA-M-SFKNDTLR-----------------------IQTDGDIA-RYEVLELA--------------DP------------------------PRLAVDLFGVGM----ATRAPRVSAGALRDV---RVGEH----ADKVRLVLDVRG--KMPAYRV----DRASRGLEVVLGGAV-AR-KA----------APEA------RVAVASV-----------------TEVEPLRQ------------------------------A----PAKA--ESSPMVEVKDLRFEENG--AGGRIVMK------LSGTAA-----WKV-DRPDPRSAVLTLDSARLPKKLERSLDTSA-LETP---VKMISAFSVP-GEG----SKVRLVVAA--DG-AIEEK-----VSQSGSSLTWRLDVKG-------------------VKTE-------------EVA-VAQRTAGF---------------------------TTEAPAYAAEGAP-----QQARYRGKRVSFEFKDIDIQNLLRVI--AEI------SKKNIVVADDVS---G-RVTIRLRNVPWDQALDLVLRTKALGKEE--FGN-----IIRIAPLKTLEEETR-LRLERQRSLKQQED----LMVNLIPVNYAVATEMAARVK------------------------------------------------------------------------------------------------DVLSERGSVTVDQRTNVLIVKDVRSNTERARSLVRNLDTQTPQVLIESRIVEANTTFSRSLGVQWGGQARAGQS-----------------------TGNPTGLIFPNN----L-AVTG---------GVV---------G--------------------------------------------AAAGL-----------------------PDN---P-----NFAVNL------P---VG------TG---Q-G----VGG-AMGFTFGSAG--GALQLNLRLSAAENEGTVKTI-------SAPKVTTLDNNTARISQGVSIPF-SQ--------T---S--A-----QG---------V---NTTFVEARLSLEVTPHITQDGSVL--MTINAANNQP-DPSSTG-----AN-G-----QPSIQRKEANTQVLVKDGDTTVIGG-IYVRRGATQTNAVPFLSRIPVLGFL-FKNNTE--SDLRQELLIFITPRILNRQTIAQTL------------------------------------------------------------------------------------------------------------
>De.cam-GCF_000526155.1-DEFCA_RS0111970-t4ap
--------------------------------MSQSIRRPSAWKT---------------------------VWG------------------------------------------AALGATLAACAAPQPR--TSAEPPAPVAPAAEAQRVRIT---GLSISPQDTGDR-----------------IHLEADGTP--AHRLRVSDAPPQVSLRLDG---VTLEGVA-PRVDVGDG-VIEALEARALPEGAA-----EITVRPTGPVEAV------------------AEPVPGGLDLVVRLR------------------------------------------------ATE--SRTAMPS---------------------------G---------G---E-MRQ--EVVEP---LAGNQGLR-----------------------FRFGQEPT-NLAAFLLS--------------DG------------------------RRLVIDAEGVSLPA--AQVTKDLE-GPVVRV---RLGRQ----EGRVRAVVEAKDPSVLKGYRL----EKVSEGFVLKLGEPA-EA-PK----------PEPKA-------ARAPAAQK-------------AEEARPAAT-----------------------------EA---RWES----LAGGGRVSDLGFRQDA--DWSRIELA------FTKPAP-----HRV-VEAGPERIVVDIPATTLPKRFRRALDTSA-FPGA---VKLVAAY----PRG----SDTRLVVDL--RK-PAPFR-----IERDATHLTVLVAGGSTAPPETG------------VAAV-----------RREED-QIVLVEGEPAG-------------------------AEEAPAGEEAEG-----GGPIYTGRRLSMDFVDADIRNVLRLI--GEV------SGLNLVAGDDVQ---G-KVTVRLVDVPWDQALDVILKTRGLDKVR--EGN-----VIRIAPAERLAQERA-RRLEQEKAEKEQAP----LVTDIVAVNYASAQELSDKVK------------------------------------------------------------------------------------------------AVLSDRGSVSVDERTNSILIKDVAERLEEARELVRRLDTQTPQVLIEARIVEVSSTFAKDLGIQWGGRFEASPR-----------------------TGAATDWAFPHS----I-GISG---------D--------------------------------------------------------TGVG------------------------------------NFAVNF------P---SAG-----GA---G-G----PGG-ALALTLGHVN--DVFSLDLRLSAIETSGKGRVI-------SSPRVTTLDNKTAEISQGVEIPF-TT--------A---T--E-----EK---------I---ETQSIEYKLRLNVTPHVTADRSII--MKIDLSKEDP-SATFQA-----VD-S----RTPGKETRAATTEVLVKDGETTVIGG-IITNRQSNVESGIPWLSKLPFVGWM-FKSKNN--RMDKTELIIFITPKIVNPPALETAAQNP---------------------------------------------------------------------------------------------------------
>Ma.mic-GCF_001895085.1-MMIC_RS11155-t4ap
--------------------------------MGYNMSFFKL--------------------------------A----------------------HACVKKLFGIMAAVSL------LGVL----------------------FVPQLEAATIK---GLQLLSDGSGQN-----------------LSIVMDEAA--EYQVYNLEGPARVVLNFPK---ATMADSV-GE-VKGDG-GVETV----FPVQDSNGARIEVGLAKGTTYDI----------------------VEKGNDLLISFV------------------------------------------------SNT--KRKAKAG----------G----------------A-------------E-IQD--ISVRD---KAGVTELV-----------------------LRGKQMDA-NHNSLVTN--------------DG------------------------KTMVLDFWGGVSKL--PKEYFTYTAQRLNDV---TVGAA----EGRLRLVVSLRAG-AGANHQI----DASANQMIVRFGKVE-S--------------------------------------------------------------------------------------------IP----TATGLTVEAVDFQPDD--RIAHMVIR------TNAANP-----IIN-LQEDNGKVILDIKNAALASGQERSQDVRA-FPGP---VNQIDSY----AVN----KDVRIVARL--RG-KAVVS-----SYQSGNVLTVTLKP---------------------EDMA-------------TAA-QL----------------------------------------SEEELR-----DEKVYSGQKVTFNYKDIDIRNALKLI--AEM------SELNMIMADDIK---G-TLTMRLVDVPWDQALDLILQARGLGKEQ--SGN-----VVRIAPLDVLKSDAD-ARKEAQQVAEEIAP----LDTDFIQLGYASVNDVSTILKGGSVTQSAGLGNSE------------------NRTTSKA-------------------------------------------ETGIGGE----GGLKLLSDRGSILLDERSNTMIITDTRERLNNIKRLISVIDKPMQQVLIEARIVEASDTFSRDLGIRWGGQFNSAGNKF-----------------------T-------HG----V-GVGT---------P-A-TL-------------------------------------------------------------------------------------------GNVVDL------G---AA------VG---A-G----AGG-AIGYSLGTLS--GALNLNLELSAAEANGDVKVV-------SSPRVFTSNLQEALIQQDEQIPF-DQ--------V---T--T-----SGG----A---T-TITPVFQSAKLSLRVTPQITADQRII--MELKVNKDTP-ITNVA---------G----TATAINTKTVETRLLVKNGETVVLGG-IYTQTTSDNVSGVPGLMDIPLIGHL-FKRKQK--TNNRSELLIFITPTVIDTEGESSN-------------------------------------------------------------------------------------------------------------
>Gh.biv-GCF_000744415.1-DM09_RS00660-t4ap
MLYTRVGCKKVVRFGEESE-------------MKKNNGSYALCS-----------------------------W---------------------------------------------LKACFLVSML---------------MITSASWAGTIS---NVSLLDSKDGDM-----------------LIIESDEPL--EYQIFDLNEPPRLVMTFPN---ADIDAAV-V-AIKGAGAGVTNV----FPKKNELGVRIEIALSESLSYEV----------------------DEQAQSLVVHFQ------------------------------------------------AVK--SKQAVGN----------K----------------A-------------V-VKK--LQVKD---KGDMTEVV-----------------------LKGFNLDA-SHNSFLTN--------------KN------------------------RTLVVDFWGGKSQL--NKERFQFSSQRVKAI---TVGEA----EDRLRLVVDLNHV-GQMEQQI----EASPEQFVIRFGQVE-HI-------------------------------------------------------------------------------------------------ETGSAKVESVDFQPNG--RLARVMIR------TDVTNP-----VVL-VSDDEGKTIIDIKNASLKQGQERTQDLRA-FAGP---LSQIDTY----KNG----ENVRIVVRT--RE-TVETT-----SFQQGNVFTMNFVP---------------------EEVA-------------VST-RG-----------------------------------------KGKGD-----SEFTYKGEKVTFDFKDIDIRNALKLI--AEM------SDLNIIMSDDVT---G-TLTMRLVDVPWDQALELILSARGLGKEQ--AGN-----VLRVAPVEVLRSEYE-SKIEARKGSLQLEP----LVTEFITLSYTKVEDVKTMLKDASKTAKKGAKVE----------------------------------------------------------------------GAMPSA----DNSGLMSSRGSILIDKRTNTIIIKDTLSAINNIKRLIKAIDTPIKQVLIEARIVEASDQFTHSIGVRWGGSVNRSTN-----------------------TNFPGAVAIGSTATGGV-TTGG---------A---TT------GGV--------QSSITAS----------NANAI------------LAGGQ-------------------TA--ATG---R-----GFLVDL------P---AT-----------G------NGG-SIGFSLGSFS--NAINLDLELSAAQADGTAKIV-------SNPRIVTSNLKQASVTQGSLVPI-VT--------P--GS--A-----NN-----P---A---TTTLTKAALTLDVTPQITADGGVI--LDIVVTKDSP-ATFN----------G-----ATGIDSKAVTTNVYVKNGETIVIGG-VYTREKAFDKTSVPYLSEIPVLGWL-FKSETK--RDNKTELLIFITPKIMQGKSGV---------------------------------------------------------------------------------------------------------------
>Th.tep-GCF_000423825.1-G579_RS15435-t4ap
--------------------------------MNKAKQQDRRKSSQAHAA--PL-LP---HHARRPLR---------------------------------------------------LA---------------------------------------LVLLGIGA-----------------------------------------------LP----------------------------------------------------------------------------------ALA-----AIEP-------------------------PVQPAA----------A-------SQAA---------------------------A-------GQA---A-LID--GLVQQ---QGARGGIL-----------------------IQARQRP--DYDVNVLD--------------DG------------------------RRVQIDFLNTRFGP--AVQPVR-GSGNVQLIKP-SNLPA----SHTARLELLLNQ---PMPVMV----EPAASGYRIAFASAF-AT-AP----------AA------------------------------------PVSAA-------QAASV-----------PPA---G-----AV----SPATPAIADMTFHRGAN-NAGRMEIQ------VAQGTP-----SPD-VQRQGDRLLVDLPNTRLPAHLERRLDVTE-FGTP---VRTVDSY----QRG----RDTRLVFTV--PA-AFDYT-----AYQVGSKLVVEVKP---------------------RALS-------------RAD-DP------------------------------------------SKAE-----PGKPYTGARFSMDFQAIDIRNALQVI--ADF------TGLNIVMADNVT---G-TLTMRLKNVPWDQALDVILESKGLGMRR--DGN-----VIWVAPQKDLDAAEE-ARLKAEQSKIKLEP----LVTELIQVNYAKAEELAELLKASSGTSTTTSRTNTSLD-------GTRQETETYRTGLLT-------------------------------------------SLGLSGQ----LGNNLLSERGAVTVDNRTNSLLVKETPSNLANIKLLIAKLDRPVRQIMIESRIVVATTNASRSLGVQWGGSYNDTTG-----------------------YDFPYS----------I-DLSG---------A-Y-A-------GG-------------------------------------------QVGGA---------------------RGVVT---P-----SPVVNF------P---ATP-----TS---G-----FTPA-SLGFRLGSFL--GNKILDFQLSAIEAEGQGKVV-------SSPRVITADQQKAIIEQGKEIPY-QQ--------A---T--S-----SG-----A---T---AVSFKKAVLSLEVTPRITPDGKVN--LDVFATRDSK-GEIVPG--------G------VAIDTRKVKTKVLVDNGETVVIGG-IYEEEENQQETGVPGLRKLPLLGHL-FKNRTR--TKNQTELLIFLTPKILDGPVPESR-------------------------------------------------------------------------------------------------------------
>Ac.fer-GCF_000021485.1-AFE_RS03485-t4ap
--------------------------------MSPASSTSRHTRRVTASS-----------HARLP-----------------------------------------------------LPRPAT-----------------------------------LAVL-----------------------------------------------------------------------------------------------------------------------------------AAALCLS--------------------------------------------------S-------GAAW---------------------------A---------E---SLISS--ITPVQ---DQHGTAFL-----------------------IRSDSRP--AYDVNTLN--------------GG------------------------YRVRIDFSDAHF---LNSVGAVAGSGAVQNV---LTENI----GHHARLDLLLKS---PQAIMMEP--APEGYRLALVADKGN-TA-TS----------AA------------STSTVP------------ATSNVAPAPAA-------AALPV----------------PA-----PT----TASGTQINDLSFKRGKN-GGGILDLS------ISGPQP-----QMN-VTRENGALVVELKDTGIPSSYTHRFGVSQ-FGTP---VQYVDSY----PLG----RSTRLVFAI--HG-PYEYS-----AYQLGQRTLIDVHP---------------------KAAE---------------------------------------------------------------------AVDNPNAGARLSMDFQNISVRDALQVI--ADF------THQNIVVSNNVT---G-SLSIRLKNEPWEQAFQVILQSQGLAVKH--IGN-----ILWVAPASQITSQEE-AQLKADASKRKLEP----LETELIRIRYAKASEIASLLQGFDQNKEPGGGETGNEMN------PAQNAALASALGIPN-----------------------------------------------SSL----IGNSLLGPRGSVAVVTRTNSLLVRDTPQDIANIKHLIAKIDRPVPQVLIEARIVQVTTSAAQSLGVNWGGTYTSGGG-----------------------GGI-------------V-NLSG---------TGA-T-------G----------VTS-------------------------------TQGGA--YPM-------SGTTTTTGT--GFT---T-----PALVNL-----VP---STAGT--ALA---S-M----NPA-SLGFALGTAA--GNRILNLQLQALQADNRAKII-------SSPKVLTQDNEKAVIEQGQEIPY-QQ--------A---T--S-----SG-----A---T---AVSFKKAVLSLDVTPHISPNGKIT--LDVDARNDQP-NYAQAM-----PS-G------IPINTQQVKTKLLVNNGQTVVIGG-IYTDSTTQNETGVPLLRDIPLLGWL-FKSHIN--SVAKTELLVFLTPKVVGGESPGGLGVASAGSN-----------------------------------------------------------------------------------------------PGT---
>Th.den-GCF_001399755.1-AN478_RS02015-t4ap
--------------------------------MFLAQALVSTAA---------------------------------------------------------------------------MAEVQVSKVELFE----EGEET------------------GLLLT----------------------------GDGPL--TYRLLSQEEPPRVLVQLPD---AAIEESA-LPETASEG-LVEELT---LHTSEGQPPRLELRLSRVAEASA----------------------TREGAALAITLAP-----------------------------------------------AKR--TNPASAEMEREPEPE------PQPL--------QARPEP--EKDAGPLT-LED--FDLKE---GAQGASLT-----------------------LKTSREPR-QFQSFQLD--------------DP------------------------RRLVVDLQDAKLGV--SKNRHPQNHPLIERV---RFGQG----SDHARTVLDLKG---QVTHNL----EPAPEGLRVSLRRPS----------------------------------------------------------------------------------------R-----------SQDGREVTDVDFTVGPEPDVGRVELS------LDSTGA-----EAQ-VQLEEGRVVMDLPKTRLPEELEKRLQVTD-FGTV---VESVDLY----QRE----DAVRVVASG--KG-PLEPT-----TYQLDDKLVLNVGK--------------------RVSQE-------------AKK-GP--------------------------------------------EA-----TGEPYQGEKLSLNFQNIEVRQALNIL--ADF------ADLNMVASDSVG---G-QLTLRLNDVPWDQALDIILDSQGLGMDR--RGN-----VIRVAPQAELQQQAQ-QELEAEQKRRELVP----LRTEILQINYAKASEVKALLESQGE-----------------------------------------------------------------------------------------GEGGMLSRRGSISVDERTNSLLVRETPEQLRAVRQMVEKLDRPTRQVMIEARIVKVNTSFERQMGVRWGGFHTDTTGFEF--------------------PNR-------------L-DFSG---------S-L-S-------GAQ----------------------------------------------------------------------NAE---P-----DLAVDL------P---AAG-----VG---G-G----AAG-SLGMRLGHIA--NNTTLDLELSAIEAEGNGKII-------SSPRVVTSNQQEATIKQGTEIPY-QE--------A---T--S-----SG-----A---T---NISFQEAVLSLGVTPQITPDGSLI--LDVEASNDSV-AQNTAA--------G------PAIDTEEVETQVLVDDGETLVIGG-IYAKAEREDETGVPFLRKIPLIGAL-FRSRTT--TTQKDELLIFLTPRIVEDKATGGRQVKQDQS------------------------------------------------------------------------------------------------------
>Ac.thi-GCF_001705075.1-A9R16_RS09780-t4ap
--------------------------------MIRLKLAAIAFALSAFAMAGAATL-------------TGLSWTTAAGKPALRLTISGHRRGRLEVRRHGRLLRVHLRRTTLGPHVRDLSGSGTVKGVY-PYLADHGHGV----------------DVDVLLT---------------------------------------------KRGRMHLTR---TSYGYEA----------VLTGVT--------------------------G------------------VVPANTPVTQSVAARP-------------------------------AAQPAVKA-QP-AVVNA-------AANG---------------------------P---------N---V-LQK--LSYFA-F-PGDRIELH-----------------------LVTTKRPE-APSAFVLT--------------KP------------------------AMVVLDVPHTVIKP--SLGELQVGAGDVRNV---AAVEA----NGMTRIVIRLVS---PAAYRA----YVRPHAIDVIVASPN-TH-IA----------QA--------------------------------AIPKPKTPVL-----------------------PP---G-----PN----HRPRYRLRAITFHRGRD-GAGKVQIK------LSSSNV-----AVS-VHNRGHRIILTFHDTAVPKAEQRKLIVTD-FATP---INTIRTF----QDG----RSARMILHT--YG-HYTQM-----GYQAQRGFLMRVTP---------------------VSRH-------------AYR-VL--------------------------------------------ER-----KKNKYASRKISLDFQHIGVRAALQVL--ANF------SGLNFVTSSAVH---G-TLTLELHDVPWKQALHLILRTKNLGMER--RGN-----IILVAPAAQMAAERE-ARLKARAEARKLEP----LETVLIRMNYAKASDIAALLKSTRTVGAQTSNMPF------------------SSVTYSK-----------------------------------------------QTT----ESTSLLSKRGQVTVDKRTNSLIIQDTPQRVRAIRRLIAKLDRPVRQVLIEARLVEANDGFNKSLGAQLGLNYSYSTP-----------------------STSISS-------CPAA-QCAG---------S-----------G----------QSTAPGL-------------------------PSSTAGT---------------------LSNTSI--G-----AFNVNL------P---SVG-----VG---S-S----LPA-TFALTVAKIA--SNNLLNLELSALQAENKGKII-------SSPRLITANDRKADIKQGEEQFF------------------N-----LG-----F---G---QSMLQQAVLGLSVTPRITPDNRII--MTVKITDNSF-ANAVA---------G-------TLDEKSLKTQVLVNNGQTVVIGG-IYQNSRLRTVTKVPFLGNLPLLGSL-FRNTLV--NNTRSELLIFLTPRILAPSLSLQSG------------------------------------------------------------------------------------------------------------
>Su.lim-GCF_002355735.1-SCL_RS00310-t4ap
MNWTN------QG--------------RNI--MKQQTLILRTI------------------------------------------------------------MATAGRCLAL------L----------------------------------------LALAGTTVTASGAEIQSLVWEPGSDTPVLQVRMSGEG--AYTTQVLEDGQRLRISFPD---SSMGPAL--AEIQGLD-KVKGVY--PYLADNGTAVVVDLLMNEPGQLDVQKAEYGYRVVASSSAAPSSTAAVPAPATVAVA-------------------------------------PKAEAPAPEQPAAA------PAVDD---------------------------R---------N---S-IED--IVYTK-L-PGDRIQIT-----------------------FKMTKPPV-EPNAFTIT--------------NP------------------------ARISLDFPNTRVGL--EKKSLAVKEAAVTSV---TAIEA----EDRTRVVLSLIK---PVAYST----SIEGNNFAVTVEAPV-SA-IA----------GA----------------------------------VEP-----------KTTHF------------AS---------TR----KAGKFSLKGIDFRRGPQ-GDGKIIIN------LSDPAV-----GID-IREQAGEIMLDFLNTAAPAELQRRLDVVD-FATP---VQTIDTF----VQG----KNTRMIITP--KG-KYEHL-----AYQTGNVFTVSVKP---------------------VIEK-------------PDE----------------------------------------------KKV-----DEFGYSGEKLSLNFQNIEARAALQVL--ADF------TGLNFVVSDTVR---G-SLTLRLKDVPWDQALDLILDSKNLAMRR--KGN-----VITVAPAPEVAAKEK-ANLEATKAVVELEP----LVSELIQINYAKAEDIASLLKSIKAVTTASAQ-------------EHPVFGSAATGATVE-----------------------------------------------RSS----SSNTLLSPRGQVTVDERTNSLLIQDTPGKIREVRQLIAKLDQPVRQVMIESRLVEATDNFSKSLGVRFGTKYTDTSP-----------------------SGR--GG-----------AVSG---------T-V-S-------D----------SSSI------------------------------VAAG--TLS-------------------ANS---S-----GLNVNL------P---SPG-----IG---T-S----VAG-SIGITIAKVG-SNGGLLNLELSALEQEGNGKVI-------SSPRIITANQKKAVIEQGQERVF-TT--------S---V--------LG-----V---G---SVVTKKATLKLEVTPQITPDDRVN--LEVNITKDNF-TDAIN---------G-------VLNIKDIKTQVLLDNGETVVIGG-IYEQDKTDTITKVPFLGDLPLLGWL-FKGKET--KDNKTELLIFLTPRILSDNLSLR--------------------------------------------------------------------------------------------------------------
>Ar.xan-GCF_003315245.1-DFR28_RS16240-t4ap
--------------------------------MNASHLPESMCKRITQI----------------------------------------------------------------------LAC--------------------------------------VALV---------------------------------------------------------------------------------------------------------------------------------------TFA-----------NF-------------------------------------S-------LAQQ---------------------------S---------A---V-LTD--VLYSE-L-SGDTIQIN-----------------------FVTDAKLE-EPGSFSTE--------------TP------------------------PRIALDFFGLKNGL--EKSQIDVSSGKVDSI---VAVET----VDRTRIIINLFS---SARYTL----LPTDDGYSVTVHNTD-FD-DS----------QV----------------------------------RAPKPF-------------------------AS---R-----PD----VQSDVAITNVDFRRSEA-GGGTLIVD------FSDDNI-----SVD-TRERDGEIVVDLLGVNLPQEMEQRLDVTD-FATP---VQTIDSF----QNA----DNVRMVVVP--QG-RYQHL-----SLQAGSRYTLVVDP---------------------IIET-------------VED-ER------------------------------------------DRAD-----SELGFEGERLSINFQNIEVRAALAII--ADF------TGINFVTSDSVS---G-KITINLKDVPWDQALDVILRTKGLAKRQ--TGN-----VIWVAPSGEIQKVEE-EELKQNAVVAEFAP----LVTEVIRINYAKAEEVADVIKSVKVIRQGNTASGTDFDG-------------PRSSAVNI-----------------------------------------------TET----DKNSLLSARGSVTVDKRTNSLLVQDVASQIKSLRNVIAKLDKPVRQVLIETRIVEANDTFSRELGARLGFQRITENARFPGA------------------NGSNIG---------DF-VGSG---------T-T-E-------G----------LTTISDS----------LND--------------DEDGV---------------IFDNSR--GTP---G-----GLAVDL------G---AES-----IE---G-T----NPA-SYAFDIFRAGTGFAHLITLELSALEADGRGRIV-------ASPRLLTANQKEARISQGQEVYI-AIPGNG----A---GVGG-----GG-----Q---G---GLEKIEAELTLIVTPQITPDDRVI--LDVKISQDNL-------------------ITPTIVGTKQIETQVLADNGETVVIGG-IYQEDTANSETKVPLLGDIPILGNL-FKKKTK--RSNRTELLIFLTPKIISPKLNLG--------------------------------------------------------------------------------------------------------------
