# Supplementary material for: CryoEM structure of the type IVa pilus secretin required for natural competence in Vibrio cholerae
Source: Nat Commun. 2020 Oct 8;11:5080. doi: 10.1038/s41467-020-18866-y (PMC7545093; doi:10.1038/s41467-020-18866-y)
Supplement: Supplementary file 4 — Supplementary Data set 2 [file 41467_2020_18866_MOESM4_ESM.zip › RAxML_bipartitions_50coll.secretins.t4ap.trimHmm.fl.cd-hit.65.cluster1.1E-110.linsi.manualedit.linsi.raxml.protGILG.fa.figtree.ord.rmp.nwk]

(((((((('Ce.jap-GCF_000019225.1-CJA_RS02045-t4ap':0.2977529000930885,'Gi.chi-GCF_000377745.1-D568_RS0112050-t4ap':0.3461697238775896):0.3340455434920764,'Po.hyd-GCF_000744735.1-U740_RS00605-t4ap':0.4855953312896317,'ga.pro-GCF_000209515.1-IMCC1989_RS07940-t4ap':0.7418328495751756,'Sa.deg-GCF_000013665.1-SDE_RS14060-t4ap':0.481792344128225,'Mi.the-GCF_001617625.1-A3224_RS01070-t4ap':0.6342296923426827):0.09744700045652266,'Pa.med-GCF_003402235.1-DDZ17_RS16240-t4ap':0.5212892870616215):0.10811483378190268,((('Ps.ben-GCF_900100495.1-BLS63_RS05310-t4ap':0.2202473173191013,'Ve.gra-GCF_001580025.1-AXE65_RS07915-t4ap':0.36668464623003594):0.07348723216894859,'Ps.yan-GCF_900114825.1-BMZ23_RS03610-t4ap':0.26681056577188933):0.2215184688562699,(('En.ely-GCF_000710775.1-GV64_RS07795-t4ap':0.37623039875061703,'Pa.hal-GCF_900174585.1-EHSB41UT_RS02880-t4ap':0.3692015944592524):0.08605917525881956,'Zo.gan-GCF_000428585.1-F607_RS0104150-t4ap':0.4019791588087509):0.12894301648655082):0.08474475715962493):0.05612495279401308,((((('Ac.joh-GCF_001484935.1-RZ95_RS01485-t4ap':0.4553298505930714,'Ac.bei-GCF_000368985.1-F934_RS03550-t4ap':0.09819986288233817):0.12028099537256498,'Ac.ind-GCF_001922625.1-BVG73_RS07265-t4ap':0.1740136550560547,'Ac.bau-GCF_000746645.1-IX87_RS12510-t4ap':0.1869573985509354):0.05810390943374166,'Ac.boi-GCF_900096955.1-BLS38_RS00875-t4ap':0.8678807477501511,'Ac.mar-GCF_900096915.1-BLQ60_RS08490-t4ap':0.30337033784028566):0.2903222357312494,((('Mo.sp.-GCF_002224245.1-CEW93_RS10485-t4ap':0.29991946614392173,'Mo.equ-GCF_002027555.1-B5J93_RS01835-t4ap':0.27238195066471693):0.24196923725336683,'Mo.cat-GCF_000092265.1-MCR_RS06505-t4ap':0.7081063251933655):0.11513647312314967,'Ps.phe-GCF_000685805.1-G561_RS0103285-t4ap':0.7922561773156938):0.40759072320826206,'Al.ill-GCF_000619845.1-Q337_RS0110595-t4ap':0.18869466894584486):0.40157745636537,('Al.sp.-GCF_002216105.1-CEK62_RS13210-t4ap':0.46400094746476217,'ga.pro-GCF_000198515.1-HDN1F_RS11935-t4ap':0.4845921466097325):0.08499547716273703):0.09324382227858319,'Ha.uta-GCF_900162675.1-BN1004_RS03080-t4ap':0.5757614779150715):0.07582957649265953,((((((('Ma.hal-GCF_003014615.1-CLV44_RS07655-t4ap':0.25203052007893945,'Ma.geo-GCF_900107855.1-BLV48_RS13080-t4ap':0.27561551883573987):0.09046208808747158,'Ma.sta-GCF_900155945.1-BW956_RS18890-t4ap':0.3728196031720863):0.16598012706399556,'Ni.lac-GCF_000691225.1-ADINL_RS08620-t4ap':0.3917458847448425):0.08222243221475534,('Ma.sp.-GCF_000705555.1-ADIMK_RS03915-t4ap':0.18930668351115898,'Ma.lut-GCF_900108065.1-C4S72_RS20680-t4ap':0.22930253790801558):0.17035671169993005,'Ma.pro-GCF_001528745.1-MPRO_RS11105-t4ap':0.3294692908988406):0.10630573813502275,'Ma.jan-GCF_000620085.1-Q354_RS24720-t4ap':0.36549475442681034):0.18333582514813918,'Mo.cor-GCF_003345655.1-DV711_RS16080-t4ap':0.34395970930510744):0.1626202989043235,'Ba.alp-GCF_000619885.1-Q334_RS17770-t4ap':1.066036459237873):0.25560010409864686,((('Ha.hua-GCF_001431725.1-AR456_RS03155-t4ap':0.6745815685434615,'Ku.mar-GCF_002157205.1-B9H00_RS12710-t4ap':0.5141221638704159):0.28262516259961856,'Ma.min-GCF_000422325.1-H571_RS13965-t4ap':1.113131320532466):0.12146467711449738,'Oc.lin-GCF_001995095.2-BTA35_RS15345-t4ap':0.7192520566742302):0.2112706857456521,'Ps.jap-GCF_900108915.1-BMX05_RS03640-t4ap':0.8524626990921433,'Sa.imp-GCF_000423605.1-G565_RS0112095-t4ap':0.7792675248868175):0.2444360827686216,((((((((((('Es.col-GCF_003292075.1-CXU23_RS10615-t4ap':0.3273013634827677,'Ma.phr-GCF_001655675.1-A9B99_RS12575-t4ap':0.7382441152146977):0.10278518102252976,'Sh.bla-GCF_000262305.1-EBL_RS01150-t4ap':0.7031184943658135):0.15405743735887656,('Ta.saa-GCF_000439375.1-DW47_RS0105490-t4ap':0.5990456015895429,'Ph.fle-GCF_000518745.1-L871_RS13300-t4ap':0.8999889217517092):0.4633911449299477):0.11210050193740084,'Er.amy-GCF_000091565.1-EAMY_RS33185-t4ap':0.48455425658344886):0.1379284654809414,'Pe.car-GCF_000023605.1-PC1_RS19365-t4ap':0.4518690193603385,'So.pra-GCF_000517425.1-SANT_RS01930-t4ap':0.8466709547329829):0.20347494559519363,'Le.gri-GCF_000439085.1-G544_RS19925-t4ap':0.5644197930293364):0.1629085107013819,'Gi.api-GCF_000599985.1-GAPWK_RS03580-t4ap':0.9031106409153469):0.22931378076727693,((('Ha.spu-GCF_000238795.1-HSP_RS0106970-t4ap':0.4475284203548213,'Pa.sky-GCF_900109845.1-BMX13_RS01820-t4ap':0.44384708097170256):0.2765301352624645,'Pa.mul-GCF_000754275.1-DR93_RS03635-t4ap':0.48213164080584736):0.252703541339637,'Ga.ana-GCF_000209675.1-UMN179_RS07545-t4ap':0.6975365347997595):0.31150149832097895):0.220877460331927,'Pl.shi-GCF_900087055.1-NCTC7364_RS01065-t4ap':0.5075856054241101):0.23352603875207656,('En.pac-GCF_001707825.1-A8L45_RS12890-t4ap':0.6178021963294036,'Vi.cho-GCF_000006745.1-VC2630-t4ap':0.42532264225176464):0.20210037528432823):0.12265341655327688,(('Oc.dou-GCF_002242685.1-B6S08_RS08385-t4ap':0.27110358547307856,'Zo.tai-GCF_003012795.1-C7I36_RS05905-t4ap':0.3792093451194294):0.2716890632223947,('Ru.amy-GCF_900115655.1-BMY80_RS09025-t4ap':0.8381446583355214,'To.aue-GCF_000023065.1-TOLA_RS13355-t4ap':0.36412356900714427):0.06780061937183968):0.2751433857305541,'Id.loi-GCF_000008465.1-IL_RS12670-t4ap':1.3729189845692185,'Ps.lut-GCF_001750165.1-S4054249_RS01370-t4ap':0.6977643063656882):0.43327636876505604,(((((((('Me.lut-GCF_000427625.1-METLU_RS0116110-t4ap':0.25033480110104955,'Me.tun-GCF_000190755.2-METTU_RS05145-t4ap':0.233691892280941):0.07084409369688993,'Me.mor-GCF_000496735.2-MGMO_RS13025-t4ap':0.24669448526356996):0.042926373051945355,'Me.fib-GCF_000372865.1-A3OW_RS0105725-t4ap':0.2686403451885684):0.049006274992519305,'Me.alc-GCF_000968535.2-MEALZ_RS15795-t4ap':0.35274254814397565):0.2828041954779774,('Me.met-GCF_000214665.1-METME_RS01380-t4ap':0.43457641695315896,'Me.vad-GCF_000733935.1-EP25_RS0110545-t4ap':0.34097697281081096):0.10990233410780936,'Me.sed-GCF_002072955.1-AU255_RS17735-t4ap':0.5694339056057087):0.2684236320050295,(('Me.ish-GCF_900155475.1-B9N93_RS04525-t4ap':0.3192591158531384,'Me.cap-GCF_000008325.1-MCA_RS01620-t4ap':0.418384564854152):0.2692534063798826,'Me.cri-GCF_000421465.1-H035_RS0111510-t4ap':0.4827246193074828):0.11652914905927281):0.13104013774663015,'Cy.pug-GCF_000384415.1-CYCPU_RS0100280-t4ap':0.5049207491856054):0.15919938168360304,(('Th.bac-GCF_900099115.1-MBHS_RS01600-t4ap':0.6283664653596519,'Be.lep-GCF_001305575.2-AL038_RS09850-t4ap':0.37777794746031246):0.08473782944092445,'Th.pse-GCF_002149925.1-TPSD3_RS13600-t4ap':0.657317135813253,'Th.ing-GCF_000828835.1-THII_RS19515-t4ap':0.4844228299032469):0.27179133800970545,('So.vel-GCF_000787395.1-JV46_RS05670-t4ap':0.8625250853319084,'Th.bra-GCF_000828615.1-TBH_RS00870-t4ap':0.31135508710059856):0.28900446096977284,('Th.mob-GCF_000327045.1-THIMO_RS00410-t4ap':0.2697654993850982,'Ch.oke-GCF_002958735.1-CXB77_RS13640-t4ap':0.49311962635110795):0.38757238685548545,'Ni.mob-GCF_000153205.1-NB231_RS05970-t4ap':0.4379786706618476):0.2861118216495089,((((('Xa.per-GCF_001009955.1-TB9_RS15750-t4ap':0.24433845723150682,'Ly.tol-GCF_900155935.1-BW989_RS07895-t4ap':0.38645022048823696):0.2753482126196909,'Ar.mal-GCF_000747075.1-N790_RS03245-t4ap':0.35813006598038877):0.20750854107228234,'Rh.ful-GCF_000264315.1-UU9_RS07585-t4ap':0.3966018191039282):0.07942813867957543,'Ru.cel-GCF_000378125.1-F455_RS0101635-t4ap':0.38812789573447537):0.21591158535103627,('We.sed-GCF_003410055.1-DZC52_RS05955-t4ap':0.5838667241099929,'Ma.sed-GCF_002000055.1-B0475_RS08435-t4ap':0.642150531335286):0.14480305185733355):0.43967698349718765,((('Sa.hyd-GCF_000732535.1-C41B8_RS00885-t4ap':0.3539023966404624,'Sa.sha-GCF_000215955.2-SSPSH_RS16445-t4ap':0.3131323258186889):0.11975062870612607,'Sa.hal-GCF_003260285.1-DMP04_RS08520-t4ap':0.852650496688323):0.18116713785943572,('Po.alg-GCF_000711245.1-U741_RS0103330-t4ap':0.4161736713258928,'Hy.eff-GCF_000271305.1-WQQ_RS08005-t4ap':0.3583920213519689):0.11260172161183535,'Al.aro-GCF_000733765.1-U743_RS15805-t4ap':0.7856832498809068,'So.aqu-GCF_900111015.1-BMY12_RS16770-t4ap':0.9702119688698194):0.3745734737268349,(((('Ca.hom-GCF_000160655.1-HMPREF0198_RS13070-t4ap':0.449766332024216,'Ra.isr-GCF_001888055.1-A5N84_RS00975-t4ap':0.31826190626588025):0.09899644638183913,'Di.nod-GCF_000015345.1-DNO_RS01690-t4ap':0.47397464593461747):0.4453697283665634,'Wo.chi-GCF_001632485.1-BMY_RS03720-t4ap':1.0924473326485522):0.13976524593770723,('Pl.aci-GCF_003182095.1-C7443_RS18160-t4ap':0.5319574496880879,'Ca.Com-GCF_001051235.1-BN873_RS06240-t4ap':0.4088633839273008):0.1411671978198381):0.3866076386418138,(((('Th.sp.-GCF_000383695.1-G015_RS0100730-t4ap':0.17010548536102377,'Th.hal-GCF_001995255.1-B1A74_RS11015-t4ap':0.24026334416276862):0.1432389333529347,'Th.par-GCF_000227685.2-THITH_RS14425-t4ap':0.4062328127655559):0.2974441230379541,'Ec.mag-GCF_900110965.1-BMX62_RS04525-t4ap':0.40634280883795704,'Th.sib-GCF_000227725.1-THISIDRAFT_RS04400-t4ap':0.6237477609553475):0.15592637960119093,'Ha.nea-GCF_000024765.1-HNEAP_RS09655-t4ap':0.745576471994601):0.34995528013308785,('Fa.hon-GCF_000379445.1-A37Q_RS14605-t4ap':0.5918562475137823,'Fr.tul-GCF_000008985.1-FTT_1156c-t4ap':0.9337992243245794):1.1422028280007095,('Im.cer-GCF_001697225.1-PG2T_RS04805-t4ap':0.5795374143746805,'Th.den-GCF_003337735.1-DFQ59_RS01145-t4ap':0.36433785411258546):0.3233552231287766,('Ca.Ric-GCF_001881495.1-A1D18_RS04865-t4ap':1.252969939402374,'Le.lon-GCF_000091785.1-LLO_RS04510-t4ap':0.5829131768384972):0.537324651602741,'Ac.pro-GCF_001753165.1-BJI67_RS14795-t4ap':0.7515411523536648,'Gr.ant-GCF_002215215.1-IMCC3135_RS05035-t4ap':0.7932667973244492,'Ka.sed-GCF_001708405.1-KS2013_RS01830-t4ap':0.8164378395870506,'Ca.Ber-GCF_001431315.1-CC99x_RS10375-t4ap':0.7704033865107291):0.020669121946633236,((((((('Xy.sp.-GCF_001421705.1-ASE76_RS13375-t4ap':0.2632214228252594,'Ac.cae-GCF_001298675.1-BN2503_RS12495-t4ap':0.24059666280705416):0.053131305876255475,'Me.alk-GCF_000282995.1-A612_RS08195-t4ap':0.27311140271466794):0.060669191104000486,('Co.ker-GCF_002056725.1-B5M06_RS07710-t4ap':0.3241095148661777,'La.hya-GCF_900129055.1-BUE21_RS00905-t4ap':0.3915957747146255):0.08326443677533346):0.12198596632895553,((('Ma.sp.-GCF_002837145.1-CON77_RS03225-t4ap':0.17229544739536173,'Co.bac-GCF_000828895.1-SRAA_RS01320-t4ap':0.28867754658402855):0.24946608203206422,'Ma.spi-GCF_002980625.1-C6P61_RS05910-t4ap':0.2866539483575732):0.04795611095818142,('Te.tai-GCF_000807215.1-PL21_RS12375-t4ap':0.2029286097627554,'Te.tai-GCF_001481285.1-AUQ40_RS01555-t4ap':0.21372432543792952):0.27702664563171675):0.04161004585777972):0.21251401855059715,(((('Ro.and-GCF_000970345.1-WM40_RS18355-t4ap':0.6621026361184659,'Bu.sp.-GCF_900095735.1-BLU54_RS21390-t4ap':0.7670975708156664):0.23172880822514097,'Pa.nod-GCF_000519185.1-A3CW_RS0128225-t4ap':0.5701776229669568):0.20010626103871543,'Pa.pno-GCF_000767615.3-LV28_RS25830-t4ap':1.1842613263677335):0.3672446715610973,'He.ser-GCF_001040945.1-ACP92_RS20865-t4ap':0.7553651312298775,'Li.sp.-GCF_002778275.1-B9Z31_RS09625-t4ap':0.7011377014996878):0.4454567950220314,('So.sil-GCF_002976435.1-S2091_RS03930-t4ap':0.49551749310301174,'Pa.lac-GCF_003335215.1-DU000_RS11545-t4ap':0.39371061351561343):0.10252249104426925,'Th.sp.-GCF_900089495.1-THIX_RS02405-t4ap':0.5738200447592017,'Az.lat-GCF_001571085.1-ALA01S_RS03550-t4ap':0.8181299277642737,'Bu.bac-GCF_000828975.1-E1O_RS15180-t4ap':0.6321165668658653,'Ra.sp.-GCF_000801955.1-PI87_RS16100-t4ap':0.5595959414250045):0.2039532730889615,(((((('Si.mue-GCF_000163775.2-HMPREF9021_RS02095-t4ap':0.428594265384421,'Ki.neg-GCF_000751855.1-MB31_RS04550-t4ap':0.20761896362908416):0.22604575319428966,'Vi.ste-GCF_000382305.1-H150_RS0105850-t4ap':0.5018796131392005,'Ne.gon-GCF_000006845.1-NGO0094-t4ap':0.48974972679190953):0.05545493290121417,('Sn.alv-GCF_000600005.1-SALWKB2_RS07435-t4ap':0.49648275635892514,'St.ace-GCF_000745895.1-Q384_RS09345-t4ap':0.26715319028926565):0.06954296538580884):0.6003540279300994,('Cr.lut-GCF_001619695.1-AVW16_RS04090-t4ap':0.3866687861607825,'Ch.vio-GCF_000007705.1-CV_RS04065-t4ap':0.41052127220061774):0.0804203940701802):0.05457822074672691,'be.pro-GCF_000335715.1-C247_RS18965-t4ap':0.6462695935073031):0.22424759643142123,(('Ch.aqu-GCF_000430805.1-H559_RS19705-t4ap':0.3274250824827689,'Fo.cit-GCF_900115065.1-BMZ36_RS05210-t4ap':0.3488609786341961):0.07997659083889541,'An.chi-GCF_000711875.1-BR41_RS14680-t4ap':0.26344341157860995):0.09557721712603184):0.2702751426719936,(('No.kur-GCF_003112435.1-NMK_RS07280-t4ap':0.45106661189495245,'Me.sp.-GCF_001645185.1-A7976_RS07785-t4ap':0.28224487249512364):0.11359663311830204,'Me.sp.-GCF_000799735.1-GQ51_RS07140-t4ap':0.37948377376147135):0.14693287378915443,(('Th.chl-GCF_001922305.1-Tchl_RS03745-t4ap':0.192131216813332,'Th.sp.-GCF_000021765.1-TMZ1T_RS04090-t4ap':0.2656959777137673):0.2106976516732555,'Zo.sp.-GCF_002028455.1-B4920_RS09610-t4ap':0.31797230141809774):0.36993252811109034,(('De.agi-GCF_000519045.1-K420_RS0103125-t4ap':0.4029884730531239,'Az.res-GCF_000429665.1-G474_RS0110205-t4ap':0.31878401587783145):0.15268563195783624,'Pr.dic-GCF_900099695.1-BLR25_RS18765-t4ap':0.4047342532285807):0.3245644075868581,(('Ga.cap-GCF_000145255.1-GALF_RS00815-t4ap':0.29257913865742236,'Si.lit-GCF_000025705.1-SLIT_RS00555-t4ap':0.3110951772830841):0.14998696949763524,'Fe.amn-GCF_000974685.1-OYT1_RS06715-t4ap':0.3607858534188231):0.23442620170738637,('Ch.kor-GCF_000428465.1-F559_RS0121320-t4ap':0.1856326873333587,'Ch.sp.-GCF_002735695.1-CSQ89_RS07970-t4ap':0.2264973616408983):0.5027250504644685,('Ni.com-GCF_001007935.1-AAW31_RS05670-t4ap':0.35855341075721325,'Ni.mar-GCF_900110145.1-BMX44_RS08005-t4ap':0.3828131885260797):0.4875427458506989,'Le.ory-GCF_000376945.1-F552_RS0101095-t4ap':0.7963743193647259,'Th.den-GCF_000012745.1-TBD_RS01035-t4ap':0.6971760306351302,'Te.mar-GCF_000425565.1-H607_RS0103680-t4ap':1.3145383297693782,'Su.hyd-GCF_000828635.1-SUTH_RS02925-t4ap':1.5022520173255485):0.16556702753152974,(((((('De.thi-GCF_900101955.1-BLR80_RS06155-t4ap':0.8512814384844578,'Pe.ace-GCF_001888165.1-A6070_RS04570-t4ap':0.6446537868183171,'De.kys-GCF_900107645.1-BLU87_RS13620-t4ap':0.9100947796422689,'Ge.fer-GCF_000820505.1-GFER_RS07350-t4ap':0.6660106153101699,'De.ace-GCF_900111775.1-BQ4888_RS02765-t4ap':0.5831562111997526):0.2752212168836792,(('Ge.met-GCF_000012925.1-GMET_RS04880-t4ap':0.38424407360516755,'Ge.sp.-GCF_000813145.1-OR1_RS00535-t4ap':0.49206295939916433):0.10433982101695394,'Pe.pro-GCF_000015045.1-PPRO_RS04870-t4ap':0.66189066968865):0.2884160187731668):0.20373883026209594,((('Ch.api-GCF_000601485.1-CAP_RS15890-t4ap':0.6742130465482563,'Br.sed-GCF_003258315.1-DN745_RS03030-t4ap':0.6802456346043089):0.22469180945267553,'My.ful-GCF_000219105.1-LILAB_RS35760-t4ap':0.5584186633146921):0.21368918470643194,'De.cam-GCF_000526155.1-DEFCA_RS0111970-t4ap':0.9459872925527959):0.1553601259667614):0.26442583696937305,('Ma.mic-GCF_001895085.1-MMIC_RS11155-t4ap':0.49584461885792486,'Gh.biv-GCF_000744415.1-DM09_RS00660-t4ap':0.48423475907750246):0.4497732098364109):0.2368996216495427,(('Th.tep-GCF_000423825.1-G579_RS15435-t4ap':0.38567632697657395,'Ac.fer-GCF_000021485.1-AFE_RS03485-t4ap':0.6776297855219613):0.2528832296373551,'Th.den-GCF_001399755.1-AN478_RS02015-t4ap':0.7296902813506643):0.09294500298093844):0.26056545823348376,(('Ac.thi-GCF_001705075.1-A9R16_RS09780-t4ap':0.8479701621659883,'Su.lim-GCF_002355735.1-SCL_RS00310-t4ap':0.287077140390374):0.13004028308743543,'Ar.xan-GCF_003315245.1-DFR28_RS16240-t4ap':0.8114676984794964):0.14091747668431687):0.05681267085571795):0.020669121946633333);
