# Supplementary material for: CryoEM structure of the type IVa pilus secretin required for natural competence in Vibrio cholerae
Source: Nat Commun. 2020 Oct 8;11:5080. doi: 10.1038/s41467-020-18866-y (PMC7545093; doi:10.1038/s41467-020-18866-y)
Supplement: Supplementary file 5 — Supplementary Data set 3 [file 41467_2020_18866_MOESM5_ESM.gz › 41467_2020_18866_MOESM5_ESM]

{"config":{"history":[{"date":"Mon Jul 06 2020 11:45:36 GMT-0700 (Pacific Daylight Time)","step":"init"},{"date":"Mon Jul 06 2020 11:46:07 GMT-0700 (Pacific Daylight Time)","step":"fetchData"},{"date":"Mon Jul 06 2020 11:46:29 GMT-0700 (Pacific Daylight Time)","step":"fetchAseq"},{"date":"Mon Jul 06 2020 11:46:30 GMT-0700 (Pacific Daylight Time)","step":"makeFasta"},{"date":"Mon Jul 06 2020 11:46:30 GMT-0700 (Pacific Daylight Time)","step":"makeBlastDB"},{"date":"Mon Jul 06 2020 11:48:38 GMT-0700 (Pacific Daylight Time)","step":"runBlast"},{"date":"Mon Jul 06 2020 11:52:12 GMT-0700 (Pacific Daylight Time)","step":"parseBlastOutput"},{"date":"Mon Jul 06 2020 11:52:13 GMT-0700 (Pacific Daylight Time)","step":"builMockPhylogeny"},{"date":"Mon Jul 06 2020 11:52:13 GMT-0700 (Pacific Daylight Time)","step":"buildMockPhylogeny"}],"internal":{"cliVersion":"0.2.8-0","currentStep":"buildPack","hash":"d78aa8d3daca7034988f269071cc84ac2fcb77ba12662b77551718dab060cccb"},"user":{"newickTree":"((((((((GCF_000019225.1-CJA_RS02045:0.2977529000930885,GCF_000377745.1-D568_RS0112050:0.3461697238775896):0.3340455434920764,GCF_000744735.1-U740_RS00605:0.4855953312896317,GCF_000209515.1-IMCC1989_RS07940:0.7418328495751756,GCF_000013665.1-SDE_RS14060:0.481792344128225,GCF_001617625.1-A3224_RS01070:0.6342296923426827):0.09744700045652266,GCF_003402235.1-DDZ17_RS16240:0.5212892870616215):0.10811483378190268,(((GCF_900100495.1-BLS63_RS05310:0.2202473173191013,GCF_001580025.1-AXE65_RS07915:0.36668464623003594):0.07348723216894859,GCF_900114825.1-BMZ23_RS03610:0.26681056577188933):0.2215184688562699,((GCF_000710775.1-GV64_RS07795:0.37623039875061703,GCF_900174585.1-EHSB41UT_RS02880:0.3692015944592524):0.08605917525881956,GCF_000428585.1-F607_RS0104150:0.4019791588087509):0.12894301648655082):0.08474475715962493):0.05612495279401308,(((((GCF_001484935.1-RZ95_RS01485:0.4553298505930714,GCF_000368985.1-F934_RS03550:0.09819986288233817):0.12028099537256498,GCF_001922625.1-BVG73_RS07265:0.1740136550560547,GCF_000746645.1-IX87_RS12510:0.1869573985509354):0.05810390943374166,GCF_900096955.1-BLS38_RS00875:0.8678807477501511,GCF_900096915.1-BLQ60_RS08490:0.30337033784028566):0.2903222357312494,(((GCF_002224245.1-CEW93_RS10485:0.29991946614392173,GCF_002027555.1-B5J93_RS01835:0.27238195066471693):0.24196923725336683,GCF_000092265.1-MCR_RS06505:0.7081063251933655):0.11513647312314967,GCF_000685805.1-G561_RS0103285:0.7922561773156938):0.40759072320826206,GCF_000619845.1-Q337_RS0110595:0.18869466894584486):0.40157745636537,(GCF_002216105.1-CEK62_RS13210:0.46400094746476217,GCF_000198515.1-HDN1F_RS11935:0.4845921466097325):0.08499547716273703):0.09324382227858319,GCF_900162675.1-BN1004_RS03080:0.5757614779150715):0.07582957649265953,(((((((GCF_003014615.1-CLV44_RS07655:0.25203052007893945,GCF_900107855.1-BLV48_RS13080:0.27561551883573987):0.09046208808747158,GCF_900155945.1-BW956_RS18890:0.3728196031720863):0.16598012706399556,GCF_000691225.1-ADINL_RS08620:0.3917458847448425):0.08222243221475534,(GCF_000705555.1-ADIMK_RS03915:0.18930668351115898,GCF_900108065.1-C4S72_RS20680:0.22930253790801558):0.17035671169993005,GCF_001528745.1-MPRO_RS11105:0.3294692908988406):0.10630573813502275,GCF_000620085.1-Q354_RS24720:0.36549475442681034):0.18333582514813918,GCF_003345655.1-DV711_RS16080:0.34395970930510744):0.1626202989043235,GCF_000619885.1-Q334_RS17770:1.066036459237873):0.25560010409864686,(((GCF_001431725.1-AR456_RS03155:0.6745815685434615,GCF_002157205.1-B9H00_RS12710:0.5141221638704159):0.28262516259961856,GCF_000422325.1-H571_RS13965:1.113131320532466):0.12146467711449738,GCF_001995095.2-BTA35_RS15345:0.7192520566742302):0.2112706857456521,GCF_900108915.1-BMX05_RS03640:0.8524626990921433,GCF_000423605.1-G565_RS0112095:0.7792675248868175):0.2444360827686216,(((((((((((GCF_003292075.1-CXU23_RS10615:0.3273013634827677,GCF_001655675.1-A9B99_RS12575:0.7382441152146977):0.10278518102252976,GCF_000262305.1-EBL_RS01150:0.7031184943658135):0.15405743735887656,(GCF_000439375.1-DW47_RS0105490:0.5990456015895429,GCF_000518745.1-L871_RS13300:0.8999889217517092):0.4633911449299477):0.11210050193740084,GCF_000091565.1-EAMY_RS33185:0.48455425658344886):0.1379284654809414,GCF_000023605.1-PC1_RS19365:0.4518690193603385,GCF_000517425.1-SANT_RS01930:0.8466709547329829):0.20347494559519363,GCF_000439085.1-G544_RS19925:0.5644197930293364):0.1629085107013819,GCF_000599985.1-GAPWK_RS03580:0.9031106409153469):0.22931378076727693,(((GCF_000238795.1-HSP_RS0106970:0.4475284203548213,GCF_900109845.1-BMX13_RS01820:0.44384708097170256):0.2765301352624645,GCF_000754275.1-DR93_RS03635:0.48213164080584736):0.252703541339637,GCF_000209675.1-UMN179_RS07545:0.6975365347997595):0.31150149832097895):0.220877460331927,GCF_900087055.1-NCTC7364_RS01065:0.5075856054241101):0.23352603875207656,(GCF_001707825.1-A8L45_RS12890:0.6178021963294036,GCF_000006745.1-VC2630:0.42532264225176464):0.20210037528432823):0.12265341655327688,((GCF_002242685.1-B6S08_RS08385:0.27110358547307856,GCF_003012795.1-C7I36_RS05905:0.3792093451194294):0.2716890632223947,(GCF_900115655.1-BMY80_RS09025:0.8381446583355214,GCF_000023065.1-TOLA_RS13355:0.36412356900714427):0.06780061937183968):0.2751433857305541,GCF_000008465.1-IL_RS12670:1.3729189845692185,GCF_001750165.1-S4054249_RS01370:0.6977643063656882):0.43327636876505604,((((((((GCF_000427625.1-METLU_RS0116110:0.25033480110104955,GCF_000190755.2-METTU_RS05145:0.233691892280941):0.07084409369688993,GCF_000496735.2-MGMO_RS13025:0.24669448526356996):0.042926373051945355,GCF_000372865.1-A3OW_RS0105725:0.2686403451885684):0.049006274992519305,GCF_000968535.2-MEALZ_RS15795:0.35274254814397565):0.2828041954779774,(GCF_000214665.1-METME_RS01380:0.43457641695315896,GCF_000733935.1-EP25_RS0110545:0.34097697281081096):0.10990233410780936,GCF_002072955.1-AU255_RS17735:0.5694339056057087):0.2684236320050295,((GCF_900155475.1-B9N93_RS04525:0.3192591158531384,GCF_000008325.1-MCA_RS01620:0.418384564854152):0.2692534063798826,GCF_000421465.1-H035_RS0111510:0.4827246193074828):0.11652914905927281):0.13104013774663015,GCF_000384415.1-CYCPU_RS0100280:0.5049207491856054):0.15919938168360304,((GCF_900099115.1-MBHS_RS01600:0.6283664653596519,GCF_001305575.2-AL038_RS09850:0.37777794746031246):0.08473782944092445,GCF_002149925.1-TPSD3_RS13600:0.657317135813253,GCF_000828835.1-THII_RS19515:0.4844228299032469):0.27179133800970545,(GCF_000787395.1-JV46_RS05670:0.8625250853319084,GCF_000828615.1-TBH_RS00870:0.31135508710059856):0.28900446096977284,(GCF_000327045.1-THIMO_RS00410:0.2697654993850982,GCF_002958735.1-CXB77_RS13640:0.49311962635110795):0.38757238685548545,GCF_000153205.1-NB231_RS05970:0.4379786706618476):0.2861118216495089,(((((GCF_001009955.1-TB9_RS15750:0.24433845723150682,GCF_900155935.1-BW989_RS07895:0.38645022048823696):0.2753482126196909,GCF_000747075.1-N790_RS03245:0.35813006598038877):0.20750854107228234,GCF_000264315.1-UU9_RS07585:0.3966018191039282):0.07942813867957543,GCF_000378125.1-F455_RS0101635:0.38812789573447537):0.21591158535103627,(GCF_003410055.1-DZC52_RS05955:0.5838667241099929,GCF_002000055.1-B0475_RS08435:0.642150531335286):0.14480305185733355):0.43967698349718765,(((GCF_000732535.1-C41B8_RS00885:0.3539023966404624,GCF_000215955.2-SSPSH_RS16445:0.3131323258186889):0.11975062870612607,GCF_003260285.1-DMP04_RS08520:0.852650496688323):0.18116713785943572,(GCF_000711245.1-U741_RS0103330:0.4161736713258928,GCF_000271305.1-WQQ_RS08005:0.3583920213519689):0.11260172161183535,GCF_000733765.1-U743_RS15805:0.7856832498809068,GCF_900111015.1-BMY12_RS16770:0.9702119688698194):0.3745734737268349,((((GCF_000160655.1-HMPREF0198_RS13070:0.449766332024216,GCF_001888055.1-A5N84_RS00975:0.31826190626588025):0.09899644638183913,GCF_000015345.1-DNO_RS01690:0.47397464593461747):0.4453697283665634,GCF_001632485.1-BMY_RS03720:1.0924473326485522):0.13976524593770723,(GCF_003182095.1-C7443_RS18160:0.5319574496880879,GCF_001051235.1-BN873_RS06240:0.4088633839273008):0.1411671978198381):0.3866076386418138,((((GCF_000383695.1-G015_RS0100730:0.17010548536102377,GCF_001995255.1-B1A74_RS11015:0.24026334416276862):0.1432389333529347,GCF_000227685.2-THITH_RS14425:0.4062328127655559):0.2974441230379541,GCF_900110965.1-BMX62_RS04525:0.40634280883795704,GCF_000227725.1-THISIDRAFT_RS04400:0.6237477609553475):0.15592637960119093,GCF_000024765.1-HNEAP_RS09655:0.745576471994601):0.34995528013308785,(GCF_000379445.1-A37Q_RS14605:0.5918562475137823,GCF_000008985.1-FTT_1156c:0.9337992243245794):1.1422028280007095,(GCF_001697225.1-PG2T_RS04805:0.5795374143746805,GCF_003337735.1-DFQ59_RS01145:0.36433785411258546):0.3233552231287766,(GCF_001881495.1-A1D18_RS04865:1.252969939402374,GCF_000091785.1-LLO_RS04510:0.5829131768384972):0.537324651602741,GCF_001753165.1-BJI67_RS14795:0.7515411523536648,GCF_002215215.1-IMCC3135_RS05035:0.7932667973244492,GCF_001708405.1-KS2013_RS01830:0.8164378395870506,GCF_001431315.1-CC99x_RS10375:0.7704033865107291):0.020669121946633236,(((((((GCF_001421705.1-ASE76_RS13375:0.2632214228252594,GCF_001298675.1-BN2503_RS12495:0.24059666280705416):0.053131305876255475,GCF_000282995.1-A612_RS08195:0.27311140271466794):0.060669191104000486,(GCF_002056725.1-B5M06_RS07710:0.3241095148661777,GCF_900129055.1-BUE21_RS00905:0.3915957747146255):0.08326443677533346):0.12198596632895553,(((GCF_002837145.1-CON77_RS03225:0.17229544739536173,GCF_000828895.1-SRAA_RS01320:0.28867754658402855):0.24946608203206422,GCF_002980625.1-C6P61_RS05910:0.2866539483575732):0.04795611095818142,(GCF_000807215.1-PL21_RS12375:0.2029286097627554,GCF_001481285.1-AUQ40_RS01555:0.21372432543792952):0.27702664563171675):0.04161004585777972):0.21251401855059715,((((GCF_000970345.1-WM40_RS18355:0.6621026361184659,GCF_900095735.1-BLU54_RS21390:0.7670975708156664):0.23172880822514097,GCF_000519185.1-A3CW_RS0128225:0.5701776229669568):0.20010626103871543,GCF_000767615.3-LV28_RS25830:1.1842613263677335):0.3672446715610973,GCF_001040945.1-ACP92_RS20865:0.7553651312298775,GCF_002778275.1-B9Z31_RS09625:0.7011377014996878):0.4454567950220314,(GCF_002976435.1-S2091_RS03930:0.49551749310301174,GCF_003335215.1-DU000_RS11545:0.39371061351561343):0.10252249104426925,GCF_900089495.1-THIX_RS02405:0.5738200447592017,GCF_001571085.1-ALA01S_RS03550:0.8181299277642737,GCF_000828975.1-E1O_RS15180:0.6321165668658653,GCF_000801955.1-PI87_RS16100:0.5595959414250045):0.2039532730889615,((((((GCF_000163775.2-HMPREF9021_RS02095:0.428594265384421,GCF_000751855.1-MB31_RS04550:0.20761896362908416):0.22604575319428966,GCF_000382305.1-H150_RS0105850:0.5018796131392005,GCF_000006845.1-NGO0094:0.48974972679190953):0.05545493290121417,(GCF_000600005.1-SALWKB2_RS07435:0.49648275635892514,GCF_000745895.1-Q384_RS09345:0.26715319028926565):0.06954296538580884):0.6003540279300994,(GCF_001619695.1-AVW16_RS04090:0.3866687861607825,GCF_000007705.1-CV_RS04065:0.41052127220061774):0.0804203940701802):0.05457822074672691,GCF_000335715.1-C247_RS18965:0.6462695935073031):0.22424759643142123,((GCF_000430805.1-H559_RS19705:0.3274250824827689,GCF_900115065.1-BMZ36_RS05210:0.3488609786341961):0.07997659083889541,GCF_000711875.1-BR41_RS14680:0.26344341157860995):0.09557721712603184):0.2702751426719936,((GCF_003112435.1-NMK_RS07280:0.45106661189495245,GCF_001645185.1-A7976_RS07785:0.28224487249512364):0.11359663311830204,GCF_000799735.1-GQ51_RS07140:0.37948377376147135):0.14693287378915443,((GCF_001922305.1-Tchl_RS03745:0.192131216813332,GCF_000021765.1-TMZ1T_RS04090:0.2656959777137673):0.2106976516732555,GCF_002028455.1-B4920_RS09610:0.31797230141809774):0.36993252811109034,((GCF_000519045.1-K420_RS0103125:0.4029884730531239,GCF_000429665.1-G474_RS0110205:0.31878401587783145):0.15268563195783624,GCF_900099695.1-BLR25_RS18765:0.4047342532285807):0.3245644075868581,((GCF_000145255.1-GALF_RS00815:0.29257913865742236,GCF_000025705.1-SLIT_RS00555:0.3110951772830841):0.14998696949763524,GCF_000974685.1-OYT1_RS06715:0.3607858534188231):0.23442620170738637,(GCF_000428465.1-F559_RS0121320:0.1856326873333587,GCF_002735695.1-CSQ89_RS07970:0.2264973616408983):0.5027250504644685,(GCF_001007935.1-AAW31_RS05670:0.35855341075721325,GCF_900110145.1-BMX44_RS08005:0.3828131885260797):0.4875427458506989,GCF_000376945.1-F552_RS0101095:0.7963743193647259,GCF_000012745.1-TBD_RS01035:0.6971760306351302,GCF_000425565.1-H607_RS0103680:1.3145383297693782,GCF_000828635.1-SUTH_RS02925:1.5022520173255485):0.16556702753152974,((((((GCF_900101955.1-BLR80_RS06155:0.8512814384844578,GCF_001888165.1-A6070_RS04570:0.6446537868183171,GCF_900107645.1-BLU87_RS13620:0.9100947796422689,GCF_000820505.1-GFER_RS07350:0.6660106153101699,GCF_900111775.1-BQ4888_RS02765:0.5831562111997526):0.2752212168836792,((GCF_000012925.1-GMET_RS04880:0.38424407360516755,GCF_000813145.1-OR1_RS00535:0.49206295939916433):0.10433982101695394,GCF_000015045.1-PPRO_RS04870:0.66189066968865):0.2884160187731668):0.20373883026209594,(((GCF_000601485.1-CAP_RS15890:0.6742130465482563,GCF_003258315.1-DN745_RS03030:0.6802456346043089):0.22469180945267553,GCF_000219105.1-LILAB_RS35760:0.5584186633146921):0.21368918470643194,GCF_000526155.1-DEFCA_RS0111970:0.9459872925527959):0.1553601259667614):0.26442583696937305,(GCF_001895085.1-MMIC_RS11155:0.49584461885792486,GCF_000744415.1-DM09_RS00660:0.48423475907750246):0.4497732098364109):0.2368996216495427,((GCF_000423825.1-G579_RS15435:0.38567632697657395,GCF_000021485.1-AFE_RS03485:0.6776297855219613):0.2528832296373551,GCF_001399755.1-AN478_RS02015:0.7296902813506643):0.09294500298093844):0.26056545823348376,((GCF_001705075.1-A9R16_RS09780:0.8479701621659883,GCF_002355735.1-SCL_RS00310:0.287077140390374):0.13004028308743543,GCF_003315245.1-DFR28_RS16240:0.8114676984794964):0.14091747668431687):0.05681267085571795):0.020669121946633333);","settings":{"downstream":10,"geneHoodPrefix":"t4ap-3p","stableIds":["GCF_000219105.1-LILAB_RS35760","GCF_000601485.1-CAP_RS15890","GCF_000382305.1-H150_RS0105850","GCF_000163775.2-HMPREF9021_RS02095","GCF_000008985.1-FTT_1156c","GCF_000008325.1-MCA_RS01620","GCF_000427625.1-METLU_RS0116110","GCF_000214665.1-METME_RS01380","GCF_000091785.1-LLO_RS04510","GCF_000746645.1-IX87_RS12510","GCF_000092265.1-MCR_RS06505","GCF_000006845.1-NGO0094","GCF_000007705.1-CV_RS04065","GCF_000091565.1-EAMY_RS33185","GCF_000023605.1-PC1_RS19365","GCF_000262305.1-EBL_RS01150","GCF_000006745.1-VC2630","GCF_900087055.1-NCTC7364_RS01065","GCF_000754275.1-DR93_RS03635","GCF_000209675.1-UMN179_RS07545","GCF_900115655.1-BMY80_RS09025","GCF_000015345.1-DNO_RS01690","GCF_900110145.1-BMX44_RS08005","GCF_000021485.1-AFE_RS03485","GCF_000024765.1-HNEAP_RS09655","GCF_000423825.1-G579_RS15435","GCF_001040945.1-ACP92_RS20865","GCF_001995095.2-BTA35_RS15345","GCF_000787395.1-JV46_RS05670","GCF_000160655.1-HMPREF0198_RS13070","GCF_000970345.1-WM40_RS18355","GCF_000012925.1-GMET_RS04880","GCF_000685805.1-G561_RS0103285","GCF_001888165.1-A6070_RS04570","GCF_000015045.1-PPRO_RS04870","GCF_000384415.1-CYCPU_RS0100280","GCF_000153205.1-NB231_RS05970","GCF_000012745.1-TBD_RS01035","GCF_900107645.1-BLU87_RS13620","GCF_900111775.1-BQ4888_RS02765","GCF_001484935.1-RZ95_RS01485","GCF_000828835.1-THII_RS19515","GCF_001750165.1-S4054249_RS01370","GCF_000023065.1-TOLA_RS13355","GCF_001007935.1-AAW31_RS05670","GCF_001571085.1-ALA01S_RS03550","GCF_900107855.1-BLV48_RS13080","GCF_900155945.1-BW956_RS18890","GCF_900101955.1-BLR80_RS06155","GCF_000025705.1-SLIT_RS00555","GCF_000620085.1-Q354_RS24720","GCF_900108915.1-BMX05_RS03640","GCF_000422325.1-H571_RS13965","GCF_000519045.1-K420_RS0103125","GCF_000619885.1-Q334_RS17770","GCF_000327045.1-THIMO_RS00410","GCF_000439085.1-G544_RS19925","GCF_900115065.1-BMZ36_RS05210","GCF_900099695.1-BLR25_RS18765","GCF_900162675.1-BN1004_RS03080","GCF_000518745.1-L871_RS13300","GCF_000013665.1-SDE_RS14060","GCF_000767615.3-LV28_RS25830","GCF_001922305.1-Tchl_RS03745","GCF_900109845.1-BMX13_RS01820","GCF_000372865.1-A3OW_RS0105725","GCF_000227685.2-THITH_RS14425","GCF_000008465.1-IL_RS12670","GCF_000429665.1-G474_RS0110205","GCF_000227725.1-THISIDRAFT_RS04400","GCF_000019225.1-CJA_RS02045","GCF_002157205.1-B9H00_RS12710","GCF_001753165.1-BJI67_RS14795","GCF_001705075.1-A9R16_RS09780","GCF_000423605.1-G565_RS0112095","GCF_000190755.2-METTU_RS05145","GCF_000215955.2-SSPSH_RS16445","GCF_000619845.1-Q337_RS0110595","GCF_900129055.1-BUE21_RS00905","GCF_000428585.1-F607_RS0104150","GCF_000425565.1-H607_RS0103680","GCF_000264315.1-UU9_RS07585","GCF_002056725.1-B5M06_RS07710","GCF_000271305.1-WQQ_RS08005","GCF_000421465.1-H035_RS0111510","GCF_001995255.1-B1A74_RS11015","GCF_001617625.1-A3224_RS01070","GCF_000691225.1-ADINL_RS08620","GCF_000379445.1-A37Q_RS14605","GCF_000968535.2-MEALZ_RS15795","GCF_900096915.1-BLQ60_RS08490","GCF_001305575.2-AL038_RS09850","GCF_000710775.1-GV64_RS07795","GCF_000807215.1-PL21_RS12375","GCF_001298675.1-BN2503_RS12495","GCF_000747075.1-N790_RS03245","GCF_000428465.1-F559_RS0121320","GCF_000376945.1-F552_RS0101095","GCF_000430805.1-H559_RS19705","GCF_000145255.1-GALF_RS00815","GCF_001399755.1-AN478_RS02015","GCF_000733765.1-U743_RS15805","GCF_000820505.1-GFER_RS07350","GCF_000377745.1-D568_RS0112050","GCF_000711875.1-BR41_RS14680","GCF_001632485.1-BMY_RS03720","GCF_000745895.1-Q384_RS09345","GCF_002215215.1-IMCC3135_RS05035","GCF_000733935.1-EP25_RS0110545","GCF_000439375.1-DW47_RS0105490","GCF_900111015.1-BMY12_RS16770","GCF_000378125.1-F455_RS0101635","GCF_900100495.1-BLS63_RS05310","GCF_000732535.1-C41B8_RS00885","GCF_000711245.1-U741_RS0103330","GCF_000828635.1-SUTH_RS02925","GCF_900110965.1-BMX62_RS04525","GCF_000526155.1-DEFCA_RS0111970","GCF_000744735.1-U740_RS00605","GCF_000828615.1-TBH_RS00870","GCF_000238795.1-HSP_RS0106970","GCF_001707825.1-A8L45_RS12890","GCF_001708405.1-KS2013_RS01830","GCF_000282995.1-A612_RS08195","GCF_001431725.1-AR456_RS03155","GCF_000974685.1-OYT1_RS06715","GCF_000600005.1-SALWKB2_RS07435","GCF_000599985.1-GAPWK_RS03580","GCF_900096955.1-BLS38_RS00875","GCF_000517425.1-SANT_RS01930","GCF_000496735.2-MGMO_RS13025","GCF_002072955.1-AU255_RS17735","GCF_001619695.1-AVW16_RS04090","GCF_002149925.1-TPSD3_RS13600","GCF_900155935.1-BW989_RS07895","GCF_001580025.1-AXE65_RS07915","GCF_001655675.1-A9B99_RS12575","GCF_001528745.1-MPRO_RS11105","GCF_900114825.1-BMZ23_RS03610","GCF_001697225.1-PG2T_RS04805","GCF_001888055.1-A5N84_RS00975","GCF_001895085.1-MMIC_RS11155","GCF_003292075.1-CXU23_RS10615","GCF_002027555.1-B5J93_RS01835","GCF_002958735.1-CXB77_RS13640","GCF_000198515.1-HDN1F_RS11935","GCF_002242685.1-B6S08_RS08385","GCF_000021765.1-TMZ1T_RS04090","GCF_002980625.1-C6P61_RS05910","GCF_000368985.1-F934_RS03550","GCF_003014615.1-CLV44_RS07655","GCF_001481285.1-AUQ40_RS01555","GCF_003012795.1-C7I36_RS05905","GCF_000519185.1-A3CW_RS0128225","GCF_001431315.1-CC99x_RS10375","GCF_001009955.1-TB9_RS15750","GCF_003337735.1-DFQ59_RS01145","GCF_900108065.1-C4S72_RS20680","GCF_003315245.1-DFR28_RS16240","GCF_003402235.1-DDZ17_RS16240","GCF_000383695.1-G015_RS0100730","GCF_001922625.1-BVG73_RS07265","GCF_003182095.1-C7443_RS18160","GCF_000209515.1-IMCC1989_RS07940","GCF_900089495.1-THIX_RS02405","GCF_002778275.1-B9Z31_RS09625","GCF_000801955.1-PI87_RS16100","GCF_001881495.1-A1D18_RS04865","GCF_000335715.1-C247_RS18965","GCF_000705555.1-ADIMK_RS03915","GCF_000813145.1-OR1_RS00535","GCF_003260285.1-DMP04_RS08520","GCF_001051235.1-BN873_RS06240","GCF_000828895.1-SRAA_RS01320","GCF_000828975.1-E1O_RS15180","GCF_000744415.1-DM09_RS00660","GCF_000799735.1-GQ51_RS07140","GCF_000751855.1-MB31_RS04550","GCF_003258315.1-DN745_RS03030","GCF_002735695.1-CSQ89_RS07970","GCF_002355735.1-SCL_RS00310","GCF_001421705.1-ASE76_RS13375","GCF_900155475.1-B9N93_RS04525","GCF_900095735.1-BLU54_RS21390","GCF_002000055.1-B0475_RS08435","GCF_003410055.1-DZC52_RS05955","GCF_003112435.1-NMK_RS07280","GCF_002837145.1-CON77_RS03225","GCF_001645185.1-A7976_RS07785","GCF_003335215.1-DU000_RS11545","GCF_900099115.1-MBHS_RS01600","GCF_900174585.1-EHSB41UT_RS02880","GCF_002028455.1-B4920_RS09610","GCF_002216105.1-CEK62_RS13210","GCF_002224245.1-CEW93_RS10485","GCF_002976435.1-S2091_RS03930","GCF_003345655.1-DV711_RS16080"],"upstream":10},"startingStep":"fetchData","stopStep":""}},"data":{"aseqs":[{"pfam31":[{"name":"PilN","score":79.4,"bias":0,"c_evalue":8.8e-27,"i_evalue":1.5e-22,"hmm_from":1,"hmm_to":78,"hmm_cov":"[]","ali_from":100,"ali_to":177,"ali_cov":"..","env_from":100,"env_to":177,"env_cov":"..","acc":0.96}],"agfam2":[],"ecf1":[],"stp":{"version":null},"id":"09qJ9XgK-O3n_1N8CwjaDg","length":191,"sequence":"MAKINLLPWREERRQQLTKEFYMLLGVAAAVAVLLFGLTFYYFDQSIQYQKQRNTFLDREITKLDQQIEEIKKLEKQKANLIARQTVIEELQSSRTQMVHLFDELVKTIPNGVFLEKITQKGTTLSMEGYSQSHSRVSDYMRRLDSSSWFEKIELDYIKADTTLVSHEQKFKLSVKLINPNRKKDTDEGVS","segs":[[24,35],[66,78]],"coils":[[54,91]],"tmhmm2":{"tms":[[21,43]],"topology":[["i",1,20],["M",21,43],["O",44,191]]}},{"pfam31":[{"name":"SKI","score":172.1,"bias":0,"c_evalue":1e-54,"i_evalue":8.5e-51,"hmm_from":1,"hmm_to":157,"hmm_cov":"[.","ali_from":1,"ali_to":159,"ali_cov":"[.","env_from":1,"env_to":160,"env_cov":"[.","acc":0.95}],"agfam2":[],"ecf1":[],"stp":{"version":null},"id":"0cQRg7Na4uFemzSrUSGi0A","length":162,"sequence":"MGAGKTTVGRLLASALGYTFVDADAELESRAGVRIATIFELEGEEGFRDREEHLLQELTARRGIVLATGGGAVLRPANRACLRDRGVVVFLDASPEEILRRTRQDTHRPLLASADGDRRARIESLLEARMPLYRETAHRTFSSAPGNPKRLVETILAELRKG","segs":[],"coils":[],"tmhmm2":{"tms":[],"topology":[["O",1,162]]}},{"pfam31":[{"name":"Ferric_reduct","score":65.8,"bias":7.1,"c_evalue":2.2e-22,"i_evalue":3.6e-18,"hmm_from":1,"hmm_to":124,"hmm_cov":"[.","ali_from":52,"ali_to":166,"ali_cov":"..","env_from":52,"env_to":167,"env_cov":"..","acc":0.9}],"agfam2":[],"ecf1":[],"stp":{"version":null},"id":"0IyBpC7VwC213XgcgsQJOA","length":219,"sequence":"MKLLPPMLSPKQLRVLKIAVWLVALVPFLRIVVLGATDQFGPNPLEFVTRSTGTWTLVLLCCTLAVTPLRRLTGMNWLIRIRRMLGLYTFFYGTIHFLIWLLVDRGLDPASMLKDIVKRPFITVGFAAFVLMIPLAATSTNAMVRRLGGKRWQWLHRLVYVTGVLGILHYWWHKAGKHDFAEVSIYAAVMAVLLGLRVWWAWRGARQGALAGGPVPVRD","segs":[[52,69]],"coils":[],"tmhmm2":{"tms":[[13,32],[47,69],[81,100],[120,142],[154,173],[183,200]],"topology":[["i",1,12],["M",13,32],["o",33,46],["M",47,69],["i",70,80],["M",81,100],["o",101,119],["M",120,142],["i",143,153],["M",154,173],["o",174,182],["M",183,200],["i",201,219]]}},{"pfam31":[{"name":"YcgR","score":104.2,"bias":0,"c_evalue":3.4e-34,"i_evalue":2.8e-30,"hmm_from":1,"hmm_to":107,"hmm_cov":"[]","ali_from":19,"ali_to":125,"ali_cov":"..","env_from":19,"env_to":125,"env_cov":"..","acc":0.99},{"name":"PilZ","score":38,"bias":0,"c_evalue":1.8e-13,"i_evalue":1.5e-9,"hmm_from":1,"hmm_to":102,"hmm_cov":"[.","ali_from":127,"ali_to":240,"ali_cov":"..","env_from":127,"env_to":241,"env_cov":"..","acc":0.86}],"agfam2":[],"ecf1":[],"stp":{"ranks":["ocp"],"counts":{"PilZ":1,"YcgR":1},"inputs":["PilZ"],"outputs":["YcgR"],"version":1},"id":"0jga3VI-5H2eJPvngErhow","length":254,"sequence":"MNDTNVMLEVSSLPDDSQFLLHNKLEIVRTLRGLISHGEMVSSFFNEGRELLLTSVLHVDPDAETVLLDYGSNDVLNQHILQAQKIIFVTSLDKVKVQWVSDAIAKDTWEGRDAFRIALPNQMLRLQRREYFRLTTPVVNPLKCKIPTRQGLSVEVALADISAGGVGVVIAQPLGVGFEMGAAFPGCRVELPGIGTAEFTLEIRSTWEITMKNGSKSLRAGCQFVDMRPGMQALIQRYIIKLERERIANASDRG","segs":[],"coils":[],"tmhmm2":{"tms":[],"topology":[["O",1,254]]}},{"pfam31":[],"agfam2":[],"ecf1":[],"stp":{"version":null},"id":"0jqeFwa5mgL7LC_v2LiJCQ","length":314,"sequence":"MSGAQEGLHSSDGKPLSPASLLAAMVPAFDLAPHRDVTLRHRRRVARNALAAGLALGLLAGLLADSPPVRRLRIGDRSSPSTAPSEPATPHAPPSFRTGSGGPTDAEAIDEAARLAAQIDAIEARRREQALQVARAQRLPALLDALAELAESARAPSLVTPRSAAASPGNDARPVSAKAPRAARHAPHVRVVITALRWRDAIIEIECAATTASRPIDMRGGRAMQVDAQRGPVGSHGAGSVAGVGPARRSGRQASLAAVVDDWLTALRHALPEAVVTVSGLRLLPRPAIDEMVFTVHVGDGQAEEAWTTEAGDD","segs":[[49,64],[78,95],[105,117],[138,158],[179,192],[201,212],[231,247]],"coils":[[119,139]],"tmhmm2":{"tms":[[45,64]],"topology":[["i",1,44],["M",45,64],["O",65,314]]}},{"pfam31":[],"agfam2":[],"ecf1":[],"stp":{"version":null},"id":"0k9Bh1OdhW_r2jQSaHdOPw","length":211,"sequence":"MRAEGVFDETLITGMNLTEYFKDSVHTALVNQRVRAGEDTVYYVVNLLAYFTRAEKLFQRTEDGVVLQPLAQLYAEAAETPNPEERRHKLRRLGDIALLISGLFSASLNRKVVDVDYYIAMGGSAYGVLCGLDRGTARGRAFGAVFDELSRRFQVFVDVLAEVGERSHLKPGSDTLRLYELWLKTGSPRMAAKLRNQGIEPIQSLAGARFN","segs":[],"coils":[],"tmhmm2":{"tms":[],"topology":[["O",1,211]]}},{"pfam31":[{"name":"DUF1415","score":214.8,"bias":0,"c_evalue":3.7e-68,"i_evalue":6.1e-64,"hmm_from":4,"hmm_to":169,"hmm_cov":"..","ali_from":11,"ali_to":174,"ali_cov":"..","env_from":8,"env_to":176,"env_cov":"..","acc":0.98}],"agfam2":[],"ecf1":[],"stp":{"version":null},"id":"0OSDq8n5jTezLIjXvS9rXw","length":187,"sequence":"MNYQPVTDPVKAVERWLTSIVIDLNLCPFAQREYRSGNVRFKQSNADTEEQVLKDLIVELSLLSRRPDVETTLLILPNALSDFLTFNDFLGFAEHVLAEMKMDGMYQIASFHPDYQFAETEPEDAQNYTNRSPYPILHLLREASLSEAIDRHPDTAKIPEDNIRLMRSLGAPHMQILLAQCGSGEST","segs":[],"coils":[],"tmhmm2":{"tms":[],"topology":[["O",1,187]]}},{"pfam31":[{"name":"Ribosomal_L31","score":110.4,"bias":0.3,"c_evalue":2e-36,"i_evalue":3.3e-32,"hmm_from":1,"hmm_to":67,"hmm_cov":"[]","ali_from":1,"ali_to":65,"ali_cov":"[.","env_from":1,"env_to":65,"env_cov":"[.","acc":0.98}],"agfam2":[],"ecf1":[],"stp":{"version":null},"id":"0RXzAMBVe0OhbRjLwGzQ-w","length":71,"sequence":"MKADIHPKYEAVTATCSCGNQIQTRSTLCEDLHIDVCSQCHPFFTGKQKIVDSGGRVDRFKKRFGSRGAKR","segs":[],"coils":[],"tmhmm2":{"tms":[],"topology":[["i",1,71]]}},{"pfam31":[{"name":"DUF1285","score":43,"bias":0,"c_evalue":2.5e-15,"i_evalue":4.1e-11,"hmm_from":86,"hmm_to":145,"hmm_cov":"..","ali_from":5,"ali_to":66,"ali_cov":"..","env_from":1,"env_to":67,"env_cov":"[.","acc":0.86}],"agfam2":[],"ecf1":[],"stp":{"version":null},"id":"0TVYL4Tcmi1tGCAZQiiXvQ","length":77,"sequence":"MILDDKSLYFKEFTKDGLSEYRPYIDTRFNLTARINRNAFYHLVALGELVCENQQTVLLLQSGGKTHRVYYPDDLAS","segs":[],"coils":[],"tmhmm2":{"tms":[],"topology":[["O",1,77]]}},{"pfam31":[{"name":"PilM_2","score":297.5,"bias":0,"c_evalue":1.2e-92,"i_evalue":1e-88,"hmm_from":1,"hmm_to":340,"hmm_cov":"[]","ali_from":3,"ali_to":335,"ali_cov":"..","env_from":3,"env_to":335,"env_cov":"..","acc":0.98},{"name":"FtsA","score":39.6,"bias":0,"c_evalue":6.2e-14,"i_evalue":5.2e-10,"hmm_from":2,"hmm_to":89,"hmm_cov":"..","ali_from":184,"ali_to":306,"ali_cov":"..","env_from":183,"env_to":329,"env_cov":"..","acc":0.85}],"agfam2":[],"ecf1":[],"stp":{"version":null},"id":"0WfJycQVEDGpQOLRz4_SOw","length":340,"sequence":"MVGVDFGASSIKAVALKGRPGHYQLEAMASVPTPRGSIVDHQLQDVAQVVVALRQLRRQLNSRYGEVATAVTGSSVTTKVILVPRSLSAEELENQVLIEAEQHIPFPLEEISLDYESLGVSPSHPERESILLSAARTESISTRLAALQEAGWTTRVVDIGVHALARAVNALVAAEQAHSSLLGVVDIGAECLSFAVLEEGEVIHSRLQNFGGAQFTRELCKLTDMPEEQVEQAKVGNTLPEALRHDVEQQHITAILQHIRRNIQLFCSSSGNKPPAAIFLSGGGSQVPELAPILEQELSVPVLQPRLDRLFEGRAGPFPDGAAYLTALGLALRSFTPCPT","segs":[[39,60],[67,80],[163,177],[321,332]],"coils":[],"tmhmm2":{"tms":[],"topology":[["O",1,340]]}},{"pfam31":[],"agfam2":[],"ecf1":[],"stp":{"version":null},"id":"0woJ1AMxNZLWKQ8-Qwit7w","length":112,"sequence":"MLDHCIARVWKKGGGIAGTAFLVTEKHLLTCAHVVNFVFGKEKNYTDKPTDSFEVDFPYFGKSKIRVKVRNDLWYPLPLEPSSQSDIAVLEVQNELPLGGCPRTRFFKKLDF","segs":[],"coils":[],"tmhmm2":{"tms":[],"topology":[["O",1,112]]}},{"pfam31":[{"name":"PilM_2","score":467.1,"bias":0,"c_evalue":1.6e-144,"i_evalue":2.7e-140,"hmm_from":1,"hmm_to":340,"hmm_cov":"[]","ali_from":17,"ali_to":357,"ali_cov":"..","env_from":17,"env_to":357,"env_cov":"..","acc":1}],"agfam2":[],"ecf1":[],"stp":{"version":null},"id":"0XCdas-xefX_Rbz-0guyNg","length":359,"sequence":"MISSGSLFKRQAAPLLGIDISSSSAKLVELGRNKGGQWVLERCAIEPLERGWIVDGNVEKFDEVAEAVRRLVKKSGARAKHVALALPSSAVITKKIVLPEGLSELELEVQVESEASQYIPFSLDEVSLDFCVIGPSAGSPGDVEVLIAASRREKVQDRQGLAEAAGLKPVVLDIESYAARLAAGRLLETLPAQGVGAVVALFKIGGAASGLQVIRNDEVLYEREQAFGGGQLTQLIVRQYGFSPEEAESKKRNAELPDDYDTAVLRPFVDNMAAEVVRALQFFFTSTPYNRVDHVMLAGGSASLPGLAEAVARQSGFACSLANPFEGMEVGSSVRAKKAVQQSASYLTACGLAMRRFLQ","segs":[[100,117]],"coils":[],"tmhmm2":{"tms":[],"topology":[["O",1,359]]}},{"pfam31":[{"name":"DUF4381","score":113.6,"bias":10.8,"c_evalue":5e-37,"i_evalue":8.4e-33,"hmm_from":2,"hmm_to":136,"hmm_cov":"..","ali_from":7,"ali_to":137,"ali_cov":"..","env_from":6,"env_to":147,"env_cov":"..","acc":0.8}],"agfam2":[],"ecf1":[],"stp":{"version":null},"id":"0zdstIfzpiSlyzvNI8QQYg","length":153,"sequence":"MSPQSLPLRDVHLPPSPSWWPLAPGWWLVIAVVVLVVGSAWVWWWRRRQCQRRWLAAFDAELARATTPAQRLAAVSVLLRRAARRVDPQADRLQGEAWLQFLDGRKRKDQVFSQGPGRAVLEGGFQRAPTISDLPAVEALARQRFVALMRGRR","segs":[[13,54],[69,86]],"coils":[],"tmhmm2":{"tms":[[23,45]],"topology":[["o",1,22],["M",23,45],["i",46,153]]}},{"pfam31":[{"name":"DHQ_synthase","score":364.3,"bias":0,"c_evalue":4.8e-113,"i_evalue":2.7e-109,"hmm_from":2,"hmm_to":261,"hmm_cov":"..","ali_from":65,"ali_to":323,"ali_cov":"..","env_from":64,"env_to":324,"env_cov":"..","acc":0.99},{"name":"Fe-ADH_2","score":60.6,"bias":0.1,"c_evalue":3e-20,"i_evalue":1.7e-16,"hmm_from":3,"hmm_to":202,"hmm_cov":"..","ali_from":18,"ali_to":234,"ali_cov":"..","env_from":16,"env_to":267,"env_cov":"..","acc":0.75},{"name":"Fe-ADH","score":27.5,"bias":0.1,"c_evalue":2.1e-10,"i_evalue":0.0000012,"hmm_from":7,"hmm_to":189,"hmm_cov":"..","ali_from":18,"ali_to":184,"ali_cov":"..","env_from":14,"env_to":275,"env_cov":"..","acc":0.7}],"agfam2":[],"ecf1":[],"stp":{"version":null},"id":"145hdEvuNlXjcFq4JSqBnw","length":359,"sequence":"MQTLTVDLGDRSYPIFIGSGLLSKPELLKPYIRGSEVAVVTNETVAPLYLEDLRRLLGGYRVTEVVLPDGEQYKNLTELNQIFDRLLADRHSRATTLIALGGGVVGDMCGFAAASYQRGVNFIQIPTTVLSQVDSSVGGKTGVNHPLGKNMIGAFHQPQAVIADMDVLTTLPDRELSAGLAEVIKYGLISDAPFFEWLELNAERLMSRDADALAESVLRSCENKAKVVAEDEREGGRRAILNLGHTFGHAIETHQGYGKWLHGEAVAAGMVMAVDLSVRLGWVESDVLQRTIALLEQCKLPVQPPKGMTPDDFLNLMSVDKKVIDGQLRLILLKSLGDAVVTAEAPKEVLCELLYSLCH","segs":[[265,274]],"coils":[],"tmhmm2":{"tms":[],"topology":[["O",1,359]]}},{"pfam31":[{"name":"AAA_22","score":32.1,"bias":0,"c_evalue":6.6e-12,"i_evalue":1.1e-7,"hmm_from":7,"hmm_to":128,"hmm_cov":"..","ali_from":39,"ali_to":150,"ali_cov":"..","env_from":36,"env_to":159,"env_cov":"..","acc":0.85}],"agfam2":[],"ecf1":[],"stp":{"version":null},"id":"17KzH3DfdcKjrxLeOfX2TQ","length":517,"sequence":"MAALEEVQADGPLAGSLLSEARERKFDLLLHLAVNLSQPIVVSGPEGMGKTVFLRRLESSARAYASVCYLAATAGTTYEFIIEELRRAALRDLNLANAGGWTCAEVLARYGKERRLLVLMLDNAHRLLPGLLSGLWEFAREHPSLHIVLALPSHSLRRKATTDALALRDAQPLEIPALGPSEFSAYLRQMAAAQPELAPGSAAAESQVIAWHARAQGAPGAVLGGLAPPAEAAPSPLWRGRWWVPGLAATLLVAAALLWWKPEGQPPESPPGFPSPKADADSALPGMMLHEPSAPAVVEGGHPANPGESQPQADGSATLPEVPPQPQAGAVTQAPEPQTPSVQPEPAQAPPPIPESQAQPEPSAVATARPPESPAATPPPEPLSPEQQARLQAAAVSLEGVQGVDWIMAQNPEAYTLQILAMSQAGALAGTIGRFPPESALSVLRSRKGRGDLYLLFHGVYPNMAAAREGAAGLPPPLTQAIPRQFKSIQADLLRPPGSGATAPAQRWRVPHKAQQP","segs":[[85,98],[215,237],[247,258],[262,276],[340,363],[366,389]],"coils":[],"tmhmm2":{"tms":[],"topology":[["O",1,517]]}},{"pfam31":[{"name":"Frataxin_Cyay","score":79.6,"bias":0,"c_evalue":8.8e-27,"i_evalue":1.5e-22,"hmm_from":1,"hmm_to":107,"hmm_cov":"[.","ali_from":1,"ali_to":100,"ali_cov":"[.","env_from":1,"env_to":101,"env_cov":"[.","acc":0.91}],"agfam2":[],"ecf1":[],"stp":{"version":null},"id":"19MP1T75uZbYbE_Za4jndg","length":105,"sequence":"MPDNDYLSRAEAVLAAVERAVDEAEADIELERSGNVLTLEFENRTKIIVNLQPPMREIWIAAKAGGFHYRFIDGEWRDTRTGTEFFSALTAYATEQAGEPVRFEP","segs":[[9,27]],"coils":[[7,27]],"tmhmm2":{"tms":[],"topology":[["O",1,105]]}},{"pfam31":[{"name":"Secretin","score":167.2,"bias":0.9,"c_evalue":5.7e-53,"i_evalue":2.4e-49,"hmm_from":1,"hmm_to":169,"hmm_cov":"[.","ali_from":583,"ali_to":742,"ali_cov":"..","env_from":583,"env_to":743,"env_cov":"..","acc":0.93},{"name":"STN","score":38.2,"bias":0,"c_evalue":2e-13,"i_evalue":8.3e-10,"hmm_from":1,"hmm_to":51,"hmm_cov":"[.","ali_from":338,"ali_to":385,"ali_cov":"..","env_from":338,"env_to":386,"env_cov":"..","acc":0.93},{"name":"Secretin_N","score":38.1,"bias":0.1,"c_evalue":3.4e-13,"i_evalue":1.4e-9,"hmm_from":1,"hmm_to":82,"hmm_cov":"[]","ali_from":411,"ali_to":476,"ali_cov":"..","env_from":411,"env_to":476,"env_cov":"..","acc":0.95},{"name":"AMIN","score":36.6,"bias":0,"c_evalue":8e-13,"i_evalue":3.3e-9,"hmm_from":11,"hmm_to":98,"hmm_cov":".]","ali_from":80,"ali_to":162,"ali_cov":"..","env_from":69,"env_to":162,"env_cov":"..","acc":0.91}],"agfam2":[],"ecf1":[],"stp":{"version":null},"id":"1a4j-NqRQIu7f5NFs3RX_Q","length":749,"sequence":"MDRAHQHAPVAGAGASGGEEMKMRPYGLRFGAWVVAACLGGLVPPVSVFAQAPQAADAAPASNRIEKIMAVEQGGNIVLKLTLAKPLAASPASFSVASPARIAFDFPDTANGLGRNSQTLNAGDLRSVNVVQVGDQTRLVLNLSRVYPYETRQDGNDLLITLAVGQIREATSSLAQQSSQFAPAATGAADRHAIRDINFRRGKDGEGRLVVDLSDPNAGIDIRQQGESLVVDFLKTDAPEQLRRKLDVIDFGTPVSSVLTQTQGGNVRMTVTPRGLWEHNAYQSDSQFVLEVKPVKEDPNKLTQGTGKGRFSGEKLSLNFQNIDVRSVLQVIADFTNFNIITSDSVQGNLTLRLKDVPWDQALDIILQARGLDMRKNGNVIWIAPRDELAAREKLDLEAKAQVGDLEPLRTESFQINYHKAKSVAEFLKSKDQSVLSKRGSVLPDERSNKIFVNDVASRLEDIRRLIAEVDVEVRQVLIEAQIVEATDTFASNLGVRLGFGAKTGGQIGTTTGGVPVFRNTFGTGNLSSTGYQAGQITTIPDFNNSLGVNLPASSINNKSAGAFSFALWNSAATRYIDLEVSALEADGRGKVVSRPRVMTADKAEAIIEQGSEVPYQTQAGGGSTFPTVSFKKANLTLKVKPQITPDGKVMMALEVNKDQPRYDQPVAGGNVPIDTKHVKTDVVVENGGTVVIGGIYIQEVGSTTTKIPLLGDVPVLGYLFRNTERKDNKTELLVFITPRIINDQLGLR","segs":[[50,61],[86,100],[501,514]],"coils":[],"tmhmm2":{"tms":[[30,52]],"topology":[["i",1,29],["M",30,52],["O",53,749]]}},{"pfam31":[{"name":"Peptidase_M24","score":208.8,"bias":0,"c_evalue":8e-66,"i_evalue":6.7e-62,"hmm_from":4,"hmm_to":208,"hmm_cov":"..","ali_from":139,"ali_to":338,"ali_cov":"..","env_from":136,"env_to":339,"env_cov":"..","acc":0.96},{"name":"Creatinase_N","score":85.9,"bias":0,"c_evalue":4e-28,"i_evalue":3.4e-24,"hmm_from":1,"hmm_to":132,"hmm_cov":"[]","ali_from":5,"ali_to":129,"ali_cov":"..","env_from":5,"env_to":129,"env_cov":"..","acc":0.95}],"agfam2":[],"ecf1":[],"stp":{"version":null},"id":"1A5kIFhDzY_Mhj-ShFIjrA","length":355,"sequence":"MLKDRIFSARECLERHSLDALLVTSLHSIRYLSGFSGSDGVLLVTPDSGCFLTDSRYTTQAGIEVSGFPVAEYRIKLDAVVEWLSANSCRRIGFIASQLTVEVFDELKGKLPVAEFVPLKDELAEIRCIKDQSELTLLETVAGLASEAFLAVLPLIKPGVPERELALELEIAMRRLGADDKAFDFIVASGERGALPHGHASERLVSAGELVTFDFGAIFHGYNSDETVTVAVGGVDPRLLDIYSIVKEAHDRAIDAVKPGVPLKELDRIARSYIAEKGFGPYFGHGLGHGVGLEVHEKPLVSFRSEEVAAEGMVFTIEPGIYVPGLGGVRIEDTVSVEKSGCRLLTKVSKELQVL","segs":[[284,297]],"coils":[],"tmhmm2":{"tms":[],"topology":[["O",1,355]]}},{"pfam31":[{"name":"HlyD_3","score":55.3,"bias":0.2,"c_evalue":1.9e-18,"i_evalue":8.1e-15,"hmm_from":1,"hmm_to":97,"hmm_cov":"[.","ali_from":237,"ali_to":349,"ali_cov":"..","env_from":237,"env_to":358,"env_cov":"..","acc":0.79},{"name":"HlyD_D23","score":50.6,"bias":12.3,"c_evalue":3e-17,"i_evalue":1.2e-13,"hmm_from":17,"hmm_to":181,"hmm_cov":"..","ali_from":65,"ali_to":309,"ali_cov":"..","env_from":61,"env_to":314,"env_cov":"..","acc":0.72},{"name":"HlyD","score":35.4,"bias":17.8,"c_evalue":1.6e-12,"i_evalue":6.7e-9,"hmm_from":12,"hmm_to":78,"hmm_cov":"..","ali_from":186,"ali_to":365,"ali_cov":"..","env_from":38,"env_to":367,"env_cov":"..","acc":0.78},{"name":"Biotin_lipoyl_2","score":33.1,"bias":4.9,"c_evalue":7.9e-12,"i_evalue":3.3e-8,"hmm_from":3,"hmm_to":49,"hmm_cov":"..","ali_from":68,"ali_to":114,"ali_cov":"..","env_from":63,"env_to":115,"env_cov":"..","acc":0.96}],"agfam2":[],"ecf1":[],"stp":{"version":null},"id":"1alNZrUtjfGsK-q_bJPnRg","length":413,"sequence":"MSANPPSNTQNGSPAASNGNGKAAKRRKLMIVAIVFFIIAGALYSGYNYWQSLRYAYTDDAYVQGNLVQVTPQVGGTVVAIDGDDTQLVKVGQPLVQLDGADTHVALQQAEAMLAQAVRQVRVSFANNGTLAAQVAVRQTDVATAQANLAKAEDAQRRRQELAGTGAVGAEELRQAQIAVQAAKAALTTAQAGVKAAQEQLASGEALTAGTVIADNPSVKLAAAKVREAYLAYERTTIPAPVSGVVAQRTVQLGQRVAPGMPLMWVVPLNDVWVNANLKETQLRDVRIGQPAKVVADTYGSSFTYTGRVVGLSAGTGAAFSLLPAQNATGNWIKVVQRLPVRVALDPKQLASHPLRVGMSTEVTITISDHKGPLVTDMPPTGPAASTDVYAADWKKADALVDSIVAANAGGKR","segs":[[31,40],[68,79],[106,117],[175,192]],"coils":[[180,200]],"tmhmm2":{"tms":[[29,51]],"topology":[["i",1,28],["M",29,51],["O",52,413]]}},{"pfam31":[{"name":"Frataxin_Cyay","score":76.6,"bias":0,"c_evalue":8e-26,"i_evalue":1.3e-21,"hmm_from":1,"hmm_to":105,"hmm_cov":"[.","ali_from":1,"ali_to":102,"ali_cov":"[.","env_from":1,"env_to":105,"env_cov":"[.","acc":0.92}],"agfam2":[],"ecf1":[],"stp":{"version":null},"id":"1axZYhiTUljvQQYaZgcuUg","length":111,"sequence":"MNDTEYLNRAEALLQAVERCCDRINDESEVDIDNQRVGSMVTLVFRDGSQIVINLQKPLHEVWMAARSGGTHYRFDGQHWLDTKGAGEFFERLSQEASAQARAGLRFSSGA","segs":[],"coils":[[7,27]],"tmhmm2":{"tms":[],"topology":[["O",1,111]]}},{"pfam31":[{"name":"GATase_2","score":560,"bias":0,"c_evalue":6.4e-172,"i_evalue":2.7e-168,"hmm_from":1,"hmm_to":420,"hmm_cov":"[]","ali_from":15,"ali_to":429,"ali_cov":"..","env_from":15,"env_to":429,"env_cov":"..","acc":0.98},{"name":"Glu_synthase","score":500.4,"bias":0,"c_evalue":6.9e-154,"i_evalue":2.9e-150,"hmm_from":2,"hmm_to":368,"hmm_cov":".]","ali_from":797,"ali_to":1160,"ali_cov":"..","env_from":796,"env_to":1160,"env_cov":"..","acc":0.99},{"name":"Glu_syn_central","score":342.7,"bias":0,"c_evalue":3.6e-106,"i_evalue":1.5e-102,"hmm_from":2,"hmm_to":279,"hmm_cov":".]","ali_from":459,"ali_to":740,"ali_cov":"..","env_from":458,"env_to":740,"env_cov":"..","acc":0.96},{"name":"GXGXG","score":257.7,"bias":6.3,"c_evalue":1.2e-80,"i_evalue":5.1e-77,"hmm_from":1,"hmm_to":186,"hmm_cov":"[.","ali_from":1239,"ali_to":1424,"ali_cov":"..","env_from":1239,"env_to":1428,"env_cov":"..","acc":0.98}],"agfam2":[],"ecf1":[],"stp":{"version":null},"id":"1FHDGvM-g_nGpZbgeNZlIg","length":1485,"sequence":"MSSGLYHPGEFRDNCGFGLIAHTEGRKTHGLLGKAIEALTCMTHRGGIAADGRTGDGCGLLIQLPDTFFRSVALETFNTQLPALYAIGMVFLSQDDRIASEARTVVEQELADQGLKVVGWREVPTDSECLGPIALDQLPRIEQVFIVPEQEKDRHQLEAGLFMVHRKASQLLAADQDFYICSLSSRVITYKGLMMPADIASFYPDLSDSRFETAICVFHQRFSTNTMPRWPLAQPFRMLAHNGEINTITGNRNWAEARANKFQSELLPQLSDIRPLVNHTGSDSSSLDNMLEILVTGGVDLYRAIRMLVPPAWQNVDTLDPNLRAFYEYNSMHMEPWDGPAGLVISDGRYAVCALDRNGLRPSRWVKTKDGLLTVASEIGVWNYQPEDVLAKGRVGPGQVVAIDTETGEFLQANDIDLKLKSRQPYKHWMKEHACRLQSRFIEQEHKVDALDPETLLREQKRFQITFEERDQILRPLVENGQEAVGSMGDDTPMAVLSQRVRPVYDYFRQLFAQVTNPPIDPLREAVVMSLETCMGRELNMFKETPEHAKRVILKSPILSRTKFLNLINGEHKHDDLAVERLNLGYYESLGLQAAIEALCDKAEQAVRNGKVLLHISDNEQEPDKLIIHAAMATGAIHHRLISKGLRADSNLIVETATARDPHHYAVLIGFGATAVYPWLTYEVIREMIKTGAVIADTLAAYKSYRRGIGKGLLKIMSKMGISTIASYRGAQLFEAVGVSDEVVDLCFKGVKSRIQGARFADFQEDQIILCKESGKKRKPIEPGGYVKFVHNSEYHAFNPDVVQTLQQAVKNGDYGAWRDYAALVNERPVAVIRDLFELASDRDPIPLEEVEPVSAIVRRFDSAAMSLGALSPEAHEALAQAMNRLGGRSNSGEGGEDPARFGTDKVSKIKQIASGRFGVTPHYLVNAEVLQIKVAQGAKPGEGGQLPGGKVNSLIARLRYSVPGVTLISPPPHHDIYSIEDLAQLIFDLKQVNPEALVSVKLVSEPGVGTIAAGVAKAYADLITVSGYDGGTAASPLTSIRYAGSPWELGLAETQQALRANDLRGKVRLQTDGGLKTGLDVVKAALLGAETFGFGTTPMVAMGCKYLRICHLNNCATGVATQDQNLRDEHFVGTVEMVTNFFTFLAEEVREWLARLGYRSLGELVGHTELLKAKEGLTARQANLDLSPVLDSSHIPAEKPLTCQVDRNPPFDQGTMAERMVADMLPSIESMSGGTFEYEIGNCDRSIGARLSGEIARRHGNQGMSDAPVTVKLKGSAGQSFGVWNAGGLHMYLEGDANDYVGKGMTGGRLVISPPQGSVFDSEETSIIGNTCLYGATGGKLFAAGRAGERLAVRNSGAHVVVEGAGDHCCEYMTGGQVTVLGAVGGNFGAGMTGGFAYVLDRDRNFVDCYNHELVDIHRIDSDLMEDHRTHLYSTIEEYVQETGSAWGAQILEDFEDYTSLFWLVKPKAANLDNLLASTRGRPE","segs":[[1383,1398]],"coils":[],"tmhmm2":{"tms":[],"topology":[["O",1,1485]]}},{"pfam31":[{"name":"PilO","score":143.3,"bias":0,"c_evalue":3.2e-46,"i_evalue":5.4e-42,"hmm_from":1,"hmm_to":144,"hmm_cov":"[.","ali_from":10,"ali_to":150,"ali_cov":"..","env_from":10,"env_to":152,"env_cov":"..","acc":0.97}],"agfam2":[],"ecf1":[],"stp":{"version":null},"id":"1iHgHIk3ko_4XZINE9AH5Q","length":156,"sequence":"MYIEEVQSDLKSEVSREQELRTQYQTRIFQAATLDQHNNLMEKMEIDFESLVAQLPQKTQVPGLLDDIDEKGRVSGLEIVSVKLQPEIRGEFYITLPIEIIVIGDYHNMGVFVSGIAGMARIVTLHDFAITTGDSPADLKMTIKAQTYRSLSDGGS","segs":[],"coils":[[34,54]],"tmhmm2":{"tms":[],"topology":[["O",1,156]]}},{"pfam31":[{"name":"Peptidase_M3","score":483.6,"bias":0.2,"c_evalue":4.5e-149,"i_evalue":7.5e-145,"hmm_from":1,"hmm_to":457,"hmm_cov":"[.","ali_from":233,"ali_to":683,"ali_cov":"..","env_from":233,"env_to":684,"env_cov":"..","acc":0.97}],"agfam2":[],"ecf1":[],"stp":{"version":null},"id":"1LhxxDF6KjHl-VqYzSmhWg","length":686,"sequence":"MSISQSENNPLLHFAGLPKFNEVKAEHVSPAIDSLLADARKTVEALATADGSVGDGAVTWDNFASKLEDMEERLSRAWSQVGHINAVVNSPELREAYNENLSKLTDFYADLGQDERLYAKFRTLRNSQAFETLTVAQKKIVENELRDFRLGGAELPAGQKARFKEIQEELSKLSSKFEENVLDATNDYALYVHDAKTLQGIPQDVLQAAADAAKAEDKTGWKFTLHFPSYLPVLQYADNRELRETLYRAYATRASEFAKPEWDNTPVIAQILKLRHEAAQLLGFDNYAELSIATKMADSAQHVESFLKDLAARAKPFALRDKIELDEYAAKLGITDMQAWDVSYVSEKLREDKYAFSDQEVKQYFPEHKVLAGLFKVVETIFGIHVSRSDAPVWHEDASFYDIKDEQGELIGQFYLDLYARNNKRGGAWMDEAITRRKSAGGLTRPVAYLTCNFSAPVGGKPALFTHDEVLTMFHEFGHGLHHMLTEVDDYSVSGIKGVEWDAVELPSQFMENFCWEWEVLRNMTAHVDTGEQLPRSLFDKMVAAKNFQAGMQTVRQIEFSLFDIRLHSEFDPHGATTALDLIESVRDEVAVVRPPKWNRFPHNFTHVFSGGYAAGYYSYKWAEVLSADVYSMFEEDGVLSREAGQRYWQEILAKGGSRSAMESFAAFRGREPSIDALLRHSGMIA","segs":[[168,179],[208,218],[610,620]],"coils":[],"tmhmm2":{"tms":[],"topology":[["O",1,686]]}},{"pfam31":[{"name":"PilM_2","score":454.8,"bias":0.1,"c_evalue":2.8e-140,"i_evalue":1.5e-136,"hmm_from":1,"hmm_to":340,"hmm_cov":"[]","ali_from":14,"ali_to":353,"ali_cov":"..","env_from":14,"env_to":353,"env_cov":"..","acc":1},{"name":"FtsA","score":41.2,"bias":0,"c_evalue":2.9e-14,"i_evalue":1.6e-10,"hmm_from":1,"hmm_to":87,"hmm_cov":"[.","ali_from":196,"ali_to":319,"ali_cov":"..","env_from":196,"env_to":340,"env_cov":"..","acc":0.8}],"agfam2":[],"ecf1":[],"stp":{"version":null},"id":"--1Wg5Up7g4quz8-Y6WPsA","length":354,"sequence":"MFGLFERKTPPMVGIDISSCTVKLLELSQGPQGFRVESYGVETLAPNVMQEKEIKDIEAVGNAVDRLMKRSRAKSKFGAISVSGSAVITKVIQMNANLNDQELATQLQLEADRYIPYPLQEVFLDFQVLGPSSKSPDLVDVLLAASRAEYIETRVQALRLGGLTTKVVDIEAYAIERALSLLGTQLAHDGENKTIAVVDIGSSMTTLSVLKNKVTVYTRDQIFGGKQLTEEIQRRYGLSYEEAGRAKKQGGLPEDYQSEVLEPFKEGVVQQVSRSLQFFFSSSEYSEIDQIIMAGGTATIPGLVEKVQEKLGIPALLANPFTNMSIAPKVNLPALQADTAALMICCGLAMRSFQ","segs":[],"coils":[],"tmhmm2":{"tms":[],"topology":[["O",1,354]]}},{"pfam31":[{"name":"AhpC-TSA","score":94.6,"bias":0,"c_evalue":1.1e-30,"i_evalue":3.6e-27,"hmm_from":2,"hmm_to":123,"hmm_cov":"..","ali_from":51,"ali_to":169,"ali_cov":"..","env_from":50,"env_to":170,"env_cov":"..","acc":0.95},{"name":"Redoxin","score":82.2,"bias":0,"c_evalue":8.2e-27,"i_evalue":2.7e-23,"hmm_from":3,"hmm_to":137,"hmm_cov":"..","ali_from":51,"ali_to":177,"ali_cov":"..","env_from":49,"env_to":184,"env_cov":"..","acc":0.91},{"name":"Thioredoxin_8","score":43.5,"bias":0,"c_evalue":8.3e-15,"i_evalue":2.8e-11,"hmm_from":1,"hmm_to":94,"hmm_cov":"[.","ali_from":74,"ali_to":166,"ali_cov":"..","env_from":74,"env_to":167,"env_cov":"..","acc":0.89},{"name":"Thioredoxin","score":37.9,"bias":0.1,"c_evalue":3.6e-13,"i_evalue":1.2e-9,"hmm_from":19,"hmm_to":64,"hmm_cov":"..","ali_from":75,"ali_to":121,"ali_cov":"..","env_from":65,"env_to":144,"env_cov":"..","acc":0.78},{"name":"Thioredoxin_2","score":32.8,"bias":0,"c_evalue":2.1e-11,"i_evalue":7.1e-8,"hmm_from":5,"hmm_to":109,"hmm_cov":".]","ali_from":74,"ali_to":184,"ali_cov":"..","env_from":71,"env_to":184,"env_cov":"..","acc":0.86}],"agfam2":[],"ecf1":[],"stp":{"version":null},"id":"1XI_eWJdPa5TKHzmB-jbmg","length":188,"sequence":"MKHRSHTFGWIALAAASAFLLAGCEDPTPEMDTAEANGGEAAEAAAEEAQGDRRIDFTLPDLDGNDRQLSEWDGDLIVLNFWATWCPPCKKEMPLFQEIWEEHRDDGFTIVAVAVDELSATQHFVDDFGIEFPILIGQDEAVEVGRKYGNRIGALPYTVLIDRDGIIRDTHRGEVEEEDLQAWLDDYL","segs":[[12,22],[34,49]],"coils":[],"tmhmm2":{"tms":[],"topology":[["O",1,188]]}},{"pfam31":[{"name":"DHQ_synthase","score":345.2,"bias":0,"c_evalue":2.1e-107,"i_evalue":1.7e-103,"hmm_from":2,"hmm_to":261,"hmm_cov":"..","ali_from":74,"ali_to":332,"ali_cov":"..","env_from":73,"env_to":333,"env_cov":"..","acc":0.99},{"name":"Fe-ADH_2","score":50.3,"bias":1.8,"c_evalue":2.8e-17,"i_evalue":2.3e-13,"hmm_from":3,"hmm_to":201,"hmm_cov":"..","ali_from":26,"ali_to":242,"ali_cov":"..","env_from":24,"env_to":276,"env_cov":"..","acc":0.75}],"agfam2":[],"ecf1":[],"stp":{"version":null},"id":"24LqevOL2KCHJ5TljYgmeg","length":367,"sequence":"MAAQQCKPTKQVDVDLDTRGYRIHAGPGLLDRAVEVIDLSRPARVLIVTNTAVAPLHAQRLQRALAERFSVDMLVLPDGEAFKRMDVVASIHTRLLATGCGRDALVIALGGGVVGDVAGFAAATYQRGIDYVQVPTTLLAQVDSSVGGKTGVNHALGKNMVGAFHQPRSVIADLDTLTTLPAREYSAGLAEVVKYGLLGDHAFIDWLIASTDALMARDAPTLAEVVRRSCQNKADIVVADEYESGQRALLNLGHTFGHAIETELGYGVWLHGEAVAAGMCMAADMSARLGLLDAAECPRIESLIAALGLPTEPPGRLSRQRLRTAMARDKKTSAGQLQVIVLRAIGDAVVMPAEEPALDATLARYLG","segs":[[103,123]],"coils":[],"tmhmm2":{"tms":[],"topology":[["O",1,367]]}},{"pfam31":[{"name":"Y1_Tnp","score":41.6,"bias":0,"c_evalue":6.2e-15,"i_evalue":1e-10,"hmm_from":6,"hmm_to":108,"hmm_cov":"..","ali_from":14,"ali_to":110,"ali_cov":"..","env_from":10,"env_to":115,"env_cov":"..","acc":0.91}],"agfam2":[],"ecf1":[],"stp":{"version":null},"id":"25fcQZYFkNHfTiePEfxFew","length":242,"sequence":"MARLSRLTLAETLHQVVWRGNNGQAVFLDVPDRERFLALLAEQAARERIRLHAYVLLDNAVHLLMTPTNDTGVPRLMQAVGRSYVRWFNQRHGRSGTLWEGRYRSTLLEAETYLLPAMVAADLAPVRAGVVHAPEAYPWSSHAHYIGLRQDRWLTPHPLMWALGNTPFAREAAYAERVRLGVSEAIRARLLDATLKGWALGAEPFLQLVQERSGRRPSKARAGRPVKPLAAPAGDPSDPPGH","segs":[[33,51],[228,241]],"coils":[],"tmhmm2":{"tms":[],"topology":[["O",1,242]]}},{"pfam31":[],"agfam2":[],"ecf1":[],"stp":{"version":null},"id":"294e8w7_R-JU1t2Fvem2Nw","length":332,"sequence":"MDRTVTHGNRWRHLAAALQAPPPLVRRYATGVEIEAGVVRCVTLACGRSAVEVVGAIAVPLPAGAIDGLDIVDPDAVVAALAAALPVRRPATRVGGRWFGEAPLVLGLCPALVGRRVFSDAAPRLAGAAHTGDYTARPARARWSPGPAAVRHEVERGTGLAADTLAVDCVDQPDGRRCVVYVDKHHWSVRADLFAALGHTLTALVDGAAASINAMIWQASECEWIGLWAGARACAGWHVDTATRAAAARPLFSMMARGSSEAMAALRGLADAGMPPVTLAGHPQAVDEVAVVLGELGGLRPGRWQVPAGAHGPALGCEFAVAAGLALEGLLR","segs":[[14,24],[69,94],[320,331]],"coils":[],"tmhmm2":{"tms":[],"topology":[["O",1,332]]}},{"pfam31":[],"agfam2":[],"ecf1":[],"stp":{"version":null},"id":"2aexTErhpr8JdGtnIbWc3A","length":228,"sequence":"MDGAWLLAGLVRQSSALVKVQTWATWRPLSEADTTDLSGLSAHLRQHARARGGAHRRLNMALPRDFVHEGFIDFPLEWPEKDWLYEVQLDVAQALQLAPDEVHFDFEPAPYSDGLVRRVHWVGCAQAQMAVYKNCIRAAGWRLAAVEMEQQAAQRGVRALKGGSLSLLTQAPQDWQFELDRVMPRPPDASAAPSEESDDTIAQALDQIMRTPGGARLVAAGLALKAWH","segs":[[42,58],[213,226]],"coils":[],"tmhmm2":{"tms":[],"topology":[["O",1,228]]}},{"pfam31":[{"name":"Helicase_C","score":61.2,"bias":0,"c_evalue":2.4e-20,"i_evalue":9.9e-17,"hmm_from":35,"hmm_to":110,"hmm_cov":"..","ali_from":535,"ali_to":612,"ali_cov":"..","env_from":482,"env_to":613,"env_cov":"..","acc":0.86},{"name":"DEAD","score":54.3,"bias":0.1,"c_evalue":3e-18,"i_evalue":1.3e-14,"hmm_from":4,"hmm_to":170,"hmm_cov":"..","ali_from":284,"ali_to":442,"ali_cov":"..","env_from":281,"env_to":449,"env_cov":"..","acc":0.74},{"name":"RecG_wedge","score":42.2,"bias":0,"c_evalue":1.4e-14,"i_evalue":5.7e-11,"hmm_from":7,"hmm_to":161,"hmm_cov":"..","ali_from":24,"ali_to":180,"ali_cov":"..","env_from":20,"env_to":183,"env_cov":"..","acc":0.87},{"name":"ResIII","score":28.7,"bias":0,"c_evalue":2.5e-10,"i_evalue":0.000001,"hmm_from":3,"hmm_to":169,"hmm_cov":"..","ali_from":279,"ali_to":441,"ali_cov":"..","env_from":277,"env_to":443,"env_cov":"..","acc":0.8}],"agfam2":[],"ecf1":[],"stp":{"version":null},"id":"2Eg8p1j6fTGGdQdUMeI4QA","length":717,"sequence":"MSRTRVVTPSLAVAGQARLSSLPGVGPKVADKFAARGILSVQDLWLHLPLRYEDRTRLTTIAQLQGGVPAQVEGRVEAVERGFRFRPVLRVAVSDASHGTLVLRFFHFRAAQVAQFAVGTRLRVFGTPKPGQHGWEIVHPSYRVLAPDEDAGLGDSLDPVYPVLEGVGPATLRKLIGQALERLPPESALELLPPHWLQDERLPSLRAALLTMHRPPVGTDPQQLLAGGHPAQQRLAIEELLAHQLSLRRQRIALQRLHAPSLPGNGTLVQQLCKALPFQLTGAQQRVFEQIAHDLAQPSPMLRLVQGDVGSGKTVVAALAAMLAVEQGKQVALAAPTELLAEQHLTNLRGWLEPLGIRIVWLAGKVTGKARAAVMAEVASGQAQVVVGTHALMQEAVIFHDLALAIVDEQHRFGVHQRLALRDKGAAAGSVPHQLVMTATPIPRTLAMSAYADLDVSAIDELPPGRTPVQTIVLSAERRPELVERIRAACAEGRQAYWVCTLIEESEEPEKGAQGQQGGPPRIEAQAAEVTFEALSAQLPGVRVALVHGRMKPAEKQKAMLDFKQGRSDLLVATTVIEVGVDVPNASLMIIENAERLGLAQLHQLRGRVGRGAAASSCVLLYQAPLSMMARQRLETMRQTNDGFVIAEKDLELRGPGELLGTRQTGLASFRIADLARDAGLLPRVQVLAERLLDEAPEVADRVVERWIGGAVRYAAA","segs":[[180,194],[315,325]],"coils":[],"tmhmm2":{"tms":[],"topology":[["O",1,717]]}},{"pfam31":[{"name":"Secretin","score":159.2,"bias":4.6,"c_evalue":1.6e-50,"i_evalue":6.6e-47,"hmm_from":1,"hmm_to":169,"hmm_cov":"[.","ali_from":516,"ali_to":671,"ali_cov":"..","env_from":516,"env_to":672,"env_cov":"..","acc":0.93},{"name":"Secretin_N","score":44.1,"bias":0.9,"c_evalue":4.7e-15,"i_evalue":2e-11,"hmm_from":4,"hmm_to":82,"hmm_cov":".]","ali_from":376,"ali_to":446,"ali_cov":"..","env_from":373,"env_to":446,"env_cov":"..","acc":0.93},{"name":"STN","score":36,"bias":0.1,"c_evalue":1e-12,"i_evalue":4.2e-9,"hmm_from":2,"hmm_to":51,"hmm_cov":"..","ali_from":301,"ali_to":347,"ali_cov":"..","env_from":300,"env_to":348,"env_cov":"..","acc":0.93},{"name":"AMIN","score":30.4,"bias":0.2,"c_evalue":7e-11,"i_evalue":2.9e-7,"hmm_from":10,"hmm_to":84,"hmm_cov":"..","ali_from":38,"ali_to":111,"ali_cov":"..","env_from":29,"env_to":149,"env_cov":"..","acc":0.88}],"agfam2":[],"ecf1":[],"stp":{"version":null},"id":"2f9heP5kyoyEQpD8RevcBA","length":678,"sequence":"MLRLRIIIFCAITVFSIQAFSAIEMQNVAFSELPGSQVEIRVSFSGSPSIPKGYSIERPARIVLDFPSVKSALPQKKYPLGFGGVRSAVILTAKERTRMIINLSNIVTYSTEVLGRDLVIVLNSSQIVSSSISTNQKIPATVSDESNVISKKNFLNQITDVDFRRDDKGAGTLLLSLSNPKVAVDIERNAKKISMLFSNTGVGDELQRRLDVIDFATPVKFIETRRKNNNVSVSIETEGQYEYLAYQADGTYVVSISPLTSEEVEQQKERFSFVGEKLSLNFQDIEVRKVLEIIADFTELNLVASDTVSGNITLRLENVPWDQALELVLKSKGLDKRQSGNVLLVAPAAEIAERERQELESRKQLQELEPLRTEFILIRYAKAQDVLTLISSGSDQNETAEVKNILSARGSAVVDERTNAIILTDIDENIRGIKSLINKVDVPVRQVMIEARIVSATDTFMEEFGFFVGASDTSTANNPNLTTSALSDATVFNPVGSVLDVSYVSNGVSLALEIQALEDSGYGEVVSQPRVLTGDKQTAKISSGQQIPFTSSDGDTVTTIFQDAVLSLEVTPQITPDNRIIMELKVNRDSLDTSTVTVSGSPINVTELTTTALVGDGDTIVLGGIYEQTKTSSVSKVPVLGDIPVLGRLFTSNTDQDDRTELLIFITPRILTDRLIDE","segs":[[119,133]],"coils":[[349,369]],"tmhmm2":{"tms":[],"topology":[["O",1,678]]}},{"pfam31":[{"name":"Transgly","score":221.1,"bias":0.1,"c_evalue":1.1e-69,"i_evalue":6.3e-66,"hmm_from":4,"hmm_to":177,"hmm_cov":"..","ali_from":75,"ali_to":247,"ali_cov":"..","env_from":72,"env_to":248,"env_cov":"..","acc":0.98},{"name":"Transpeptidase","score":130.3,"bias":0,"c_evalue":1.4e-41,"i_evalue":7.7e-38,"hmm_from":1,"hmm_to":292,"hmm_cov":"[.","ali_from":440,"ali_to":706,"ali_cov":"..","env_from":440,"env_to":720,"env_cov":"..","acc":0.85},{"name":"PCB_OB","score":73,"bias":0.4,"c_evalue":5.2e-24,"i_evalue":2.9e-20,"hmm_from":1,"hmm_to":112,"hmm_cov":"[]","ali_from":334,"ali_to":438,"ali_cov":"..","env_from":334,"env_to":438,"env_cov":"..","acc":0.98}],"agfam2":[],"ecf1":[],"stp":{"version":null},"id":"2-GGtluof5oRX_m1R5I7Kw","length":788,"sequence":"MPPSTHAEPPPPKSRSLGLRILLWLLGLFGGLVLAGALLLGYAFLMATPNLPSLESLTDYRPKVPLRIYTADHVLIGEFGEERRRIARFDEIPDVMKKAVIAIEDDRFYQHGGIDFQGVLRAGIANFMHGGASQGASTITMQVARNFFLSSRKTYTRKIYEMMLAYKIENALTKDQILELYMNQIYLGQRAYGFASAAQVYFGKPLKDITLAQAAMLAGLPKAPSAYNPVANPERAKIRQRYILKRMLDLGYIDQSQYEQALAENIHVHQSTAEYSVHAEYAAEMVRQMMFAQYKEEAYTRGFAVTTTIQSGDQESAYGAVRAGILAYESRHEYRGPEAYITLPGDKEEREQAIEQALLKHPDNGDIVAAVVLSATPTEVVASRVNGDEVTIGKDGLRGVSSALSSRADAKRAIRRGAIVRLTQDGKDRWQITQLPQVEGALVAMTPQDGAIRALIGGFDFNKNKFNHVTQAWRQPGSSFKPIIYSASLEKGLGPATIINDAPLFFGADQTGGKPWAPKNYGGRFDGPMSMRTALMKSKNLVTIRIMQQVGAKNAQEYATRFGFDADKIPPYLPTALGAGLVTPLQMAGAYAVFANGGYRVNPYLISEVRDANGALVSQAQPLVVGRNAPLAIDPGNAYIMGDMLHSVASRGTGARSNALGRDDLGGKTGTTNNSLDAWFAGYQHTLVAVAWMGYDQPRSLGSRETGGGISLPIWIDFMRDALKGVPSYKAPVPDNVTSIGGELYLADKTPGNGFVAAVGVSLGGEPAQDIEVTPQERQQVLDMFDSE","segs":[[17,45]],"coils":[],"tmhmm2":{"tms":[[21,43]],"topology":[["i",1,20],["M",21,43],["O",44,788]]}},{"pfam31":[{"name":"Transpeptidase","score":241,"bias":0,"c_evalue":1.8e-75,"i_evalue":1.5e-71,"hmm_from":2,"hmm_to":306,"hmm_cov":".]","ali_from":289,"ali_to":587,"ali_cov":"..","env_from":288,"env_to":587,"env_cov":"..","acc":0.94},{"name":"PBP_dimer","score":60.9,"bias":5.3,"c_evalue":2.2e-20,"i_evalue":1.8e-16,"hmm_from":3,"hmm_to":178,"hmm_cov":"..","ali_from":73,"ali_to":247,"ali_cov":"..","env_from":71,"env_to":249,"env_cov":"..","acc":0.89}],"agfam2":[],"ecf1":[],"stp":{"version":null},"id":"2heHAiIGgQ9lyPpTpJnm8Q","length":609,"sequence":"MADKRTKPIRKKQQSISEKPTLALDMWRFYLLWGTVLLCFVVLVARAFYVQVVNKDFLQNKANANILRTERLEAMRGVISDRHGVPLAISTPIMKIVIDPRDYWETKHLYDEITAELKKDPTNRKLKRQLPDKNLNLDELADAVGIDRQSLKKQMNDRPRSRYLVLQKEIPPQQADLITKRNFQGVYAEKSYKRYYPQPQPNAQIIGLTNSEGTGIEGLEMQLNKQLSGMDGEQKIIRDKKGNRLKVSEVIKEVESGENITLSIDSRLQYIMYRELTAAGVANNARSATAITVDVKTGEILAMTSWPSYNPNDKNGLANKDAMRNRGAIDMFEPGSTMKPFTVAAALESGKYTPNSIVNTSPGSMKLGWHTIRDTHNYGALTLTGVIVKSSNVGSAKLALSLPKDTVPSFFRRVGFGHRSDVKFPGESAGLLYSGDKLNPSQLGTMAYGYGLNATILQLAQGYAMLANHGVEMPLSLRKLDKAPEGKQVLSPKIADEVLLMLEQVTMPGGTAKQAVIPGYRVGGKTGTAHKLRADRKGYSSNEYRALFAGVAPISDPRLAIIIVVENPQGRYYGGLVAAPVFARIMQESLRLLNVPLDRPLDTSIQSKP","segs":[],"coils":[[123,143]],"tmhmm2":{"tms":[[29,50]],"topology":[["i",1,28],["M",29,50],["O",51,609]]}},{"pfam31":[{"name":"AAA_22","score":54.9,"bias":0.1,"c_evalue":1.8e-18,"i_evalue":1e-14,"hmm_from":7,"hmm_to":137,"hmm_cov":".]","ali_from":33,"ali_to":157,"ali_cov":"..","env_from":27,"env_to":157,"env_cov":"..","acc":0.92},{"name":"SPOR","score":24.4,"bias":0.7,"c_evalue":4.8e-9,"i_evalue":0.000027,"hmm_from":2,"hmm_to":75,"hmm_cov":"..","ali_from":414,"ali_to":488,"ali_cov":"..","env_from":413,"env_to":489,"env_cov":"..","acc":0.83}],"agfam2":[],"ecf1":[],"stp":{"version":null},"id":"2hu85ZE4gxxPgfediqfgBg","length":502,"sequence":"MSAMSVPSYYHEPGSRLQLSEKLQHLVRFSDFLIVIAGAEGCGKSTLLHKLAQDRENMADRTALVRFEAAADVTGLLQALTHALALPAADDNQTRLLQLHTLTKQLAADDLPLVLLVDDVDYLTNNALELLINFATLDGEGAPRILLAGTPAFEQRFRDLELDQRLEGHLHIEQLEPFSTEESAEFIESLLPDGMVLKERQLRMLVEQSAGRPARLRHAVTEVLRREEQSTSVTRLVMPPKHISAAFVILLAVFSVAIWQYLPADDEEEIVVTERITLPLAVNTIPRAQPVTTEIRVPDEPERPQPVISPVAPPEPAPVSVDPIDVPEPVVAPQPKPAPEPEPKPAPKPEPKPDPVPEVVPKPEPKPVPKPVPKPEPKPEPKPAPEPEPKPVVKSVAGVAESWLREQDLLGWPQQGYTLQMLGAREEISVKKFIEAQAQPERFYYFRTLFKGQPWHVVVYGQYADRAAAVSAVQALPAGLQKLRPWARSIAGVKSDIKKKNQ","segs":[[106,121],[304,324],[326,394],[464,478]],"coils":[],"tmhmm2":{"tms":[],"topology":[["O",1,502]]}},{"pfam31":[{"name":"Exo_endo_phos","score":52.6,"bias":0.3,"c_evalue":2.4e-18,"i_evalue":4.1e-14,"hmm_from":22,"hmm_to":212,"hmm_cov":".]","ali_from":29,"ali_to":240,"ali_cov":"..","env_from":8,"env_to":240,"env_cov":"..","acc":0.77}],"agfam2":[],"ecf1":[],"stp":{"version":null},"id":"2OVCNc1WzjKKRFSZNxS7bQ","length":250,"sequence":"MHRQLRIATFNIHKGVTSFNARLVLHEQRELIRHLQADIVFLQEVLGAHAHHQRRFKLWPTESQHEFLADSIWNDYAYGKNAIYPAGHHGNALLSKFPIARWENIDISAHTSEQRGMLHCEVHVPGWDQDLHCICVHLGLFARWRRKQLFWLRERIESMVPPNAPLIIAGDFNDWRMKAGQTLANSLNLREVFEHGYGKPARSFPSVFPLLRLDRIYVRGFHVHNAMVHGGTAFARVSDHAALSATLLPI","segs":[],"coils":[],"tmhmm2":{"tms":[],"topology":[["O",1,250]]}},{"pfam31":[{"name":"Aldedh","score":507.2,"bias":0,"c_evalue":1.8e-156,"i_evalue":3.1e-152,"hmm_from":1,"hmm_to":462,"hmm_cov":"[]","ali_from":24,"ali_to":481,"ali_cov":"..","env_from":24,"env_to":481,"env_cov":"..","acc":0.98}],"agfam2":[],"ecf1":[],"stp":{"version":null},"id":"2PqP3c6aGo5nYkWinQHUdA","length":492,"sequence":"MSFAEGAALLDAALWNGRIFDGSWREANGGSAQVLEPATGETLTRVGIGDAADISISARAASESQARWVAIPPRERAEIFNRAADLLQSDREVAKLWIARESGAIFAKAEHEIREAVVILRRSAAMLLDPHHGLLLPSTVGCLSYAKRQPLGVVGVISPFNFPLILSIRAVAPALAAGNAVVLKPDPRTPVSGGFIIARILEQAGLPPGVLHVIPGAGDAGEALCTDPHIRMIAFTGSTAVGRRVGELAGRHLKKVMLELGGKNPLIIAEDADLDLAASAAAFGAWFHQGQICMASGRIIVHESIASQLIERLVAKAAHLPVGDPASGNVALGPIINDAQLVRLDAIVQESVAAGAVLEAGGTYEGRFYKPTVLSGVKPGMRAFSDEFFGPVASIITFSSDDEAVELANDTEYGLSAAVISRSVGRAMAIGERLNSGMLHINDQTVNDECTNPFGGRGASGNGGSIGGPADWDEFTQWQWVTVKEVPRAFPF","segs":[[50,67],[170,182],[266,282],[455,468]],"coils":[],"tmhmm2":{"tms":[],"topology":[["O",1,492]]}},{"pfam31":[{"name":"Methyltransf_28","score":143.1,"bias":0,"c_evalue":6.9e-46,"i_evalue":1.1e-41,"hmm_from":20,"hmm_to":262,"hmm_cov":"..","ali_from":91,"ali_to":310,"ali_cov":"..","env_from":76,"env_to":311,"env_cov":"..","acc":0.89}],"agfam2":[],"ecf1":[],"stp":{"version":null},"id":"2q7xmHUZD8YMUchHnszy3g","length":383,"sequence":"MRQLPAPDADQLAASQSLTALIRIEIDRAGGWLPFADYMRLALYAPALGYYSGGSRKFGAAGDFVTAPELSPLFAQALARPVSQVLAAVGGSVLEVGAGTGRLAADLLLELRRMDALPVRYYILELSAELAERQRATLMAVVPDLLDRVIWLASLPTDFNGCIIGNEVLDAMPCMALEQSDAGWLQRGVVWREGFAWESRRLGDAAGCESLQALPLPAGYLTEVQHEAQAFLASLAASVNRGAVILPDYGFVAGEYYHPQRHMGTLICHYRHHSHDNPFHLPGLEDITTHVDFSAIYRVATEAGWQLEGFTSQASFLLDAGVLDVLGRMKAGSTDYLKATVALNKLISPAEMGELFKVIAFSKGVVLPDLMMGFRRDDRSGGL","segs":[[102,117]],"coils":[],"tmhmm2":{"tms":[],"topology":[["O",1,383]]}},{"pfam31":[{"name":"AAA_22","score":34,"bias":0,"c_evalue":3.3e-12,"i_evalue":2.8e-8,"hmm_from":7,"hmm_to":137,"hmm_cov":".]","ali_from":36,"ali_to":158,"ali_cov":"..","env_from":32,"env_to":158,"env_cov":"..","acc":0.83},{"name":"SPOR","score":32.6,"bias":0.2,"c_evalue":8.7e-12,"i_evalue":7.2e-8,"hmm_from":2,"hmm_to":75,"hmm_cov":"..","ali_from":651,"ali_to":724,"ali_cov":"..","env_from":650,"env_to":725,"env_cov":"..","acc":0.91}],"agfam2":[],"ecf1":[],"stp":{"version":null},"id":"2T2wPR1OfA8q5tH_s4oH5w","length":739,"sequence":"MSDKDVCADTPGFYYTPRLRQIVDTLVRVTNLSAFLGVVKGAPGSGKTALLDQLNASLSAQGWLKVVRLSSDAPLLPTLAAGFGLTDGDQRDLRRALIQHLISLHVAGTHPVVLVDDAHRYDDQDLALLLRLALSADRGKSGLLSAVIAGIPDIEHRLTAVSANLSPQRLYVIDLPAFDSEQRIDFLLHCGYIREDIEHPATLRRLMHCDGTPGALLESMHLRSTAHSATRRITAIAAIVLLAAGGSYFLLSRDQEQPSTARPSTTTAPAIAQSSPPALPLESQQAPAMTEKTPTLNAPTTPEDAEQSPEEQSQPAAQTTPEAAATAAGEQGQEVTQQEADGSHQSTEPQPAPQQPDTTAVVTGDVTAPTLQKPDSTPVQETQAAAPSVQDTSAQPLLPQSADTPEAVTQAPATEEPTQNANTSDHDTTPIPTPPAATAEATQTGTTSAVAPPQPASISPTPNDTMPAPEAAMLPDTSPASAAPKAGSTQDNSDTPPSTPPAAGNTSATASTASPEVKPSGEVPPPGAPLPNASASAASPAKSETSNVQAGDDETEPFEQVYPLPLVKLSPPPEDKTPPAKKPARPAKPVAQPATMQPPSPPHNEHQTRSSTTPTETAPAHPTPPLPAKTTATNTPTSANTLPDWLSEAAANAWVVQIAATENSTRLLTFAQSQQLSGAHLAPIIRNGKSWYALVTGPYSDMKSAQAALAALPPGLRSAGPWVRSVKSLRAAGEKRKAP","segs":[[120,138],[223,247],[258,272],[314,334],[349,370],[428,447],[495,515],[524,543],[576,594],[612,643],[649,660],[704,721]],"coils":[],"tmhmm2":{"tms":[],"topology":[["O",1,739]]}},{"pfam31":[{"name":"Y1_Tnp","score":62.2,"bias":0.1,"c_evalue":2.6e-21,"i_evalue":4.4e-17,"hmm_from":2,"hmm_to":119,"hmm_cov":"..","ali_from":10,"ali_to":122,"ali_cov":"..","env_from":9,"env_to":124,"env_cov":"..","acc":0.91}],"agfam2":[],"ecf1":[],"stp":{"version":null},"id":"2TkQZx8dntZ1oRSQXaktQQ","length":231,"sequence":"MARQPRLTVSGYPHHVIQRGNDRQAIVRDDADRERLLALWQEHAQTFKVAIHAYVIMDNHFHLLLTPETDEGLPQMMQAVGRAYVRYFNVRHHRSGTLWEGRYRSNLIESERYLLACMVYIDLNPVRAGMVAQAADFKWSSHRHCIGQLSAKWVTPHALFWGLGNTPFAREAVYAELVQTGLAQREKEQLTQSALSGWALGSADFLGGLQQATQRRLLPGKAGRPAKKTAD","segs":[],"coils":[],"tmhmm2":{"tms":[],"topology":[["O",1,231]]}},{"pfam31":[{"name":"ResB","score":504.7,"bias":0,"c_evalue":1.5e-155,"i_evalue":2.5e-151,"hmm_from":1,"hmm_to":494,"hmm_cov":"[.","ali_from":25,"ali_to":702,"ali_cov":"..","env_from":25,"env_to":703,"env_cov":"..","acc":0.93}],"agfam2":[],"ecf1":[],"stp":{"version":null},"id":"2WIUucJCuU36rBrtLqYiVA","length":722,"sequence":"MSVSPGPSPRHRRVVKDTVELIGSMRFAIALLVLIAIASLVGTVVNQQEPYPNYVNQFGPFWADIFRALGIFDVYSSSWFLLIMAFLVVSISICVWRNGPKMLADARNWKDRVREQSLLAFGHRDAFPAAQPRGEAVGALQRLLTRRGYKFVTRDKDASETGGAGATLIAAKRGTASRFGYISAHLAIVVICVGGLLDSGLGIHLQSWMFNKTPIAGQPMVGGVSDAHRLATWNPSFRGYAWVPEGQQVSTAILNRPNGMLVQDLPITIQLKKFVVDYYSTGMPKLFASDIVVVDHATGKTTPVRIEVNKPATFDGISIYQSSFEDGGTTLALSLYPMHGAGMQPKRIDGKIGGSYALGDGQTLEFVDFRAINVENMSNADGRNDVRGVAKRSLAEAFDERLGSGAKTSRPQSLHNIGPSLRFKLRDASGQAREFNNYMVPTTIDGESLFLAGMRATPDAPFRYLRLPADADGSLTEWMRLRAALADPNLRAIAASRFAERSGRAGGPAMIEQLRQSALRVLSLFAGADAPPAADAQDHASGASGAPGGFTAVAGFIERTVPKAEQEKAAGLLLRVLQGSVWDLWQAARERDSQPPLQPDEHTGRFIDTSLNALSDSFFYGSPVFLQLDSFKQVQASVFQLTRAPGKKIVYLGSLLLVLGVFAMFYIRERRVWFWIKDRDQGAQILMAMSCTRKTLDFETEFRQLRAAARAEAGAPPAPDAP","segs":[[28,41],[526,540],[652,661],[707,722]],"coils":[],"tmhmm2":{"tms":[[21,43],[74,96],[179,201],[649,667]],"topology":[["i",1,20],["M",21,43],["o",44,73],["M",74,96],["i",97,178],["M",179,201],["O",202,648],["M",649,667],["i",668,722]]}},{"pfam31":[{"name":"HATPase_c","score":95.9,"bias":0.1,"c_evalue":1.2e-30,"i_evalue":1.9e-27,"hmm_from":1,"hmm_to":110,"hmm_cov":"[.","ali_from":509,"ali_to":630,"ali_cov":"..","env_from":509,"env_to":631,"env_cov":"..","acc":0.9},{"name":"Response_reg","score":78.8,"bias":0,"c_evalue":1.7e-25,"i_evalue":2.9e-22,"hmm_from":1,"hmm_to":109,"hmm_cov":"[.","ali_from":658,"ali_to":767,"ali_cov":"..","env_from":658,"env_to":770,"env_cov":"..","acc":0.97},{"name":"HisKA","score":72.2,"bias":0.3,"c_evalue":1.5e-23,"i_evalue":2.5e-20,"hmm_from":2,"hmm_to":64,"hmm_cov":".]","ali_from":397,"ali_to":462,"ali_cov":"..","env_from":396,"env_to":462,"env_cov":"..","acc":0.96},{"name":"CHASE8","score":56.9,"bias":0,"c_evalue":1.1e-18,"i_evalue":1.8e-15,"hmm_from":2,"hmm_to":101,"hmm_cov":"..","ali_from":44,"ali_to":145,"ali_cov":"..","env_from":43,"env_to":146,"env_cov":"..","acc":0.91},{"name":"PAS_3","score":53.5,"bias":0,"c_evalue":1.2e-17,"i_evalue":2e-14,"hmm_from":2,"hmm_to":88,"hmm_cov":"..","ali_from":266,"ali_to":351,"ali_cov":"..","env_from":265,"env_to":352,"env_cov":"..","acc":0.96},{"name":"PAS_4","score":52,"bias":0,"c_evalue":3.9e-17,"i_evalue":6.5e-14,"hmm_from":2,"hmm_to":109,"hmm_cov":"..","ali_from":250,"ali_to":359,"ali_cov":"..","env_from":249,"env_to":360,"env_cov":"..","acc":0.96},{"name":"PAS","score":50,"bias":0,"c_evalue":1.4e-16,"i_evalue":2.4e-13,"hmm_from":1,"hmm_to":112,"hmm_cov":"[.","ali_from":243,"ali_to":354,"ali_cov":"..","env_from":243,"env_to":355,"env_cov":"..","acc":0.96},{"name":"PAS_9","score":43.1,"bias":0,"c_evalue":2.2e-14,"i_evalue":3.6e-11,"hmm_from":3,"hmm_to":104,"hmm_cov":".]","ali_from":255,"ali_to":357,"ali_cov":"..","env_from":253,"env_to":357,"env_cov":"..","acc":0.91},{"name":"HAMP","score":35.7,"bias":0.1,"c_evalue":4.8e-12,"i_evalue":8e-9,"hmm_from":2,"hmm_to":48,"hmm_cov":"..","ali_from":184,"ali_to":232,"ali_cov":"..","env_from":183,"env_to":233,"env_cov":"..","acc":0.94},{"name":"PAS_8","score":22.9,"bias":0,"c_evalue":3.6e-8,"i_evalue":0.00006,"hmm_from":1,"hmm_to":44,"hmm_cov":"[.","ali_from":243,"ali_to":287,"ali_cov":"..","env_from":243,"env_to":307,"env_cov":"..","acc":0.87}],"agfam2":[{"name":"HK_CA:1","score":165.6,"bias":0,"c_evalue":1.8e-52,"i_evalue":1.5e-51,"hmm_from":1,"hmm_to":174,"hmm_cov":"[.","ali_from":462,"ali_to":628,"ali_cov":"..","env_from":462,"env_to":629,"env_cov":"..","acc":0.98},{"name":"HK_CA:2","score":127.3,"bias":0,"c_evalue":1.2e-40,"i_evalue":9.8e-40,"hmm_from":1,"hmm_to":161,"hmm_cov":"[]","ali_from":462,"ali_to":629,"ali_cov":"..","env_from":462,"env_to":629,"env_cov":"..","acc":0.96},{"name":"RR","score":99.1,"bias":0,"c_evalue":5.2e-32,"i_evalue":4.3e-31,"hmm_from":1,"hmm_to":120,"hmm_cov":"[.","ali_from":657,"ali_to":773,"ali_cov":"..","env_from":657,"env_to":775,"env_cov":"..","acc":0.99},{"name":"HK_CA:10","score":97.8,"bias":0,"c_evalue":1.3e-31,"i_evalue":1.1e-30,"hmm_from":2,"hmm_to":156,"hmm_cov":"..","ali_from":463,"ali_to":628,"ali_cov":"..","env_from":462,"env_to":629,"env_cov":"..","acc":0.87},{"name":"HK_CA:5","score":88.7,"bias":0,"c_evalue":9e-29,"i_evalue":7.5e-28,"hmm_from":5,"hmm_to":143,"hmm_cov":"..","ali_from":473,"ali_to":628,"ali_cov":"..","env_from":469,"env_to":629,"env_cov":"..","acc":0.87},{"name":"HK_CA:3","score":86.3,"bias":0,"c_evalue":6e-28,"i_evalue":5e-27,"hmm_from":3,"hmm_to":167,"hmm_cov":".]","ali_from":470,"ali_to":629,"ali_cov":"..","env_from":468,"env_to":629,"env_cov":"..","acc":0.85},{"name":"HK_CA","score":84.3,"bias":0.2,"c_evalue":2.9e-27,"i_evalue":2.4e-26,"hmm_from":1,"hmm_to":131,"hmm_cov":"[]","ali_from":510,"ali_to":629,"ali_cov":"..","env_from":510,"env_to":629,"env_cov":"..","acc":0.81}],"ecf1":[],"stp":{"ranks":["tcp","hhk"],"counts":{"RR":1,"PAS":1,"HAMP":1,"HK_CA":1,"CHASE8":1},"inputs":["CHASE8","PAS"],"outputs":[],"version":1},"id":"2yaoV60pq9LfnzWjjuWulw","length":863,"sequence":"MTKQWSLLNLTIQSKLLLMTGIVTFIALLLASGIQILYERHAFKQHTVEEIGVLAKAIANRSTAAILFNDHKVASENLAALSLHTNIDHACLYRSDGSLFAKYTRGNHAVCPPAPLATGFKFHQHVLELTQLVTIEDKHLGSIHVHANLEALTAATINHISVTVLAMLAAIILAFISAKWMQGLISKPIAHLAAVARQVTETRDYDIRAEKHAKDEIGQLVDSFNTMLATIRAGNISLRESRERFQALTESTSDWIWEVDAQGTYTYASPRVEALLGYTPEEIIGKTPFHLMLPGEARQVEKKFAAFAQAGQPFEGIENSNIHKDGRYIILESSGVPIFTETGQLRGYRGIDRDMTERKYLAKELDKHRHHLEELVRERTTQLAEQRARAEAANHAKSMFLANMSHELRTPLNAILGFSELMQQNHELPDFAQKNLKIINSSGQHLLTLINDILDMSKIEAGKMKLEQETFSLVAMTEDITDMMRHRAQEKGLELNIEQDASVPQNICGDASKLRQIFINLLSNAVKFTAMGKVSLRLSVSDRNPVEKTQTATSLQILHVEVEDTGSGIAEHDLPHLFQPFEQLASSLEQKGTGLGLTITKQFVEMMGGNINVNSTPGQGSLFVIELPVTPVSVVKPSEFTTPGTVIGLKPGQAEYRILIVEDQAENRLLLKTLLEQAGLKTSEAIDGHQAIAQFKSWHPHFIWMDQCLPGMDGKEITRHIRELPDGKSVKIAAITASAFEEEREQILASGMDDYIRKPFHSSEIFDCLHRLLDIEFIYEQTQAREPRVVAERLSVAHFKQLPEPLFNTLHQAVLMLDMEKCNDAIKQIADIDSMLADLLKYYCEKYEFQAILEPLEEKRFPD","segs":[[165,178],[382,393]],"coils":[],"tmhmm2":{"tms":[[15,37],[156,178]],"topology":[["o",1,14],["M",15,37],["i",38,155],["M",156,178],["O",179,863]]}},{"pfam31":[{"name":"Transgly","score":215.9,"bias":0,"c_evalue":4.6e-68,"i_evalue":2.5e-64,"hmm_from":2,"hmm_to":177,"hmm_cov":"..","ali_from":71,"ali_to":244,"ali_cov":"..","env_from":70,"env_to":245,"env_cov":"..","acc":0.98},{"name":"Transpeptidase","score":121.4,"bias":1.2,"c_evalue":6.9e-39,"i_evalue":3.9e-35,"hmm_from":3,"hmm_to":271,"hmm_cov":"..","ali_from":437,"ali_to":678,"ali_cov":"..","env_from":435,"env_to":689,"env_cov":"..","acc":0.88},{"name":"PCB_OB","score":68.4,"bias":0,"c_evalue":1.3e-22,"i_evalue":7.5e-19,"hmm_from":1,"hmm_to":112,"hmm_cov":"[]","ali_from":331,"ali_to":433,"ali_cov":"..","env_from":331,"env_to":433,"env_cov":"..","acc":0.96}],"agfam2":[],"ecf1":[],"stp":{"version":null},"id":"302nn2hE2E4FIoyBKbZ0cA","length":792,"sequence":"MTDRLKFIRKITQNRWSKVGLWSLFSLTAVALIAGLILLLCILFIYPKLPSLEVLTDYHPKIPLRVYTADGALIGEFGEERRNLVSIQEVPEIMKEAVLAIEDDRFYQHSGVDLIGVARAALSNLMGGAKQGASTITMQVARNFFLSSERTLTRKIYEIMLAFKIEATLPKDKILELYLNQIYLGQRAYGFASASQIYFGKPLKSITLAEAAMLAGLPKAPSKYNPVVNPTRATIRQRYILQRMLELGYITESDYQRALSQKLQVRSLGNEFDVRAEYVAEMARQLVYEQYKEDTYTKGLRVYTTLLRDHQEAAYQGVRRTLMDYIKRRGYGGPEGYLDLGQKGFTDAVEDALVEFADSDNLYAAVVLNATPKQVFVARHAAEEIEISGEGLKFAAPSLSNKAAPNKQIRRGAVVRIMQNDKGQWEIVQMPDVEAGFIAANYDDGAIRALVGGFDFNRNKFNHTTQAWRQPGSSFKPFIYSAALEKGFNPATIVNDAPLSFSAAQTGSQAWEPKNYDGKFEGPMRLRNALAKSKNMVSIRVMQAVGAQYAQDYIGNFGFDSDKHPPYLTTALGAGSVTLWQMVGAYSIFANGGYRINPYFIAKITDHNGKVLAQAKPVLAGDEANRAIDSRNAFLMHSMMQDVVRYGTAARANSLKRTDLAGKTGTTNDSHDAWFAGYGGPYVGVAWIGYDQPKKLGDRETGGGLALPVWINYMSRALQQVPMVERKPPEGLVAIDGEYFYAEFTGVNSVRSLGLTEVDKEDSSSLTDNDLMQKNAPVVAPGVNLNSSDARN","segs":[[27,43]],"coils":[],"tmhmm2":{"tms":[[21,43]],"topology":[["i",1,20],["M",21,43],["O",44,792]]}},{"pfam31":[{"name":"PilO","score":169.3,"bias":0,"c_evalue":3.1e-54,"i_evalue":5.2e-50,"hmm_from":1,"hmm_to":146,"hmm_cov":"[]","ali_from":51,"ali_to":201,"ali_cov":"..","env_from":51,"env_to":201,"env_cov":"..","acc":0.97}],"agfam2":[],"ecf1":[],"stp":{"version":null},"id":"30WzEqzoFC9OnkieDvlYTA","length":221,"sequence":"MSKKSFKLSDLDFNNIGGWPQQARIVFCVVVGLFIMVLAWFLLISSKRDELEGLESTESQLRTEFETQQGRAVNLEPLKQQLAQMEQVLQQMLRQLPSKTEMPDLIIDISQTALSSGLSNELFQPGPESPKEFYAEKPIALRMVGSYHQFGAFVSGVASLPRVVILTMHDINLKPKDPKAGIGPRGALELSGTVKTYRYLDDEEMAEQEKAAANAAKKGGQ","segs":[[80,93],[203,218]],"coils":[[44,64],[75,95]],"tmhmm2":{"tms":[[25,44]],"topology":[["i",1,24],["M",25,44],["O",45,221]]}},{"pfam31":[{"name":"SecB","score":179.8,"bias":0,"c_evalue":1.4e-57,"i_evalue":2.3e-53,"hmm_from":3,"hmm_to":142,"hmm_cov":".]","ali_from":6,"ali_to":144,"ali_cov":"..","env_from":3,"env_to":144,"env_cov":"..","acc":0.97}],"agfam2":[],"ecf1":[],"stp":{"version":null},"id":"32gOfbx-SiKADqXC__UNlw","length":156,"sequence":"MTEQSQVSQHFDIQKIYLKDVSLETPNSPAIFTEQWQPQTEVRLDTGAAPVTQDIFEVVLTVTITSKLGERTAYLAEVQQAGLFTLRGFEDGQMGHMLHAFCPNILFPFAREELSSLVTKGGFPGVLLNPINFDGLYMQRLQQQQAATAGGAAAPH","segs":[[142,154]],"coils":[],"tmhmm2":{"tms":[],"topology":[["O",1,156]]}},{"pfam31":[{"name":"OmpW","score":90.7,"bias":0.3,"c_evalue":1.2e-29,"i_evalue":9.9e-26,"hmm_from":28,"hmm_to":192,"hmm_cov":".]","ali_from":58,"ali_to":239,"ali_cov":".]","env_from":24,"env_to":239,"env_cov":".]","acc":0.89},{"name":"OMP_b-brl","score":55.3,"bias":6.9,"c_evalue":9.8e-19,"i_evalue":8.2e-15,"hmm_from":5,"hmm_to":160,"hmm_cov":"..","ali_from":10,"ali_to":209,"ali_cov":"..","env_from":6,"env_to":239,"env_cov":".]","acc":0.77}],"agfam2":[],"ecf1":[],"stp":{"version":null},"id":"3_3SnWgRerFvkIqJhcV0UQ","length":239,"sequence":"MKLKQALAGVAALASFTAAHAQSANTFYVTTGWFRFMPQDTSDPLKIDSVGGSPVNMAIPNTGASVGSADTVGFSLGYYITDHFATEAELGIPPKFDISGGGSFSSFGKVGSAKLWSPALLFKYYFNSPEAKFRPYLGIGVTYAWFTDAKITNGSFEQGVLGGPTSVSTDRSWAPVFNLGFNYNFTKHWFAGFSLSYIPINVTATYHTTLNNQFGTQRVAESKIHLNPLVTYLKVGYNF","segs":[[99,112]],"coils":[],"tmhmm2":{"tms":[],"topology":[["O",1,239]]}},{"pfam31":[{"name":"Pyr_redox_2","score":98.3,"bias":0.2,"c_evalue":3.8e-31,"i_evalue":4.3e-28,"hmm_from":1,"hmm_to":292,"hmm_cov":"[]","ali_from":144,"ali_to":469,"ali_cov":"..","env_from":144,"env_to":469,"env_cov":"..","acc":0.7},{"name":"Fer4_20","score":84.7,"bias":0.1,"c_evalue":2.9e-27,"i_evalue":3.3e-24,"hmm_from":2,"hmm_to":112,"hmm_cov":"..","ali_from":24,"ali_to":131,"ali_cov":"..","env_from":23,"env_to":132,"env_cov":"..","acc":0.95},{"name":"NAD_binding_8","score":42,"bias":0,"c_evalue":6.8e-14,"i_evalue":7.6e-11,"hmm_from":1,"hmm_to":35,"hmm_cov":"[.","ali_from":148,"ali_to":182,"ali_cov":"..","env_from":148,"env_to":203,"env_cov":"..","acc":0.93},{"name":"Amino_oxidase","score":37.3,"bias":0.2,"c_evalue":1.7e-12,"i_evalue":1.9e-9,"hmm_from":2,"hmm_to":31,"hmm_cov":"..","ali_from":154,"ali_to":183,"ali_cov":"..","env_from":153,"env_to":185,"env_cov":"..","acc":0.94},{"name":"FAD_oxidored","score":31.4,"bias":0,"c_evalue":1e-10,"i_evalue":1.1e-7,"hmm_from":2,"hmm_to":42,"hmm_cov":"..","ali_from":146,"ali_to":186,"ali_cov":"..","env_from":145,"env_to":245,"env_cov":"..","acc":0.9},{"name":"FAD_binding_2","score":28.1,"bias":0.6,"c_evalue":8.4e-10,"i_evalue":9.4e-7,"hmm_from":2,"hmm_to":36,"hmm_cov":"..","ali_from":146,"ali_to":180,"ali_cov":"..","env_from":145,"env_to":185,"env_cov":"..","acc":0.93},{"name":"Pyr_redox","score":29.1,"bias":0,"c_evalue":9.4e-10,"i_evalue":0.000001,"hmm_from":1,"hmm_to":60,"hmm_cov":"[.","ali_from":145,"ali_to":213,"ali_cov":"..","env_from":145,"env_to":220,"env_cov":"..","acc":0.86},{"name":"HI0933_like","score":27.6,"bias":0.1,"c_evalue":9.5e-10,"i_evalue":0.0000011,"hmm_from":2,"hmm_to":36,"hmm_cov":"..","ali_from":145,"ali_to":179,"ali_cov":"..","env_from":144,"env_to":184,"env_cov":"..","acc":0.94},{"name":"FAD_binding_3","score":24.5,"bias":0.1,"c_evalue":1.2e-8,"i_evalue":0.000013,"hmm_from":3,"hmm_to":34,"hmm_cov":"..","ali_from":145,"ali_to":176,"ali_cov":"..","env_from":144,"env_to":183,"env_cov":"..","acc":0.93},{"name":"GIDA","score":19.6,"bias":0.3,"c_evalue":3.3e-7,"i_evalue":0.00037,"hmm_from":1,"hmm_to":36,"hmm_cov":"[.","ali_from":145,"ali_to":179,"ali_cov":"..","env_from":145,"env_to":183,"env_cov":"..","acc":0.88}],"agfam2":[],"ecf1":[],"stp":{"version":null},"id":"34-brvogap7RcNpVsvTmNQ","length":488,"sequence":"MGKATGFLEFERQHEAYEAPLTRVKHYKEFVAALSDADAKIQGARCMDCGIPFCNNGCPVNNIIPDFNDLVFRQDWKSAIDVLHSTNNFPEFTGRICPAPCEAACTLGINDDPVGIKSIEHAIIDKAWAEGWVAPHVAKHKTGKKVAVVGSGPAGLAAAQQLARAGHDVTVFEKNDRVGGLLRYGIPDFKLEKWLIDRRMRQMEAEGVTFRTNVFIGKGELPAYIGNTAKETLSPDELKEQFDAVVIAGGSETPRDLPVPGRELEGIYYAMEFLPQQNKVNAGDKLPNQLLAKGKHVVVIGGGDTGSDCVGTSNRHGAKSVTQFELLPQPPEEENKPLVWPYWPIKLRTSSSHDEGCSRDWAVATKRLEGKNGKIEKLIAARVEWKDGKMVEVPGSEFEMKADLVLLAMGFTQPVSPVLEAFGVEKDARGNVRASTEGEKAYYTSVDKVFTAGDMRRGQSLVVWAIREGRQCARSVDAFLTGSSELPR","segs":[[154,166],[325,338]],"coils":[],"tmhmm2":{"tms":[],"topology":[["O",1,488]]}},{"pfam31":[{"name":"Secretin","score":167.1,"bias":1.3,"c_evalue":6.1e-53,"i_evalue":2.5e-49,"hmm_from":1,"hmm_to":170,"hmm_cov":"[]","ali_from":541,"ali_to":697,"ali_cov":"..","env_from":541,"env_to":697,"env_cov":"..","acc":0.94},{"name":"AMIN","score":45.8,"bias":0.5,"c_evalue":1.1e-15,"i_evalue":4.7e-12,"hmm_from":7,"hmm_to":93,"hmm_cov":"..","ali_from":40,"ali_to":127,"ali_cov":"..","env_from":34,"env_to":131,"env_cov":"..","acc":0.84},{"name":"Secretin_N","score":44.1,"bias":0.5,"c_evalue":4.6e-15,"i_evalue":1.9e-11,"hmm_from":4,"hmm_to":82,"hmm_cov":".]","ali_from":377,"ali_to":439,"ali_cov":"..","env_from":375,"env_to":439,"env_cov":"..","acc":0.96},{"name":"STN","score":34.3,"bias":0,"c_evalue":3.4e-12,"i_evalue":1.4e-8,"hmm_from":4,"hmm_to":51,"hmm_cov":"..","ali_from":303,"ali_to":348,"ali_cov":"..","env_from":301,"env_to":349,"env_cov":"..","acc":0.95}],"agfam2":[],"ecf1":[],"stp":{"version":null},"id":"39LjmQzj0AGmgNLoShFd4w","length":701,"sequence":"MLLVFALLGYVASATAAPQARNAASAHGLQLRAVQVSSIEGNRIKVNLKLSHPITEPKNFAIENPAKIVLDLPGVKNGLASDAARAEYNLGAVRRVSVVEADNRTRVVIDLNESVPYQMSVEGSDVNIVIAAGIPAAQSTDPFSGHAFAKKIAGQFSINNIDFRRGAQSDGRVMVDLSHQNVAIELKEEGSQIRVRFVNAHLPAQLQRKLDVTDFGTPVVSVNSIQQGSDVEMTIKMEGYAEHIAYQADNRFTIEVRPLTKQEKDALKEKAFEYTGERLSLNFQDIEVRAVLQLIADFTGLNIVSSDTVRGSVTLRLKNVPWDQALDIIMRTKGLAKRQVGNVLLVAPTEEISAREKLELQTTQQVQDLAPLRAEYIQINYAKAASIAGLLKDENNSLLSARGTASVDERTNTLLVQDTAQKLDEIRKLVHRLDMPVRQVLIESRVVFATDDFEDALGVKFGAAAKLRPGNEPVLGVAGHNAGSSGIALAQNPTAAVAATSVAERLMVDLPAAISTGGTSSLGLTVASLPGGTILDLELAALESEGLGKIVASPRIVTSNQQQAYIEAGEEIPYQESSSSGATSVAFKKAVLRLEVTPQITPDDKIILDLTVNQDSRGTLSVNGVPSINTREMHTKVLVANGETVVLGGIYQQEKNGQVRRVPFLGNLPLVGWLFKSETNLDKRNELLIFVTPKIIQEGVT","segs":[[535,548]],"coils":[],"tmhmm2":{"tms":[],"topology":[["O",1,701]]}},{"pfam31":[{"name":"SKI","score":163.9,"bias":0,"c_evalue":3.5e-52,"i_evalue":2.9e-48,"hmm_from":1,"hmm_to":157,"hmm_cov":"[.","ali_from":11,"ali_to":168,"ali_cov":"..","env_from":11,"env_to":169,"env_cov":"..","acc":0.96},{"name":"AAA_18","score":33.5,"bias":0,"c_evalue":5.6e-12,"i_evalue":4.7e-8,"hmm_from":1,"hmm_to":115,"hmm_cov":"[.","ali_from":5,"ali_to":118,"ali_cov":"..","env_from":5,"env_to":126,"env_cov":"..","acc":0.74}],"agfam2":[],"ecf1":[],"stp":{"version":null},"id":"3-ageU57kuLxxk_hTQunsA","length":170,"sequence":"MGSNIILVGLMGSGKSILGKQLASRLSLKLIDLDDEIVSQAGKSIPEIFRDEGEQSFRDMESEILAKALQTEQAYIIATGGGAVLSEDNRLLMKQAGSVIWLGASPEILAKRITGDSNRPLLAEIDPLAKMKALSIERNPLYEEVADLYVDTGKLTDEEAVAKIIHFLSD","segs":[],"coils":[],"tmhmm2":{"tms":[],"topology":[["O",1,170]]}},{"pfam31":[{"name":"AlaDh_PNT_C","score":213.8,"bias":4.2,"c_evalue":2.7e-67,"i_evalue":1.5e-63,"hmm_from":1,"hmm_to":213,"hmm_cov":"[.","ali_from":141,"ali_to":347,"ali_cov":"..","env_from":141,"env_to":348,"env_cov":"..","acc":0.98},{"name":"AlaDh_PNT_N","score":128.6,"bias":0,"c_evalue":3.2e-41,"i_evalue":1.8e-37,"hmm_from":1,"hmm_to":136,"hmm_cov":"[]","ali_from":4,"ali_to":137,"ali_cov":"..","env_from":4,"env_to":137,"env_cov":"..","acc":0.99},{"name":"NAD_binding_2","score":22.5,"bias":1.4,"c_evalue":1.7e-8,"i_evalue":0.000094,"hmm_from":2,"hmm_to":90,"hmm_cov":"..","ali_from":171,"ali_to":267,"ali_cov":"..","env_from":170,"env_to":271,"env_cov":"..","acc":0.87}],"agfam2":[],"ecf1":[],"stp":{"version":null},"id":"3da0WNWlAjCxL0_vnkpyDQ","length":352,"sequence":"MKIGIPKETKTLEGRVALVPAAAADLVRADNDVYIQSGAGLMSGFSDEDYIRAGVNIEPDAESLYGVSEMIVKVKEPIAGDLKYLREDHLLFCYLHLAAEPALTQSLLDIGLTGVAFETVEEADGSLPLLAPMSIIAGKIATQVGTHTLHHPLGGKGLLLGGLPSTERGKVVVLGGGAAGGNSAALAAASGANVVVFDKRQDRLAQMMAMGSNVTALYPYQELVAEEISNADLVIGAVLVTGAKAPHVISEEMVKGMEPGSVIADISVDQGGCIATTRPTTWADPTFVEHGVVHFSVTNMPGAVPRTSTHAISAAILPYVQRLAQADWASVPSLHKGINVQGGQIVHSALLD","segs":[[15,30],[145,164],[171,196]],"coils":[],"tmhmm2":{"tms":[],"topology":[["O",1,352]]}},{"pfam31":[],"agfam2":[],"ecf1":[],"stp":{"version":null},"id":"3dn7Bt6P8VTjiQMVCbinkw","length":63,"sequence":"MTNHDKLLDGLDELTDTMHQAEKKRTLEEQVAYLKSKGIDPSKTYAKWDDDKDDWDDDWHDDK","segs":[[47,63]],"coils":[[4,31]],"tmhmm2":{"tms":[],"topology":[["O",1,63]]}},{"pfam31":[{"name":"PilP","score":148.8,"bias":0,"c_evalue":5.7e-48,"i_evalue":9.5e-44,"hmm_from":2,"hmm_to":147,"hmm_cov":".]","ali_from":25,"ali_to":171,"ali_cov":"..","env_from":24,"env_to":171,"env_cov":"..","acc":0.97}],"agfam2":[],"ecf1":[],"stp":{"version":null},"id":"3fSBuBWxZOCybNaLogHh_Q","length":176,"sequence":"MKKLLCVMLLPLGLAACGESGEQEVQQWMDKTKLETKPSIAKLKEPKEFIPFVYDKKDEIDPFNPVKLQSALAKLNPGNGHGIKPDLDRRREALESMPLDTLKMVGTLTQGANHYALLLVDSKSIYQVKAGNYVGQNFGLVTKVNDDSIEIKEIYLDSGGDWAERVQKLELQEAKK","segs":[],"coils":[],"tmhmm2":{"tms":[],"topology":[["O",1,176]]}},{"pfam31":[],"agfam2":[],"ecf1":[],"stp":{"version":null},"id":"3jam6094SWqH0asF6oq6UQ","length":224,"sequence":"MNLYPTVTVIENFYENPDEIRKFALKQKFSYCHELKDIDYVYPGCRTRELFDLDKSLYEKVCKKLVSVFHNTQTDNMRWAISTSFQVVEAKFERGVLHQDPNTIFAGVIYLTPDAPITAGTSLFKPNKSFSEEKYQAALKLNDKNFRANLPVSSDYHSMFDETVRVNNIYNTLIIFNAQTYHAANDFFGDSLENGRMAQVFFINKIDAMRHDIFPLQRTQSINI","segs":[],"coils":[],"tmhmm2":{"tms":[],"topology":[["O",1,224]]}},{"pfam31":[{"name":"Transgly","score":191.4,"bias":0,"c_evalue":1.5e-60,"i_evalue":8.2e-57,"hmm_from":3,"hmm_to":177,"hmm_cov":"..","ali_from":92,"ali_to":267,"ali_cov":"..","env_from":90,"env_to":268,"env_cov":"..","acc":0.94},{"name":"Transpeptidase","score":77.7,"bias":0,"c_evalue":1.5e-25,"i_evalue":8.1e-22,"hmm_from":2,"hmm_to":197,"hmm_cov":"..","ali_from":455,"ali_to":628,"ali_cov":"..","env_from":454,"env_to":638,"env_cov":"..","acc":0.87},{"name":"PCB_OB","score":41.6,"bias":0.1,"c_evalue":2.9e-14,"i_evalue":1.6e-10,"hmm_from":1,"hmm_to":110,"hmm_cov":"[.","ali_from":354,"ali_to":450,"ali_cov":"..","env_from":354,"env_to":451,"env_cov":"..","acc":0.96}],"agfam2":[],"ecf1":[],"stp":{"version":null},"id":"3JJhCVf3lc0P3X3N5Vf3wA","length":840,"sequence":"MLSSAIPRVRPQPNSASSILCDQEICNRNLSYMPRIRRWLGWILATIVVLALLGAIAAGGLYYAISSKLPDVQSLKQVELQEPMYVYSSDGRLMAVYGETRRYPIQMKDVPLRLKQAFLATEDARFYEHGGVDYKGIARAVWLLTTTDAKRVPGGSTITQQVARQFFLSSEYSYTRKLAEILLARKIESELSKDEIFELYLNKSFFGNRAYGVGAAAEYYYGKKMSELSLDEMASLAGIPKFPSSGNPISNPERAQERRDYYVLQRMADLGFVSQAEADAAKAVPMHAKPHEPPVEVYAPYVAELVRQEMIAKYGGDVLNKGYHVTTTIDATLQTGADVAVADGLRVYDHRHGWHGVEQHFDVPADADAPALAKHLAGAFTQGGLRAVIVARTNPDGGVTVVLSDKTELTLPASASRWTGKTPAKLLTRGDLTRIRAGEKDGEWIIDQLPRGQAALVSLDANSGALRALVGGFSFAGNKFNRATQARRQPGSSFKPFVYAAAFEKGFNPASIVLDAPVVFRDRRGKTWSPQNDGGGFRGPMRLREALVQSRNLVSVRLLDAISVDFARKYISQFGFQEAELPPNLSMSLGTASLTPLSVARGYAVFANGGSRVDTWIVDEVKDREGNVIFKEVPAVACRTCALQGGNVAPVSQVVDGFNFGAQAPETPPAAPATATPTQAQTAPAATAQTKIAPRAIDERTAYQLVSMMRDVVQRGTGTAAKVLGREDVGGKTGSTNEHRDAWFSGFGGPYVTTVWVGRDDFRSLGYREYGGKAALPIWIDYMRVALKDKPIAANDPPDGMTQATINGAVEWVKNEDLDRLQDYDYGLQEQQDEKAFDIF","segs":[[43,65],[210,222],[364,379],[662,690]],"coils":[],"tmhmm2":{"tms":[[39,61]],"topology":[["i",1,38],["M",39,61],["O",62,840]]}},{"pfam31":[{"name":"PilM_2","score":461,"bias":0,"c_evalue":2.4e-142,"i_evalue":2e-138,"hmm_from":1,"hmm_to":340,"hmm_cov":"[]","ali_from":17,"ali_to":357,"ali_cov":"..","env_from":17,"env_to":357,"env_cov":"..","acc":1},{"name":"FtsA","score":34.4,"bias":0,"c_evalue":2.6e-12,"i_evalue":2.2e-8,"hmm_from":5,"hmm_to":85,"hmm_cov":"..","ali_from":204,"ali_to":314,"ali_cov":"..","env_from":200,"env_to":349,"env_cov":"..","acc":0.76}],"agfam2":[],"ecf1":[],"stp":{"version":null},"id":"3L38hp8GvUhWQy9Gpm9jsA","length":359,"sequence":"MAFELPFFSSKTPPLIGLDVGSSSIKLVELADAGDGVVRLERYAVEPIPRGAVVDGNIDKIDVVADAVRRAWRRSGTRIKNVAMALPTSAVITKRIALPGNLREEEMEMQVESEANQYIPFALDEVSLDFQVLGSIPNSPEDVEVLIAASRKEKVEDRLAVVQAAGLNPLVVDVESFASRAALERLIGQLPNQGEGLVIAVFYIGANTTGVSVMLDGEAIYEREQPFGGQQLTGDISRAYGIPAEEAEQKKRSGDLPANYEDEVLKPFVDSATTEITRALQFFFTSTPYTRVDQIMLAGGSSVLAGLPEALMERAQVPTSVISPFKGMELSPNIRERQLRLDAPALLTPCGLAMRRFDK","segs":[[62,74],[104,114]],"coils":[],"tmhmm2":{"tms":[],"topology":[["O",1,359]]}},{"pfam31":[{"name":"Transgly","score":221.2,"bias":0.6,"c_evalue":1.1e-69,"i_evalue":5.9e-66,"hmm_from":2,"hmm_to":178,"hmm_cov":".]","ali_from":58,"ali_to":233,"ali_cov":"..","env_from":57,"env_to":233,"env_cov":"..","acc":0.98},{"name":"Transpeptidase","score":130.7,"bias":0.6,"c_evalue":1e-41,"i_evalue":5.8e-38,"hmm_from":6,"hmm_to":283,"hmm_cov":"..","ali_from":430,"ali_to":679,"ali_cov":"..","env_from":425,"env_to":700,"env_cov":"..","acc":0.8},{"name":"PCB_OB","score":64.7,"bias":0,"c_evalue":1.9e-21,"i_evalue":1.1e-17,"hmm_from":1,"hmm_to":112,"hmm_cov":"[]","ali_from":319,"ali_to":423,"ali_cov":"..","env_from":319,"env_to":423,"env_cov":"..","acc":0.93}],"agfam2":[],"ecf1":[],"stp":{"version":null},"id":"3lZqMNfHW1sTYzCBPiOGZw","length":779,"sequence":"MFPKKWWQLAMLSLFAIGFALTALVALAGVLIYPELPSLEALTDYRPKIPLRVYSQEGQLIAEFGEERRAFVKIQDVPTELKQAILAAEDERFYQHGGIDTLGVLRAAIANATARGAKEGASTITMQVARNFFLSSEKTLKRKLSEALLAIKIEHSLSKDQILELYINQIYLGQRAYGFAAAAQVYYGKPLNKLNTAEFAMLAGLPKAPSRYNPHVNPKRATQRQHYVLRRMHEIHFINDAQYQAALAQPLRLRQSRKMHDLSADYVAEIVRQMMYARYKDDIYNSGLKVYTTIRKTSQEAANDAVLEGILDYDRRHTYRGPEGLIELDSAGSQSMEMFLDDAMSDIDEFHTLVPAVVLEATPKVLKAYRKNGGIIEITGKDLLFVQKSLSEKAAPKLKLRRGSIIRVRQIKDKWQIAQLPQVEAALIGMDPGTGAVHALVGGFDFNRNKFNHVTQAWRQPGSSFKPFIYSAALEKGFTPASMIEDEPVMLSAAETGSGQAWEPHNFDNEYEGPMRMRTALTKSKNMVSIRILQTISVGYARDYITRFGFAAKDHPPYLAMALGAGAVTPWQMANAYSVFANGGYRVAPHLISKIVDANGNVIEQAKPVVAGANAPRVIDPRNAFIMTSMMQDVARIGTAAKARELGRFDLAGKTGTTNNHVDGWFAGYNPKQVTIAWIGFDQPRSLGGQETGGRAALPMWISYMAKVLRGSPDLPYKIPDGVVSIKITPATGEQAGEDESGVYEYFYREFPPPIAQVTESTDGFWDQIQKQLQIDQLY","segs":[[20,31],[107,117],[767,778]],"coils":[],"tmhmm2":{"tms":[[12,34]],"topology":[["i",1,11],["M",12,34],["O",35,779]]}},{"pfam31":[{"name":"Frataxin_Cyay","score":82.5,"bias":0,"c_evalue":1.1e-27,"i_evalue":1.9e-23,"hmm_from":1,"hmm_to":106,"hmm_cov":"[.","ali_from":1,"ali_to":103,"ali_cov":"[.","env_from":1,"env_to":105,"env_cov":"[.","acc":0.94}],"agfam2":[],"ecf1":[],"stp":{"version":null},"id":"3m_psvpaAf4spINQjQuUjw","length":113,"sequence":"MTDLEFLDRAEHLLQTVEESCDRVNEETDADIDSQRSGGMVTLTFRNRSQLVLNMQRPLHELWLAARSGGYHFKWDGAAWQDTKGQGELLAILQRETAAQAGVTIGFNNTPGN","segs":[],"coils":[[7,27]],"tmhmm2":{"tms":[],"topology":[["O",1,113]]}},{"pfam31":[{"name":"PilO","score":167.1,"bias":1.3,"c_evalue":1.5e-53,"i_evalue":2.4e-49,"hmm_from":1,"hmm_to":146,"hmm_cov":"[]","ali_from":49,"ali_to":194,"ali_cov":"..","env_from":49,"env_to":194,"env_cov":"..","acc":0.97}],"agfam2":[],"ecf1":[],"stp":{"version":null},"id":"3qzLhtzSRymDsQiIJzT8bw","length":207,"sequence":"MDLSEIRDLDFNNIGSASTGVKAILLGILALVILVGGYFYIIKDKRETLAQREQVERQLKQEFETKQQKAANLPAYEQQLAEMEEMLEVMLRQLPSKTEMPALLIDISQTALGAGIENELFEPQTEIKRDFYAEQPIKVRMVGTYHQFGNFVSSVASLSRVVILTMRDISLEPVEGSQGRLRLEGVVTTYRYLDESEGGAVSTGGAQ","segs":[[23,37],[77,94]],"coils":[[42,93]],"tmhmm2":{"tms":[[20,42]],"topology":[["o",1,19],["M",20,42],["i",43,207]]}},{"pfam31":[{"name":"Fer4_20","score":124.3,"bias":0,"c_evalue":6e-40,"i_evalue":1.7e-36,"hmm_from":1,"hmm_to":112,"hmm_cov":"[.","ali_from":24,"ali_to":134,"ali_cov":"..","env_from":24,"env_to":135,"env_cov":"..","acc":0.96},{"name":"Pyr_redox_2","score":91.6,"bias":0.6,"c_evalue":1.7e-29,"i_evalue":4.7e-26,"hmm_from":1,"hmm_to":292,"hmm_cov":"[]","ali_from":147,"ali_to":454,"ali_cov":"..","env_from":147,"env_to":454,"env_cov":"..","acc":0.78},{"name":"Pyr_redox_2","score":30.6,"bias":0,"c_evalue":6.4e-11,"i_evalue":1.8e-7,"hmm_from":121,"hmm_to":212,"hmm_cov":"..","ali_from":118,"ali_to":227,"ali_cov":"..","env_from":104,"env_to":242,"env_cov":"..","acc":0.82},{"name":"NAD_binding_8","score":25.7,"bias":0.1,"c_evalue":3.4e-9,"i_evalue":0.0000095,"hmm_from":1,"hmm_to":35,"hmm_cov":"[.","ali_from":151,"ali_to":185,"ali_cov":"..","env_from":151,"env_to":193,"env_cov":"..","acc":0.95},{"name":"FAD_binding_3","score":22.8,"bias":0,"c_evalue":1.6e-8,"i_evalue":0.000044,"hmm_from":3,"hmm_to":34,"hmm_cov":"..","ali_from":148,"ali_to":179,"ali_cov":"..","env_from":146,"env_to":181,"env_cov":"..","acc":0.93}],"agfam2":[],"ecf1":[],"stp":{"version":null},"id":"3RjFb6ca-zWSsuwXxPCyEA","length":467,"sequence":"MASNPMQFLDLPRQDPQKTPAEIRIHEFGEIIGQFDPATAGQQAGRCLACGNPYCEWKCPVHNFIPNWLKLVEEGNLFAAAELSHKTNSLPEVCGRVCPQDRLCEGACTLNDGFGAVTIGSVEKYITDEALKAGWRPDLSDVTPTDKRVAVIGAGPAGLGCADILARNGVQAVVYDRYPEIGGLLTFGIPPFKLEKQVIRTRREILEGMGVEFRLNTEIGRDIQMDTLLEEYDAVFLGMGTYTAMQGGFPGEDMPGVYPALPFLISNIRQVMGWEHDEDGFIDVAGQRVVVLGGGDTAMDCNRTSIRQGAASVTCAYRRDEENMPGSRKEVVHAREEGVQFEFNVQPVEIVGDGKVEGVKVVRTQMGAPDERGRRRPEPVPGSEHVIPADRVLIAFGFRPSPADWFAEYKIGVDEGGRVQAVGEHAFQTGNPKVFAGGDMVRGSDLVVTAVFEGREAAEGILEYLGV","segs":[[348,362],[367,384]],"coils":[],"tmhmm2":{"tms":[],"topology":[["O",1,467]]}},{"pfam31":[{"name":"Leu_Phe_trans","score":207,"bias":0,"c_evalue":7.6e-66,"i_evalue":1.3e-61,"hmm_from":2,"hmm_to":168,"hmm_cov":"..","ali_from":35,"ali_to":203,"ali_cov":"..","env_from":34,"env_to":204,"env_cov":"..","acc":0.98}],"agfam2":[],"ecf1":[],"stp":{"version":null},"id":"3RNL4IGEr9-2ZC2uOdb2LQ","length":213,"sequence":"MILPCVDGCTEFPDAKQALQDPDGLLCFGGDLSVERLKNAYAHGIFPWYSVGEPILWWSPSERMVLPPAELRINRSFKKTLNRLQPVYHLNRHFDRVIECCARIPRKDQGTWIHPEMIKAYQDMFAAGHAFCLEVEVDGQLAGGIYGVKTPRVWCGESMFSLQSDGSKLAMHGLCQHLLAAGIELLDCQLHNPHLESMGARLISRTEFMTFLK","segs":[],"coils":[],"tmhmm2":{"tms":[],"topology":[["O",1,213]]}},{"pfam31":[{"name":"NadA","score":375.1,"bias":2.1,"c_evalue":1.2e-116,"i_evalue":2e-112,"hmm_from":2,"hmm_to":299,"hmm_cov":".]","ali_from":10,"ali_to":312,"ali_cov":"..","env_from":9,"env_to":312,"env_cov":"..","acc":0.97}],"agfam2":[],"ecf1":[],"stp":{"version":null},"id":"3RsmfTlZ4MZUYiYQsFvmGA","length":314,"sequence":"MTDFETLRDEINQLRSDKNAVILAHNYERPEIQDISDYLGDSLGLSRQAAATDADVIVFCGVHFMAETASITSPDKTVLIPDLNAGCSLAESITVDELKNWKAEHPDATVVTYINTSAAIKAECDYCVTSSNAVKVIESIPEDEPILFLPDKFLGTYVEMMTGRKLHIWPGACHVHEKIGDMNLAEKQESYPNAEMLIHPECGCSTACMMNSAMNFDCASAHIHSTSGMLTRAEQSEADEFVVATETGILHQLRQRNPGKTFHAADDNSVCEYMKMTTLPKLRDALKHTQFQIRVDPELAAAARQPIDRMLAVG","segs":[],"coils":[],"tmhmm2":{"tms":[],"topology":[["O",1,314]]}},{"pfam31":[],"agfam2":[],"ecf1":[],"stp":{"version":null},"id":"3wwd00wf-jbVFaD72Mb5zg","length":202,"sequence":"MRPKDRLRLRIAQEAARIMAEEGIHDRLPAKQKAAARLGIADARLLPRNEEIDEALEEYHRLYRADVQKPHIARLRRLALEAMRFLQDFAPRLVGGVLEGTAGEFSPVTLHLFPDAPEDVLRKLMDRGIPFEEKTASLPGGGKRTADYPALRFRVDGVEVELALLPPELKARAREKHTPKGDLAAVEALVRADAAEKREGTG","segs":[[73,82],[158,174],[182,196]],"coils":[],"tmhmm2":{"tms":[],"topology":[["O",1,202]]}},{"pfam31":[{"name":"GlutR_N","score":168.9,"bias":0,"c_evalue":1.1e-53,"i_evalue":4.5e-50,"hmm_from":1,"hmm_to":137,"hmm_cov":"[]","ali_from":6,"ali_to":154,"ali_cov":"..","env_from":6,"env_to":154,"env_cov":"..","acc":0.94},{"name":"Shikimate_DH","score":159.4,"bias":0.2,"c_evalue":1.1e-50,"i_evalue":4.7e-47,"hmm_from":2,"hmm_to":138,"hmm_cov":".]","ali_from":170,"ali_to":304,"ali_cov":"..","env_from":169,"env_to":304,"env_cov":"..","acc":0.99},{"name":"GlutR_dimer","score":83,"bias":0.7,"c_evalue":3.3e-27,"i_evalue":1.4e-23,"hmm_from":1,"hmm_to":96,"hmm_cov":"[]","ali_from":318,"ali_to":415,"ali_cov":"..","env_from":318,"env_to":415,"env_cov":"..","acc":0.97},{"name":"F420_oxidored","score":23.8,"bias":0.1,"c_evalue":1.1e-8,"i_evalue":0.000047,"hmm_from":4,"hmm_to":69,"hmm_cov":"..","ali_from":185,"ali_to":248,"ali_cov":"..","env_from":182,"env_to":280,"env_cov":"..","acc":0.77}],"agfam2":[],"ecf1":[],"stp":{"version":null},"id":"41qfr3cGivSTmfWlF1AU-Q","length":424,"sequence":"MPLLAIGINHKTAPVSVRERLAFAPERLQQALRELVTAGIARAAAILSTCNRTEVYCGVDQSDAARICDWLSHYHAIPSTELSPFLYVHPDHEAVRHMLRVASGLDSLVLGEPQILGQVKDAYQVAASAGTLDSELERLFQHTFAVAKQVRTDTSIGASPVSVAFAAVVLARQIFGELSGQTALLLGAGETIELVARHLREQKVKRLIIANRTLERAHALAAEMGGYAIGLDEVDAHVAEADVIIASTASPTPLLQRPVVEQALKRRKHRPMLMVDIAVPRDIDPAISELEDVYLYTVDDLQEIIQENLRSRQAAAAEAEEIIDAEVAHFFAWQRAQQGSHLIRELRTQAASARDDCISRARQQLAQGRDPEQVINQLANTLTNKLIHAPSAALREACARGDIDSVELLRDIYSLPPLPPTESA","segs":[[158,171],[314,328]],"coils":[],"tmhmm2":{"tms":[],"topology":[["O",1,424]]}},{"pfam31":[{"name":"PilO","score":157.6,"bias":0,"c_evalue":1.3e-50,"i_evalue":2.1e-46,"hmm_from":1,"hmm_to":146,"hmm_cov":"[]","ali_from":50,"ali_to":197,"ali_cov":"..","env_from":50,"env_to":197,"env_cov":"..","acc":0.98}],"agfam2":[],"ecf1":[],"stp":{"version":null},"id":"446Bjdq6l38inwuS2PFkJQ","length":213,"sequence":"MSIIDEIQSLDTSNPGGWSTPIKVGAAVMLLIVILVLGYFLKVKDMMASLDGLQKKEVTLKNSYASKHLKAAQLDDYRDQLEEMEIILQSMLRQLPSKNEMSDLIVDVSQTALASGIENELFEPGAEALKDFYAEKPISLRMKGNYHEFGNFVSGVASLPRVVILTMHDISLKPVGDSLLGGQLLLEGTAKTYRYLDEDEVAPADTQASGGRK","segs":[[24,38]],"coils":[[74,94]],"tmhmm2":{"tms":[[24,41]],"topology":[["o",1,23],["M",24,41],["i",42,213]]}},{"pfam31":[{"name":"Peripla_BP_6","score":242,"bias":8.6,"c_evalue":2.3e-75,"i_evalue":1.3e-71,"hmm_from":1,"hmm_to":334,"hmm_cov":"[.","ali_from":40,"ali_to":369,"ali_cov":"..","env_from":40,"env_to":380,"env_cov":"..","acc":0.93},{"name":"Peripla_BP_5","score":84,"bias":0,"c_evalue":1.7e-27,"i_evalue":9.3e-24,"hmm_from":1,"hmm_to":326,"hmm_cov":"[.","ali_from":41,"ali_to":362,"ali_cov":"..","env_from":41,"env_to":380,"env_cov":"..","acc":0.91},{"name":"ANF_receptor","score":60,"bias":0,"c_evalue":3.5e-20,"i_evalue":2e-16,"hmm_from":4,"hmm_to":343,"hmm_cov":"..","ali_from":62,"ali_to":369,"ali_cov":"..","env_from":59,"env_to":378,"env_cov":"..","acc":0.81}],"agfam2":[],"ecf1":[],"stp":{"version":null},"id":"45_alvE661EoidyyJ1FIRw","length":403,"sequence":"MVTPSKQAPHRRAVGRAVGLLACLLLGASLMTPAVAQTPPLKIGFIGTLSGPAGALGQDQYDAFMLAIEQKGGKLGGMPVQVLREDDQLKPDVAVQATRKLIERDKVPIITGVTFSNVMMAIHKPITGAGVLLIGSNAGPTPLAGAGCSPWFFSTSWNNDELHEAGGQLVSDLGYKRTVVMAPNYQAGRDAVAGFKRDYRGTIVDEVYTQVNQPDYSAEITQLQAARPDAVYVFYPGGMGVNFVKQYRQAGLLGKLPLISVSTIDGTTLPALKEIALGAITAAPYSPDLKNAQNAQFAAAYAKRYNRQPSLYAAQSYDAANLLDAALSTVKGNTADRQALRQALKTARFASVRGDFSFDSNQFPRAPFYRVDVVKTSNGAAFESKGAIVAKVRSPLAQQCKMN","segs":[[13,30],[291,302]],"coils":[],"tmhmm2":{"tms":[[13,35]],"topology":[["i",1,12],["M",13,35],["O",36,403]]}},{"pfam31":[{"name":"ArsC","score":56.5,"bias":0,"c_evalue":1.1e-19,"i_evalue":1.9e-15,"hmm_from":1,"hmm_to":63,"hmm_cov":"[.","ali_from":5,"ali_to":112,"ali_cov":"..","env_from":5,"env_to":113,"env_cov":"..","acc":0.95}],"agfam2":[],"ecf1":[],"stp":{"version":null},"id":"4cn77eOIVSBdhteHMWEHsg","length":114,"sequence":"MIRYYHNPRCSKSREGLQLLQQHGAQLEVIEYLKTPPSADELAAIVAMLGGDPRSMMRKKEEEYIALHLDDVTLEDKHLIQAMLAHPKLIERPLAVSSSKAAIGRPPENLLALL","segs":[[16,27]],"coils":[],"tmhmm2":{"tms":[],"topology":[["i",1,114]]}},{"pfam31":[{"name":"Secretin","score":169.3,"bias":1.9,"c_evalue":1.2e-53,"i_evalue":5.1e-50,"hmm_from":1,"hmm_to":170,"hmm_cov":"[]","ali_from":554,"ali_to":713,"ali_cov":"..","env_from":554,"env_to":713,"env_cov":"..","acc":0.94},{"name":"Secretin_N","score":47.9,"bias":0.8,"c_evalue":2.9e-16,"i_evalue":1.2e-12,"hmm_from":4,"hmm_to":82,"hmm_cov":".]","ali_from":379,"ali_to":444,"ali_cov":"..","env_from":376,"env_to":444,"env_cov":"..","acc":0.92},{"name":"STN","score":33.6,"bias":0.1,"c_evalue":5.5e-12,"i_evalue":2.3e-8,"hmm_from":2,"hmm_to":51,"hmm_cov":"..","ali_from":304,"ali_to":350,"ali_cov":"..","env_from":303,"env_to":351,"env_cov":"..","acc":0.92},{"name":"AMIN","score":27.1,"bias":0,"c_evalue":7.3e-10,"i_evalue":0.0000031,"hmm_from":9,"hmm_to":98,"hmm_cov":".]","ali_from":51,"ali_to":134,"ali_cov":"..","env_from":40,"env_to":134,"env_cov":"..","acc":0.86}],"agfam2":[],"ecf1":[],"stp":{"version":null},"id":"4cZQU5puqDdd6mQ2LIVZUA","length":719,"sequence":"MITFTSDKTRTASRRWIAALVAVAGLALAATGTAATITDLNANTLPGDGMQVRVAFEGPAPQVKGYSIEKPARIALDLLDTDSRLKIKQHNLGSGNARSVTVVEAKKRTRLIFNLEQLTGYDTEVEGQELVITLGRDSRPPAIDAASQAGAPLRPEDASIRDLDFRRGGDGEGRVVFQLSKPSIPVDVREEGGRIVARFVGAGIADRLVRRLDVTDFATPVRFIDTKVSDGSTVVTIEPDGNWDYLAYQADNEFSINIKPMTRAEEQSQRRDAFKYTGEKLSLNFQDIEVRSVLQLIADFTNLNLVASDTVTGKITLRLQSVPWDQALELILKTKGLDKRQVGNVLLVAPAEEIAAREEQELKSQRQMASLAPLRTEYLSINYARAENLQALITKKGGEDRSLLSERGSVSVDQRTNTLIVQDTAAKLQEIKDLIQRLDVPVQQVLIEARVVVASTDVSDEFGVRWGGLGYNGSSLANDGQSFAVGGRLTSLRELHYANIDRDDDGSLGEMEEFDEEENNDLIVDMGVSAAEATRFAIGFTSLDSGLIELELSALEAEGHGELVATPKVLTADQQPAVIASGQQVPFNVATSSGATAVEFIEAELRLEVTPQVTPEGDVIMQLKVNNDSLGTMVGSGENAAPTVNTNRVETSVLVNDGETVVLGGIFQQQQLNSVTKTPFLGDIPWLGALFRKKVNRDNKQELLIFITPRLVKDTMANR","segs":[[18,36],[510,521],[545,563]],"coils":[],"tmhmm2":{"tms":[[16,38]],"topology":[["i",1,15],["M",16,38],["O",39,719]]}},{"pfam31":[{"name":"PilN","score":55.2,"bias":0,"c_evalue":3.1e-19,"i_evalue":5.1e-15,"hmm_from":2,"hmm_to":76,"hmm_cov":"..","ali_from":102,"ali_to":181,"ali_cov":"..","env_from":101,"env_to":183,"env_cov":"..","acc":0.86}],"agfam2":[],"ecf1":[],"stp":{"version":null},"id":"4dhMf0C1aohlW2OFwz0miQ","length":206,"sequence":"MTIRINLLPHREERRKRQKNLFFAMTGVSALAGAALVLFGWVVLDGYVSAQRNRNEIISRANARLDIQIHEIASLRRDLASLRAREKAVEDLQSGRNEPVYLFGELTRLTPDGVFLRSIDEHGNQVRVEGWAASNERVSEYLRNLQDNGRFVERPQLIEIRVAAQGPKGIPRRVFEFSLEFLMKKPSHSTTGTTPAGAAPTRAAKA","segs":[[27,44],[73,85],[190,204]],"coils":[[65,92]],"tmhmm2":{"tms":[[21,43]],"topology":[["i",1,20],["M",21,43],["O",44,206]]}},{"pfam31":[{"name":"DiS_P_DiS","score":109.4,"bias":0.1,"c_evalue":7.8e-36,"i_evalue":6.5e-32,"hmm_from":1,"hmm_to":82,"hmm_cov":"[.","ali_from":20,"ali_to":123,"ali_cov":"..","env_from":20,"env_to":125,"env_cov":"..","acc":0.95},{"name":"Peptidase_A24","score":77.3,"bias":16.6,"c_evalue":1.2e-25,"i_evalue":9.9e-22,"hmm_from":2,"hmm_to":107,"hmm_cov":".]","ali_from":136,"ali_to":244,"ali_cov":"..","env_from":135,"env_to":244,"env_cov":"..","acc":0.95}],"agfam2":[],"ecf1":[],"stp":{"version":null},"id":"4EHHBeJMGRnwmLyI-TdPAQ","length":282,"sequence":"MDLISLFQQSPLLLVVVLFVVGLIVGSFLNVVILRYPPVLEYDWKKDYAEFTETPFDQSKPPGLVFARSHCPKCKEQLSAWHNIPVISYLILRGRCHFCQNRISIRYPLIELFSGLLAALAAFYYGFSWQLLSVLMLIWFLLVITWIDIDTYLIPDQLSLSLLWLGLFCSLFDLTISPAQAITGALVGYLSLWLVFQLFKLLTGKEGMGYGDFKLLAAGGAWIGAEALIGVLMVASVTGLLLTLLLAAFGLGQKKIPFGPYLSVGILVAYFTDGSLLDLLLL","segs":[[12,29],[112,128],[158,174],[238,252],[276,282]],"coils":[],"tmhmm2":{"tms":[[12,34],[105,127],[132,154],[174,196],[227,249],[259,281]],"topology":[["i",1,11],["M",12,34],["o",35,104],["M",105,127],["i",128,131],["M",132,154],["o",155,173],["M",174,196],["i",197,226],["M",227,249],["o",250,258],["M",259,281],["i",282,282]]}},{"pfam31":[{"name":"DHQ_synthase","score":366.3,"bias":0,"c_evalue":1.2e-113,"i_evalue":6.6e-110,"hmm_from":2,"hmm_to":261,"hmm_cov":"..","ali_from":66,"ali_to":324,"ali_cov":"..","env_from":65,"env_to":325,"env_cov":"..","acc":0.99},{"name":"Fe-ADH_2","score":58.3,"bias":0.5,"c_evalue":1.5e-19,"i_evalue":8.6e-16,"hmm_from":2,"hmm_to":209,"hmm_cov":"..","ali_from":18,"ali_to":240,"ali_cov":"..","env_from":17,"env_to":268,"env_cov":"..","acc":0.74},{"name":"Fe-ADH","score":37.8,"bias":0.2,"c_evalue":1.6e-13,"i_evalue":8.7e-10,"hmm_from":4,"hmm_to":242,"hmm_cov":"..","ali_from":16,"ali_to":248,"ali_cov":"..","env_from":15,"env_to":282,"env_cov":"..","acc":0.71}],"agfam2":[],"ecf1":[],"stp":{"version":null},"id":"4FUythBTdFxVB9ZkUpcwrg","length":361,"sequence":"MTLRLDVALDERSYPIYIGAGLLDQPELWTSHIRSSQVCIVTNETIAPLYLQQVEQSLADKQLATVILPDGERYKNLDTLNQVFDGLLQAKHNRTTTLVALGGGVVGDMTGFAAACYQRGVDFIQIPTTLLSQVDSSVGGKTGVNHPLGKNMIGAFHQPRCVLIDTNSLNTLPDNELAAGLAEVIKYGLILDLDFLSWLEKNLDALQQRQSEALAEAIYRCCQIKANVVAEDEKEAGKRALLNLGHTFGHAIESHSGYGNWLHGEAVAAGTIMAADLSERLGWLSSADVERVKQIFSRAQLPLLPPKGMQPDDFMSLMAVDKKVLDGQLRLVLLRQLGEALVTADFSHEALQNTLSSLTSH","segs":[[95,107],[324,338]],"coils":[[196,216]],"tmhmm2":{"tms":[],"topology":[["O",1,361]]}},{"pfam31":[{"name":"Acyltransferase","score":76,"bias":0,"c_evalue":1.2e-25,"i_evalue":2e-21,"hmm_from":5,"hmm_to":133,"hmm_cov":"..","ali_from":28,"ali_to":158,"ali_cov":"..","env_from":24,"env_to":159,"env_cov":"..","acc":0.9}],"agfam2":[],"ecf1":[],"stp":{"version":null},"id":"4hxoB9dcZv-Yqk_OfdcjPQ","length":221,"sequence":"MLDRLLKVGFVLLILRPLVFIWLGLNTVNRQSLPTRGPAIIAANHNSHLDVMVLLALFPLRDLHRGRPVAAADYFLSNRYIAWFSTHVLNIIPLDRNVDRHNSAELLTQCHKALDEDEILIIFPEGSRGRPEVMGRIKKGVYRLVQERSNCPVYPVVMRGLGRALPRGTARLVPFNVDVVIGEGLSGFEDPEAYLQRMRAAYAALTKLCITSSCVDRERNG","segs":[],"coils":[],"tmhmm2":{"tms":[],"topology":[["O",1,221]]}},{"pfam31":[{"name":"DHQ_synthase","score":361.5,"bias":0,"c_evalue":2.2e-112,"i_evalue":1.9e-108,"hmm_from":2,"hmm_to":261,"hmm_cov":"..","ali_from":72,"ali_to":329,"ali_cov":"..","env_from":71,"env_to":330,"env_cov":"..","acc":0.99},{"name":"Fe-ADH_2","score":38,"bias":1,"c_evalue":1.6e-13,"i_evalue":1.3e-9,"hmm_from":17,"hmm_to":202,"hmm_cov":"..","ali_from":37,"ali_to":233,"ali_cov":"..","env_from":27,"env_to":274,"env_cov":"..","acc":0.68}],"agfam2":[],"ecf1":[],"stp":{"version":null},"id":"4jVf0h-emNUJ6MU5bNbqxA","length":371,"sequence":"MNIFKTLTVHTQSHDYPIFIGGSDDGVEFTEPLLPFIRGKQVMIVSNDTIAPLYLQNLKNALQDQSLIVAECVLPDGEQYKNQEHINAIYDALMEHHFARDCTLIALGGGVIGDMVGFAAASFMRGVDFIQVPTTLLAQVDSSVGGKTGINHPLGKNMIGAFWQPKCVVANMSAFDTLPMREFSAGMAEVVKYALIFDKDFLTWLEQHQQKIMQKDGQILSEMVHRCCDYKAKIVADDERESGARALLNFGHTFGHVIETHMGYGNWLHGEAVSAGMMQAMVMSYQIGLLEKADVLRVAKLLTAFDLPIYPPQISPDVALNLMGHDKKVAQGKIRLVLLKSLGQAFVTADFKMDTLYQVLTGINDHLDNQE","segs":[],"coils":[],"tmhmm2":{"tms":[],"topology":[["O",1,371]]}},{"pfam31":[{"name":"SnoaL_3","score":59.6,"bias":0,"c_evalue":3.9e-20,"i_evalue":3.2e-16,"hmm_from":5,"hmm_to":117,"hmm_cov":"..","ali_from":9,"ali_to":122,"ali_cov":"..","env_from":6,"env_to":125,"env_cov":"..","acc":0.85},{"name":"DUF4440","score":30.1,"bias":0.2,"c_evalue":5.5e-11,"i_evalue":4.6e-7,"hmm_from":5,"hmm_to":107,"hmm_cov":".]","ali_from":9,"ali_to":116,"ali_cov":"..","env_from":6,"env_to":116,"env_cov":"..","acc":0.87}],"agfam2":[],"ecf1":[],"stp":{"version":null},"id":"4k01sNxjgryl5juFtkGYig","length":145,"sequence":"MGGASDERLAAYYEAFRAADIERMMRLWAERPDIVCVHPGSPRAHRGVSEVMESWLLVFARELNIGIEPRIVGRQETTESLSLVIEEAITRPGDVAATGTILISQTWRRSGDSWRLQFHHASHGRRAPPSQQGMFVPDGGGSTRH","segs":[],"coils":[],"tmhmm2":{"tms":[],"topology":[["O",1,145]]}},{"pfam31":[{"name":"Transgly","score":219.8,"bias":0,"c_evalue":2.8e-69,"i_evalue":1.5e-65,"hmm_from":2,"hmm_to":178,"hmm_cov":".]","ali_from":59,"ali_to":234,"ali_cov":"..","env_from":58,"env_to":234,"env_cov":"..","acc":0.98},{"name":"PCB_OB","score":80.2,"bias":0.1,"c_evalue":3e-26,"i_evalue":1.7e-22,"hmm_from":1,"hmm_to":112,"hmm_cov":"[]","ali_from":320,"ali_to":423,"ali_cov":"..","env_from":320,"env_to":423,"env_cov":"..","acc":0.94},{"name":"Transpeptidase","score":73.3,"bias":0,"c_evalue":3.3e-24,"i_evalue":1.8e-20,"hmm_from":2,"hmm_to":202,"hmm_cov":"..","ali_from":426,"ali_to":604,"ali_cov":"..","env_from":425,"env_to":615,"env_cov":"..","acc":0.85}],"agfam2":[],"ecf1":[],"stp":{"version":null},"id":"4oH9SonUwp1OH-3W9vaz3w","length":835,"sequence":"MKKAVSVIRFGLWCALAVFSGTLLIGSSAYLFLSPSLPSVDSLRDINFQTPLRIYSADNKLIAEFGEKRRTPVDFEQVPKELIDAFLAAEDDRFYSHNGVDIVGLARATVQLVSTGSIQSGGSTITMQVAKNFFLSHERVFSRKFNEILLALEIERKLSKQEIMELYLNKIYLGNRAYGIEAAAQVYYGKTIQELTLPQMAMIAGLPKAPSRYNPLVNLTRALERRDWILGRMKTLGMISEPQYTFAVNTPPTATFHGLPVELEAPYVAEMVRMEVIEKLGTAAYTDGYKVYTTINSAQQKAANLAIDKGLQAYDERHGFRGPELQLGESLEIWQQTLKNTSPIGSLEPVVVTEVHEDRAILMLRDGSPAVMDFEQMKWAKPYIDVNRQGKAPKQPSDIVAVGDLIRVRHIDGTVRLSQLPEAQAAIVAMQPKDGAITAIVGGFNFYDSKYNRVTQANRQVGSAFKPFIYTAAINKGMTAATLINDAPVVFNDDQLESHWRPQNDNQKFYGPTRLRKGLYRSRNLVSIRILQRTGIDYTLDLIEQLGMPRDKMPDNLSLSLGSAGITPMELATGYTVLANGGFRIEPYIIQHIDQLDKTIYQADPLIACRNCDETPEAETSSAQTIPAEEGFAAGFSEEGLTLESILEENPINPDGSLTTTDPKELLKSVKKAPRVMDERVNYIVYDMMKDVITEGTGRRAKALNRNDLAGKTGTTNDQRDVWFSGFNPELQATVWMGFDQPKTLGRWEYGANAALPVWIDFMKVALANKPETSLPQPDGIVTMKINPETGKPARPDETNAIFEVFRTENAPKPEFEDEETSTNDNGDFNPGDIF","segs":[[114,126],[628,640]],"coils":[],"tmhmm2":{"tms":[[12,34]],"topology":[["i",1,11],["M",12,34],["O",35,835]]}},{"pfam31":[{"name":"PilN","score":71.7,"bias":0,"c_evalue":2.2e-24,"i_evalue":3.7e-20,"hmm_from":1,"hmm_to":77,"hmm_cov":"[.","ali_from":104,"ali_to":180,"ali_cov":"..","env_from":104,"env_to":181,"env_cov":"..","acc":0.98}],"agfam2":[],"ecf1":[],"stp":{"version":null},"id":"4QFBatzsdZn0YaovORz7MA","length":210,"sequence":"MSDLIRLNLLDWRGARRQARQQRFFVMLAVAGVLAAVFFGVLPHWYYGRLISAQKSRNDYLQNQINVADQKLHKIKRLKKVRRRIINRMQVIKKLQNARPAIVHYFDQLVATIPDGVYLKTLKQSGDTTTLKGVAKANANISSYMSNLADAKWLTKPRLIVIEHRRVNGKQYSHFTLQVQSIHPTHQPKNANKGDKPSRVAKRGAVERVR","segs":[[13,42],[71,88]],"coils":[],"tmhmm2":{"tms":[[25,47]],"topology":[["i",1,24],["M",25,47],["O",48,210]]}},{"pfam31":[{"name":"ABC_tran","score":86.1,"bias":0,"c_evalue":1.6e-28,"i_evalue":2.7e-24,"hmm_from":3,"hmm_to":137,"hmm_cov":".]","ali_from":29,"ali_to":176,"ali_cov":"..","env_from":27,"env_to":176,"env_cov":"..","acc":0.84}],"agfam2":[],"ecf1":[],"stp":{"version":null},"id":"4QTBBBWJWXoOBTSd28kpPw","length":281,"sequence":"MSTQSSNAVVELDHVDFAYQPGARSILSGLCMRVPKGSVVAVMGGSGCGKTTILRLIGGQVGAAAGAVRVHGQDIGAMDKPALYAARRQMGMLFQFGALFTDMSVFDNVAFPLREHTELPELLIRDLVLMKLNAVGLRGARDLMPSQISGGMARRVALARAIALDPSLILYDEPFAGLDPISLGLTASLIRKLNDALGATSIIVSHDVQETFHIADYVYFIANGGIAAEGTPAQLTASTDPFVRQFVHGEADGPVPFHYPGVPLADDFGLGTSLGKKGGGR","segs":[[58,68],[153,164],[269,280]],"coils":[],"tmhmm2":{"tms":[],"topology":[["O",1,281]]}},{"pfam31":[{"name":"Epimerase","score":191.1,"bias":0,"c_evalue":9e-60,"i_evalue":1.9e-56,"hmm_from":2,"hmm_to":226,"hmm_cov":"..","ali_from":6,"ali_to":232,"ali_cov":"..","env_from":5,"env_to":245,"env_cov":"..","acc":0.92},{"name":"GDP_Man_Dehyd","score":174.6,"bias":0,"c_evalue":1.5e-54,"i_evalue":3.2e-51,"hmm_from":1,"hmm_to":331,"hmm_cov":"[.","ali_from":6,"ali_to":307,"ali_cov":"..","env_from":6,"env_to":308,"env_cov":"..","acc":0.85},{"name":"RmlD_sub_bind","score":45.2,"bias":0,"c_evalue":2.7e-15,"i_evalue":5.6e-12,"hmm_from":3,"hmm_to":154,"hmm_cov":"..","ali_from":5,"ali_to":181,"ali_cov":"..","env_from":3,"env_to":212,"env_cov":"..","acc":0.92},{"name":"3Beta_HSD","score":39.3,"bias":0,"c_evalue":1.6e-13,"i_evalue":3.4e-10,"hmm_from":1,"hmm_to":226,"hmm_cov":"[.","ali_from":6,"ali_to":227,"ali_cov":"..","env_from":6,"env_to":233,"env_cov":"..","acc":0.73},{"name":"Polysacc_synt_2","score":38.6,"bias":0,"c_evalue":2.9e-13,"i_evalue":6e-10,"hmm_from":2,"hmm_to":210,"hmm_cov":"..","ali_from":6,"ali_to":225,"ali_cov":"..","env_from":5,"env_to":233,"env_cov":"..","acc":0.82}],"agfam2":[],"ecf1":[],"stp":{"version":null},"id":"4qyD7OMwy3vKL4NOhiiauA","length":316,"sequence":"MASNYLVTGAAGFIGSHSVEWLLGQGHAVIGIDNLRTGHLENLANARSSPNFEWVLADAGDEAAMRALFAQYHFSGVLHLAALVSVPESFRDPGLNCHLNLVIAERIARLCLEFDCKRLVFASSAAVYGSAATLPNRESAAPQPQSPYAAAKLAAEVMLLGYAASFGLEAICLRYFNVYGPRQDPKSPYSGVLSIFTDRFQRGLPVTVYGDGGQTRDFISVRDVARANGQALLGHPVVSGRYNVCTGLGVSLNDVLSIYREIFATAPPAEYSEARVGDIRHSLGDPSLLNNMLKFQANLSFSQGLHELALGSGGVK","segs":[[139,151]],"coils":[],"tmhmm2":{"tms":[],"topology":[["O",1,316]]}},{"pfam31":[{"name":"Spermine_synth","score":36.5,"bias":0,"c_evalue":1.7e-13,"i_evalue":2.9e-9,"hmm_from":4,"hmm_to":129,"hmm_cov":"..","ali_from":51,"ali_to":171,"ali_cov":"..","env_from":48,"env_to":185,"env_cov":"..","acc":0.86}],"agfam2":[],"ecf1":[],"stp":{"version":null},"id":"4rHWloG2MKIkExJ5loNOwQ","length":260,"sequence":"MRFGRRVHKSFQDDAVVDVSEKDGIRSLHLGSEAIQSSMRVRDPIELILGYSRCMFGFLLFRDIPKSMVVIGLGGGSIPKFVHHYMPNTCVVAVELLPQVVHIARSMFCLPQDNERLQVVVGDGATYIADMVNPVDVIMLDAFGPTGIAESLSTEDFFGHCRNRLTPDGSLLVNLWGSDPRFQVYVDRLSRAFDGQVLCLPARQRGNITAICFKRSSHNPSWSSLKERASVLEAHFPLEFSEFVTDLTRMNEHNDRRLVI","segs":[],"coils":[],"tmhmm2":{"tms":[],"topology":[["O",1,260]]}},{"pfam31":[{"name":"PilO","score":165,"bias":0.2,"c_evalue":6.7e-53,"i_evalue":1.1e-48,"hmm_from":1,"hmm_to":146,"hmm_cov":"[]","ali_from":57,"ali_to":198,"ali_cov":"..","env_from":57,"env_to":198,"env_cov":"..","acc":0.99}],"agfam2":[],"ecf1":[],"stp":{"version":null},"id":"4rmJK2Ffo1LgKTR6troq5g","length":215,"sequence":"MAIKIPVSDITAKFQGLTLENVGTWPLLPRATLWAALVLVCALVGYFALWSGQLAQLDQLRQQEVSLKEQYRYKLAQAINLDDLRRQKEQVGQYVLMLEKQLPSKAEMDALLSDINQAGIGRGLQFELFRPGRVVVRDYYAELPIAIRLSGRYDDLGAFATDIADLPRIVTLNDIKLRTNKDMTLTLDATAKTYRYLDEEELAARRRTRMKGRRK","segs":[[35,44],[205,214]],"coils":[],"tmhmm2":{"tms":[[31,50]],"topology":[["o",1,30],["M",31,50],["i",51,215]]}},{"pfam31":[{"name":"SKI","score":168.6,"bias":0,"c_evalue":2.4e-53,"i_evalue":9.8e-50,"hmm_from":1,"hmm_to":157,"hmm_cov":"[.","ali_from":12,"ali_to":168,"ali_cov":"..","env_from":12,"env_to":169,"env_cov":"..","acc":0.95},{"name":"AAA_18","score":36.3,"bias":0.1,"c_evalue":1.5e-12,"i_evalue":6.3e-9,"hmm_from":2,"hmm_to":116,"hmm_cov":"..","ali_from":7,"ali_to":119,"ali_cov":"..","env_from":6,"env_to":147,"env_cov":"..","acc":0.86},{"name":"AAA_33","score":34.6,"bias":0.3,"c_evalue":4.2e-12,"i_evalue":1.7e-8,"hmm_from":2,"hmm_to":102,"hmm_cov":"..","ali_from":6,"ali_to":100,"ali_cov":"..","env_from":6,"env_to":143,"env_cov":"..","acc":0.73}],"agfam2":[],"ecf1":[],"stp":{"version":null},"id":"4UlokbZzfBVbALbhduhn7Q","length":209,"sequence":"MTRQSVYLIGLMGAGKTTVARSLAQRTGLEFVDSDHEIEREQGCSIAALFAREGEAGFRQVEARAIDALTQRGGLILATGGGVVLREDNRRALHDRGVVVYLRASADELAHRTRNDRSRPLLQTGDPRAKLRELFRQRDPLYRETAHFIIDTGRPSVAMLANLVLTQLELAGVLDPAAYVTGAVTGAASAGASGGPAGGTQARTRRSER","segs":[[176,199]],"coils":[],"tmhmm2":{"tms":[],"topology":[["O",1,209]]}},{"pfam31":[{"name":"DHQ_synthase","score":363.5,"bias":0,"c_evalue":8.3e-113,"i_evalue":4.6e-109,"hmm_from":2,"hmm_to":261,"hmm_cov":"..","ali_from":65,"ali_to":323,"ali_cov":"..","env_from":64,"env_to":324,"env_cov":"..","acc":0.99},{"name":"Fe-ADH_2","score":47.6,"bias":0.3,"c_evalue":2.7e-16,"i_evalue":1.5e-12,"hmm_from":10,"hmm_to":162,"hmm_cov":"..","ali_from":24,"ali_to":184,"ali_cov":"..","env_from":16,"env_to":267,"env_cov":"..","acc":0.83},{"name":"Fe-ADH","score":33.2,"bias":1.4,"c_evalue":4e-12,"i_evalue":2.2e-8,"hmm_from":16,"hmm_to":323,"hmm_cov":"..","ali_from":26,"ali_to":298,"ali_cov":"..","env_from":14,"env_to":323,"env_cov":"..","acc":0.72}],"agfam2":[],"ecf1":[],"stp":{"version":null},"id":"4vBq3f5QoPiQGE9SrU5_1Q","length":360,"sequence":"MRTLTVSLGERSYPIHIGPDLSDQGEILRSHLDSKQILVVTNATVAPLYLERVLRQLEGKQVATVILPDGEQYKTMESALAVFDALLEHKFNRNAHLIALGGGVVGDLTGFAAACYQRGVPFVQIPTTLLAQVDSSVGGKTAVNHPRGKNMIGAFHQPKCVIADLSTLDTLADRELSAGLAEVVKYGLIRDEPFFRWLEEHMEALLRRDPEALGYAIERSCHNKAEVVAADERETGERATLNLGHTFGHAIETGLGYGGILHGEAVAIGMCQSADLSRRLGWLAERDVERIVALLARARLPVRPPAELGVDAFLEHMAVDKKNLEGRLRLILLERIGKAHLPIPVDLAPLRATLDEYGRA","segs":[[324,337]],"coils":[],"tmhmm2":{"tms":[],"topology":[["O",1,360]]}},{"pfam31":[{"name":"Abhydrolase_3","score":59.1,"bias":3.1,"c_evalue":6.1e-20,"i_evalue":5.1e-16,"hmm_from":1,"hmm_to":207,"hmm_cov":"[.","ali_from":75,"ali_to":264,"ali_cov":"..","env_from":75,"env_to":267,"env_cov":"..","acc":0.77},{"name":"COesterase","score":25.7,"bias":0,"c_evalue":5.7e-10,"i_evalue":0.0000048,"hmm_from":166,"hmm_to":207,"hmm_cov":"..","ali_from":125,"ali_to":166,"ali_cov":"..","env_from":121,"env_to":185,"env_cov":"..","acc":0.88}],"agfam2":[],"ecf1":[],"stp":{"version":null},"id":"4xAA3-b0qfNrbvVK50g6Sw","length":291,"sequence":"MPFDLTFADLAARAVQYNARASVADFDAEMASYAALAARARAACPGILDLPYGMGRDERLDLFPVQAARQPAPLLVFVHGGYWRSQRKEDACSMVRAFTHAGVAVAVVEYTLLPEATLAEVVREIRSAVAWLYHNARTYGADPERIHVCGSSAGAHLAAMLLADTWQASYRLPQDVIKGIVGLSGLYDIRPLCDIGVNDWLRLHVEQAAALSPALHLPASAPDVVLCVGGLETDGFRHQTFDFHARLRARGLPVQLVDNTHCNHFNLVSELAEPESALFRATIGMIGNTPV","segs":[[28,43],[208,222]],"coils":[],"tmhmm2":{"tms":[],"topology":[["O",1,291]]}},{"pfam31":[],"agfam2":[],"ecf1":[],"stp":{"version":null},"id":"4xoYKatazpTCpGmhVAA9UA","length":385,"sequence":"MSPIAWPSGAWAWPHLQRLAQRGLRRWGYAFAGWALGLGGMWLAQPEVGESYASALQAHARLAQQLADLRPSAAGATPEKVAATDVDSGPQAQRLFSQLPVSTRPDNLWAAWQQILATHDLRLVFLQPMPSNGPVGRGDAGVSHAAAWRVVGRFDDWVRVWAACAESGPVCALERISVVATPQPGEVQMDAVMRVWMRSAEGPPSDALALADWVAAVQQGARPSAHSRTALFAPSGSSAADLQTTQAVAQVPPTGAAGRSAGEAGVSALPDDPRQWPWARIRLAGLWRHGDERQAFVSAGAHAVKVTQGQRISLEGHRVAAITDLGVHVRLGKGPALELPWADTAQVGGSGGLSAGVMAGVIPGVLPGPSKPSIHPGLNTGSSPP","segs":[[27,44],[53,67],[206,219]],"coils":[],"tmhmm2":{"tms":[],"topology":[["O",1,385]]}},{"pfam31":[{"name":"PilO","score":144.5,"bias":0.8,"c_evalue":1.4e-46,"i_evalue":2.4e-42,"hmm_from":1,"hmm_to":145,"hmm_cov":"[.","ali_from":83,"ali_to":225,"ali_cov":"..","env_from":83,"env_to":226,"env_cov":"..","acc":0.99}],"agfam2":[],"ecf1":[],"stp":{"version":null},"id":"51-Y_Nm7BQ1FSUttwPXfqw","length":230,"sequence":"MSPYRCKASIRRINLRTLIKAISRAGWPNVAQLNEYVDQLRDLDRNNIGSWPTWVYGLFVVVLVALIVIGSYYYVLKPRQQALAQAQQQKQALEKVFRHKHKRVAHIDQYERQLTKLKKELKSLLAQLPSKTEVPNLLRDVSDKRASNGLSEALFKPKKSHKHKFYVTLPNKLVVRGAYHDLARFVSDVAQLSRIVTIDSVDIRPVEHDPDNLKMRVTLKTYRYIGDGRS","segs":[[60,69],[80,93],[114,128]],"coils":[[107,127]],"tmhmm2":{"tms":[[54,76]],"topology":[["i",1,53],["M",54,76],["O",77,230]]}},{"pfam31":[{"name":"Ribosomal_L33","score":57.6,"bias":0.3,"c_evalue":7.2e-20,"i_evalue":1.2e-15,"hmm_from":1,"hmm_to":47,"hmm_cov":"[]","ali_from":3,"ali_to":49,"ali_cov":"..","env_from":3,"env_to":49,"env_cov":"..","acc":0.93}],"agfam2":[],"ecf1":[],"stp":{"version":null},"id":"59-2FwB_YuqQsSzyJhj13Q","length":51,"sequence":"MREKIKMVSTADTGFFYTTFKNKRNTPDKLERKKYDPKAGRRVVFRETRIK","segs":[],"coils":[],"tmhmm2":{"tms":[],"topology":[["i",1,51]]}},{"pfam31":[{"name":"SnoaL_3","score":61.8,"bias":0,"c_evalue":8.1e-21,"i_evalue":6.8e-17,"hmm_from":6,"hmm_to":118,"hmm_cov":"..","ali_from":12,"ali_to":122,"ali_cov":"..","env_from":8,"env_to":125,"env_cov":"..","acc":0.94},{"name":"DUF4440","score":35.2,"bias":0,"c_evalue":1.4e-12,"i_evalue":1.2e-8,"hmm_from":4,"hmm_to":107,"hmm_cov":".]","ali_from":10,"ali_to":115,"ali_cov":"..","env_from":8,"env_to":115,"env_cov":"..","acc":0.9}],"agfam2":[],"ecf1":[],"stp":{"version":null},"id":"5c4j2lRyJv5Fb1K_WLCIug","length":136,"sequence":"MATFPSPETAEAAFYEAFQAGDSDAMRTIWLDSPECVCIHPGGERLLGTDVILESWDDILPNMRGVVIHRTELNIIPGQDLVIHTLRENLYVSGERRGVMLATNGYRLEGESWRMFLHHASPDPDPPPAWDTGRVH","segs":[[122,128]],"coils":[],"tmhmm2":{"tms":[],"topology":[["O",1,136]]}},{"pfam31":[{"name":"Fer4_20","score":129.1,"bias":0.2,"c_evalue":2.7e-41,"i_evalue":5.6e-38,"hmm_from":1,"hmm_to":112,"hmm_cov":"[.","ali_from":27,"ali_to":137,"ali_cov":"..","env_from":27,"env_to":138,"env_cov":"..","acc":0.96},{"name":"Pyr_redox_2","score":82.3,"bias":0.1,"c_evalue":1.5e-26,"i_evalue":3.2e-23,"hmm_from":1,"hmm_to":292,"hmm_cov":"[]","ali_from":150,"ali_to":460,"ali_cov":"..","env_from":150,"env_to":460,"env_cov":"..","acc":0.79},{"name":"NAD_binding_8","score":22.6,"bias":0,"c_evalue":4.2e-8,"i_evalue":0.000087,"hmm_from":1,"hmm_to":35,"hmm_cov":"[.","ali_from":154,"ali_to":188,"ali_cov":"..","env_from":154,"env_to":201,"env_cov":"..","acc":0.94}],"agfam2":[],"ecf1":[],"stp":{"version":null},"id":"5cLfbV881OfLEEhkiQhhgg","length":473,"sequence":"MAERLNNHFQFLDVPRVDPTKKEIEQRKHKYEEIYYPYETREVEHQAHRCLHCGNPYCEWKCPVHNYIPNWLKLISEGNLMEAVELAHQTNSLPEVCGRVCPQDRLCEGACTLNDGFGAVTIGATEKYIADTALAMGWRPDMSKVVWTDKKVAVIGAGPAGIGCADVLVRNGVKPVVFDRYPEIGGLLTFGIPEFKLEKPVMTKRREVFEGMGIEFRLNTEIGTDITIDELLEEFDAVFMGMGTYTYMKGGFPGEDLDGVHEALPFLVANANRNLGFEKDPADFIDVSGKRVVVLGGGDTAMDCNRTSIRQRADSVVCAYRRDEENMPGSRREVANAKEEGVEFLFNRQPIEVVGENGKVVGVKVVETKLGEPDNNGRSRPEPIPGSEEVLPADAVIIAFGFRPSPADWFDGNSVVTDESGRVTAVEKQAFPFQTSNEKIFAGGDMVRGSDLVVTAIWEGREAAKGILDYLDV","segs":[[152,165],[240,251],[352,372]],"coils":[],"tmhmm2":{"tms":[],"topology":[["O",1,473]]}},{"pfam31":[{"name":"PilM_2","score":453.2,"bias":0,"c_evalue":2.8e-140,"i_evalue":4.6e-136,"hmm_from":1,"hmm_to":340,"hmm_cov":"[]","ali_from":17,"ali_to":357,"ali_cov":"..","env_from":17,"env_to":357,"env_cov":"..","acc":1}],"agfam2":[],"ecf1":[],"stp":{"version":null},"id":"5iKlYexyR_7F3cWzNFkHvw","length":359,"sequence":"MSIFSSMLRKRYAPLIGLDISSSSVKLVELALDEQNRYTLVRAAIEPLEKGAITDGNIEKHDDVVDAVRKLVKKSGTKTKNVALALPSSAVISKKIVLPGDLREEEVEVQVETEANQYIPFAIEDVALDFSVLGPSLNSPGDQEVLIAASRRDKVQDRQAIAEAAGLKPQIMDIDSFASRLAAGRLIERLPRGGHDLLVALFEIGASSTSMQVLRNGETQYDRDQTFGGQQLTQAIARHYGFSQEEAEAKKRNADLPDDYTSQVLEPFIEGMAQELARALQFFFRATPNSKVDYVLLAGGTASLPGLVEKITQLTSTACLVLNPFEGMAIGDQVREKKLRLQAPSYLTCCGLAMRRFLQ","segs":[[104,114]],"coils":[],"tmhmm2":{"tms":[],"topology":[["O",1,359]]}},{"pfam31":[{"name":"Frataxin_Cyay","score":76.8,"bias":0,"c_evalue":6.7e-26,"i_evalue":1.1e-21,"hmm_from":1,"hmm_to":107,"hmm_cov":"[.","ali_from":4,"ali_to":107,"ali_cov":"..","env_from":4,"env_to":108,"env_cov":"..","acc":0.91}],"agfam2":[],"ecf1":[],"stp":{"version":null},"id":"5INk3kEt668W5U-pu72Bsg","length":113,"sequence":"MPPLTESEFLALADKELSCIESIVEAAAIEVDADIEVSRVGNVLTLEFDDGSKIIINSQAPMQELWVAARAGGFHFRHNDGRWTDTRSSEELYVALSRYVSQQCEVDVTLAAN","segs":[[20,37]],"coils":[],"tmhmm2":{"tms":[],"topology":[["O",1,113]]}},{"pfam31":[],"agfam2":[],"ecf1":[],"stp":{"version":null},"id":"5jk_wRxd5_YfaoUepHTKVA","length":348,"sequence":"MYINTRLYKKSAELLHLPIIEHEDFWMIEIPLGNRNYFFWNRINSFSIQANVIIGIDRLLINKILRRVKLPVTKMIKIKREDFESKNWSLNPLKFPVNIMTAYDFAYQADTICNIGTQHNLLDHMKLVFDECEEIVIEEFDPRLKAYNVFLFKNKILSCASLHSAFVIGDGIHTIAQLMEIENDRRSALVETVDIGLLKMDLGYKENLHSLGLSLDHIPEADEKIILTLDPSPQRGGSTQSFDIKRIHPHIAQTLIKASTVLNLECISFNISCKDISEPPNTQPLFISPCCYPDLSMHETPLSGEGIAISKIMLKDLIYRHPFSYLKHILYSLFNHNNEEQPHEITSR","segs":[],"coils":[],"tmhmm2":{"tms":[],"topology":[["O",1,348]]}},{"pfam31":[],"agfam2":[],"ecf1":[],"stp":{"version":null},"id":"5NgnATzBxZ8K9vvgxOxVjw","length":209,"sequence":"MSPSRIRQELAQEAARILLDDGIRDFALAKRKAAEHLGVEPRHEMPRNIEIQEAAIERSRLFATDDSRQAYRERLEAARIVMERLSALEPRLVGPLLDGIVERQPLVNLHAFAETVEEVILDLGERGIRCQTGERRYRSRQGREQRVPFLSFRGPNDTDIELTVFPLDGLRQAPPSPVDGKPMARAGRADVDRLLAAANADAPAAADAS","segs":[[133,146],[184,208]],"coils":[[68,88]],"tmhmm2":{"tms":[],"topology":[["O",1,209]]}},{"pfam31":[{"name":"PhoU","score":77.5,"bias":2,"c_evalue":4.6e-26,"i_evalue":7.6e-22,"hmm_from":3,"hmm_to":88,"hmm_cov":"..","ali_from":22,"ali_to":107,"ali_cov":"..","env_from":20,"env_to":108,"env_cov":"..","acc":0.97},{"name":"PhoU","score":57.9,"bias":0.8,"c_evalue":5.9e-20,"i_evalue":9.8e-16,"hmm_from":5,"hmm_to":89,"hmm_cov":".]","ali_from":129,"ali_to":210,"ali_cov":"..","env_from":125,"env_to":210,"env_cov":"..","acc":0.94}],"agfam2":[],"ecf1":[],"stp":{"version":null},"id":"5niRNCimeqB-420U1zQg8Q","length":232,"sequence":"MSEHISKQFDAELEMARAKILAMAGLVEEQFGDAMAALEGGDLELINKVIETENRVNVMHVEIDDNVMHIIARRQPAASDLRMVLTVNKVVNDLERIGDKACKISRRAKQIYGEGRVNVPRMSDLTYQSNIALSMLRTALDGFARLDPSVAGTVAREDIKLDEEFKAIQRQLITYMMEDPRTISLALEIIEIAKAIERVGDHAKNIAEYVVYLVKGIDVRHSPVEEIEKQAR","segs":[[183,197]],"coils":[],"tmhmm2":{"tms":[],"topology":[["O",1,232]]}},{"pfam31":[{"name":"HlyD_D23","score":48.7,"bias":0.5,"c_evalue":1.2e-16,"i_evalue":5e-13,"hmm_from":15,"hmm_to":186,"hmm_cov":"..","ali_from":46,"ali_to":236,"ali_cov":"..","env_from":39,"env_to":272,"env_cov":"..","acc":0.76},{"name":"HlyD_3","score":49.3,"bias":0.1,"c_evalue":1.5e-16,"i_evalue":6.1e-13,"hmm_from":1,"hmm_to":106,"hmm_cov":"[]","ali_from":160,"ali_to":264,"ali_cov":"..","env_from":160,"env_to":270,"env_cov":"..","acc":0.83},{"name":"Biotin_lipoyl_2","score":33.2,"bias":0.1,"c_evalue":7.3e-12,"i_evalue":3e-8,"hmm_from":4,"hmm_to":49,"hmm_cov":"..","ali_from":52,"ali_to":97,"ali_cov":"..","env_from":49,"env_to":98,"env_cov":"..","acc":0.96}],"agfam2":[],"ecf1":[],"stp":{"version":null},"id":"5O_Utr9X5L3USykPau19KQ","length":275,"sequence":"MSIDRLIPGNPGRRLLLSALACCALLVLPSTGLATDDSDALEGQLDWGQTYRITAPVAGKIETIEVRPGEHVDQDAALFRLDTRRVEADLRAAQAAIERLQLELDEANREVEKAEDLYDQTLIALREVELARIQQATVAARLAEARAQRDRARADRDDATVRAPASGRVTRIDVSPGQFVNPALAPAVLAVLGAGDTMRVRALVAPERIQSLSEGQEVTITVGEHEFSGTIDRIGWELVGKDEDQGYRIEAEFSPSDDAVLRPGQPARIELRTNS","segs":[[15,28],[139,165],[182,195]],"coils":[[83,124],[142,162]],"tmhmm2":{"tms":[],"topology":[["O",1,275]]}},{"pfam31":[{"name":"Orn_Arg_deC_N","score":224,"bias":0,"c_evalue":2e-70,"i_evalue":1.7e-66,"hmm_from":4,"hmm_to":246,"hmm_cov":"..","ali_from":26,"ali_to":271,"ali_cov":"..","env_from":23,"env_to":272,"env_cov":"..","acc":0.93},{"name":"Orn_DAP_Arg_deC","score":89.8,"bias":0,"c_evalue":1.1e-29,"i_evalue":9.4e-26,"hmm_from":2,"hmm_to":92,"hmm_cov":".]","ali_from":19,"ali_to":361,"ali_cov":"..","env_from":18,"env_to":361,"env_cov":"..","acc":0.8}],"agfam2":[],"ecf1":[],"stp":{"version":null},"id":"5QpcE2TTVzHcA_yYwIG5uQ","length":408,"sequence":"MVEALPAAELARQFGTPLYVYSRAGIEQAAGAYQAAAQGKPVSLRYAVKANSSLAVLQLLAHLGWGFDIVSGGELARVLAAGGEASKVVFSGVGKLDAEMRAALEAGVQCFNVESQSELRRLSRIAGERGVVAPVSLRINPDVDAKTHPYISTGLKGNKFGIPQGLARTAYTDAALLPNLRIVGIDCHIGSQITRIGPYLDALDRILDLVADIEHHGVKLEHIDLGGGLGIRYADETPPSIAAWMGALLERLAQRGYGHRQVMFEPGRSVVGNAGLLLTEVVTLKSSLERHFAVVDAAMNDLMRPALYQAWQAIVPVQPRDGKHSLRYDVVGPVCESGDWLGRERELDLREGDLLAVLSAGAYGMAMASNYNTRPRAAEVLVDGARVHLIRERENLEHLVAGEQLLVF","segs":[[24,39],[341,355]],"coils":[],"tmhmm2":{"tms":[],"topology":[["O",1,408]]}},{"pfam31":[{"name":"DHQ_synthase","score":368.1,"bias":0,"c_evalue":3.3e-114,"i_evalue":1.8e-110,"hmm_from":2,"hmm_to":261,"hmm_cov":"..","ali_from":64,"ali_to":322,"ali_cov":"..","env_from":63,"env_to":323,"env_cov":"..","acc":0.99},{"name":"Fe-ADH_2","score":49.7,"bias":0.2,"c_evalue":6.3e-17,"i_evalue":3.5e-13,"hmm_from":18,"hmm_to":197,"hmm_cov":"..","ali_from":32,"ali_to":217,"ali_cov":"..","env_from":17,"env_to":266,"env_cov":"..","acc":0.7},{"name":"Fe-ADH","score":29.1,"bias":0.1,"c_evalue":7.1e-11,"i_evalue":4e-7,"hmm_from":22,"hmm_to":189,"hmm_cov":"..","ali_from":33,"ali_to":183,"ali_cov":"..","env_from":16,"env_to":316,"env_cov":"..","acc":0.78}],"agfam2":[],"ecf1":[],"stp":{"version":null},"id":"5r3wEeKPpuFGbx4DCwPRfw","length":362,"sequence":"MQTLNVDLGERSYPIHIGQNLLTQPLLAPFIKGRQVMVVSNETVAPLYLETLLAQLSGFQVDRVILPDGESFKTLEQIERIFDALLTQRHNRTTTLIALGGGVIGDMTGFAAACYQRGVAFIQVPTTLLSQVDSSVGGKTGVNHPLGKNMIGAFHQPQVVLADTSVLSTLPERELSAGLAEVIKYGLIHDVEFLTWLEQNMSPLRQRNPDALAYAIYRSCEIKAEMVALDERESGVRALLNLGHTFGHAIETDRGYGQWLHGEAVGAGMMMAADLSARLGWLSQADLDRVRRVLEAAGLPVVPPTEMSAERFLELMAVDKKVIDGNLRLVLLQCLGDAVVTDDFPVDALTATLTAGDALGQV","segs":[[262,273],[347,360]],"coils":[],"tmhmm2":{"tms":[],"topology":[["O",1,362]]}},{"pfam31":[{"name":"PilP","score":152.7,"bias":0,"c_evalue":3.5e-49,"i_evalue":5.8e-45,"hmm_from":1,"hmm_to":147,"hmm_cov":"[]","ali_from":22,"ali_to":171,"ali_cov":"..","env_from":22,"env_to":171,"env_cov":"..","acc":0.96}],"agfam2":[],"ecf1":[],"stp":{"version":null},"id":"5W8hcm4NzY6pNqO_FpM9Fw","length":174,"sequence":"MKRGVLLMFVLLMAGCANDMTDLNEFMARQKNVPVPAIDPLPQLTPHEVFEYSATGLRDPFSNDLEVDEDEQAENLAMAEDGRGPDLTRRKEFLETFPLDSLLMVGTYQQDDNYWALVVDPEGTIHRVSNGHFLGHNYGQVTAIYENEIQLTEWLNDGLGAWREREAAMALKEE","segs":[],"coils":[],"tmhmm2":{"tms":[],"topology":[["O",1,174]]}},{"pfam31":[{"name":"TPR_16","score":34.9,"bias":0.1,"c_evalue":8.1e-12,"i_evalue":1.7e-8,"hmm_from":9,"hmm_to":63,"hmm_cov":"..","ali_from":114,"ali_to":165,"ali_cov":"..","env_from":106,"env_to":170,"env_cov":"..","acc":0.88},{"name":"TPR_1","score":29.1,"bias":0,"c_evalue":2.6e-10,"i_evalue":5.4e-7,"hmm_from":4,"hmm_to":33,"hmm_cov":"..","ali_from":105,"ali_to":134,"ali_cov":"..","env_from":103,"env_to":135,"env_cov":"..","acc":0.94},{"name":"TPR_8","score":16.8,"bias":0,"c_evalue":0.0000025,"i_evalue":0.0051,"hmm_from":3,"hmm_to":30,"hmm_cov":"..","ali_from":173,"ali_to":200,"ali_cov":"..","env_from":171,"env_to":201,"env_cov":"..","acc":0.97},{"name":"TPR_8","score":13.9,"bias":0,"c_evalue":0.000021,"i_evalue":0.044,"hmm_from":3,"hmm_to":33,"hmm_cov":"..","ali_from":104,"ali_to":134,"ali_cov":"..","env_from":102,"env_to":135,"env_cov":"..","acc":0.93}],"agfam2":[],"ecf1":[],"stp":{"version":null},"id":"68s9aNkSlIUFUfAzcLGjQg","length":221,"sequence":"MRVFPLHLSYINGPVRNRSRRRQHMIKQISSVSQRGLIVMWACLFASSVTAQNSTLVGGDSFARECYLNSQSAALQKGVNRLDTVPCNRAIDDAGLNQADLLASLVNRGIIFTAIGDYVSAAKDYNRALEINPEVGEAYLNRGNLWFLAQRYQAAIDDYDDALKFGVKEPHVAYLNRGMVLEKVNDRDAAKLSYQRALELVEAWEPAKLRLKRLDKLPASD","segs":[],"coils":[],"tmhmm2":{"tms":[],"topology":[["O",1,221]]}},{"pfam31":[{"name":"Lactamase_B_2","score":53.5,"bias":0,"c_evalue":4.9e-18,"i_evalue":2.1e-14,"hmm_from":3,"hmm_to":145,"hmm_cov":"..","ali_from":51,"ali_to":183,"ali_cov":"..","env_from":50,"env_to":195,"env_cov":"..","acc":0.82},{"name":"Lactamase_B","score":52.7,"bias":0,"c_evalue":1.2e-17,"i_evalue":4.9e-14,"hmm_from":5,"hmm_to":150,"hmm_cov":"..","ali_from":38,"ali_to":180,"ali_cov":"..","env_from":34,"env_to":182,"env_cov":"..","acc":0.9},{"name":"RMMBL","score":32.9,"bias":0,"c_evalue":9.9e-12,"i_evalue":4.1e-8,"hmm_from":11,"hmm_to":52,"hmm_cov":"..","ali_from":381,"ali_to":422,"ali_cov":"..","env_from":376,"env_to":441,"env_cov":"..","acc":0.9}],"agfam2":[],"ecf1":[],"stp":{"version":null},"id":"6a2DDN0Tgswh5La2tatySw","length":571,"sequence":"MTKSKSESSTQVRKHSVPAPPKHDYVRFIPLGGLDEVGMNCALLECNGSMIMIDCGLTFPEDEFGIDIILPDWTYVMDNLDRLDAVLITHGHEDHIGALPFFLQQVDVPIYSGRLTLAMLNAKLQSHNLGGQVELIPMEAGESVEIGSFVVEFVHTNHSVPNAMSLALKTPLGNFIFTGDWKMDQTPIYEEPMDMGRFAALGNEGVVGVFGDSTNSETPGFSNSERQVFDGLDDVIENAPGRVIIAQFSSNIYRVRGMLDLAQKHGRKVALLGRSLTRNFNLACEEEFMEVPADNLIINTREIDSYPPEKLLIISTGSQAEPRASLTRMGLGDHRSVTINKTDTIVLSARRIPGNERGIFNMLNNLAKQGATLITAANAPIHATGHAKQEELKLMLNLTRPDVLIPVHGEYRMRMRHAELGKSVGVPDCQLVENGDVLEFTKKGAKVVGRVFTGRLLVDGKYMGDEKEMVIRDRADLAQSGILVAVATIERHSGDISGPIELMQKGFLGDNATEDLMDEAAEFTLEALENLSVKVRKDSNEVRDAIRTALRRFFRKHLDRKPVVIPVVHEI","segs":[],"coils":[],"tmhmm2":{"tms":[],"topology":[["O",1,571]]}},{"pfam31":[{"name":"Ferric_reduct","score":61.4,"bias":11.3,"c_evalue":5.1e-21,"i_evalue":8.5e-17,"hmm_from":4,"hmm_to":124,"hmm_cov":"..","ali_from":81,"ali_to":191,"ali_cov":"..","env_from":71,"env_to":192,"env_cov":"..","acc":0.85}],"agfam2":[],"ecf1":[],"stp":{"version":null},"id":"6f3zXtzVZJo3VxaKp_s8Kg","length":241,"sequence":"MEREMESTTTPQAAARVGAGEARPARKAGAASVTGPRWLPWAKAAVFVAALYPLARLVLFGFTDGLGANPIEFITRSTGLWTLVFLCITLAVTPLRRLTGWNTLLRFRRMLGLFAFFYATLHFTTYIWFDKWFDVAAMFKDVGKRPFITVGFAAFVLLIPLAVTSTRAMARRLGRRWQTLHRLIYAIGVLAILHFWWMKAGKHDLVLPKLYGAIMLALLGWRVAVWLLARWRASRAGAGAA","segs":[[224,241]],"coils":[],"tmhmm2":{"tms":[[44,63],[73,95],[111,128],[148,170],[183,200],[210,229]],"topology":[["i",1,43],["M",44,63],["o",64,72],["M",73,95],["i",96,110],["M",111,128],["o",129,147],["M",148,170],["i",171,182],["M",183,200],["o",201,209],["M",210,229],["i",230,241]]}},{"pfam31":[{"name":"Secretin","score":158.8,"bias":1.7,"c_evalue":2.1e-50,"i_evalue":8.6e-47,"hmm_from":1,"hmm_to":169,"hmm_cov":"[.","ali_from":537,"ali_to":691,"ali_cov":"..","env_from":537,"env_to":692,"env_cov":"..","acc":0.94},{"name":"Secretin_N","score":42.1,"bias":0.4,"c_evalue":1.9e-14,"i_evalue":8.1e-11,"hmm_from":1,"hmm_to":82,"hmm_cov":"[]","ali_from":375,"ali_to":440,"ali_cov":"..","env_from":375,"env_to":440,"env_cov":"..","acc":0.95},{"name":"AMIN","score":38.6,"bias":0.1,"c_evalue":1.9e-13,"i_evalue":8e-10,"hmm_from":8,"hmm_to":97,"hmm_cov":"..","ali_from":43,"ali_to":127,"ali_cov":"..","env_from":36,"env_to":128,"env_cov":"..","acc":0.88},{"name":"STN","score":30.3,"bias":0,"c_evalue":5.8e-11,"i_evalue":2.4e-7,"hmm_from":1,"hmm_to":51,"hmm_cov":"[.","ali_from":302,"ali_to":349,"ali_cov":"..","env_from":302,"env_to":350,"env_cov":"..","acc":0.95}],"agfam2":[],"ecf1":[],"stp":{"version":null},"id":"6H2jVLTpaUibJ1jcNv7SDg","length":698,"sequence":"MYVLSMAFLSLPLWAASINAAENSTSQNAIEKVDFATLPGDKVNIKITLSQPLKNPPAGFSLTDPARIALDFPDTVNALQKNSLSVGQGVLRSVSFAQAKGRTRMVLNLTKPSSYTSNVSGNEVNVELQTSGVAAAGGNASSTVTRFAEAKIGEQRHSISNVDFMRGKNGEGRVVVDLSDNATGIDIRQQGQKILIDFINADITENLQRRLNVTDFATPVLNVDTVQYGKNVRMTIEPKGLWEHSAYQADRKFIVDVRPLVEDPNKLIQGSKQGYKGEKLSLNFQNIEVRSVLQVIADFTGFNIITGDNVSGNITLRLKDVPWDQALDIIMQTRGLGMRKNGNVIWIAPNEELAAKEKSRLDAELEIADREPLVTQSFAAKYQKAADLKTLISDSKQSMLSKRGSAVVDVRSNTLFVQDTEKNLAKIEKIINQIDIPVRQVLIEGRIVLADDGFSKELGAKFGFVGNRDLGVGTSPSNSGISTGNTVSNIYNNHINQVSVPTDLNVNLPATSGNASSIGFQIYNIARGFILNLELSAAEADNKTKTISSPKVITGNQQKAVIESGVEIPYQEASSSGATSVSFKKATLGLEVTPQITPDNKVNMDLLVKKDSRGDVTNGVPAINTNRVETKVLVDNGETAVLGGIFEETTTKSVDKVPFFGDLPVLGYLFKRTLNATDKNELLIFITPRLLDDTLKAD","segs":[[130,145]],"coils":[],"tmhmm2":{"tms":[],"topology":[["O",1,698]]}},{"pfam31":[{"name":"PilP","score":47.2,"bias":0,"c_evalue":1.2e-16,"i_evalue":2e-12,"hmm_from":35,"hmm_to":147,"hmm_cov":".]","ali_from":95,"ali_to":202,"ali_cov":"..","env_from":78,"env_to":202,"env_cov":"..","acc":0.85}],"agfam2":[],"ecf1":[],"stp":{"version":null},"id":"6LeoLEYz9qYUy1tAtmtgcw","length":206,"sequence":"MTRRRNSRKIAFLLLALAVSVAGCKKEETPVPSPAKPAKPSQPVAQNRSTSAARSPQKSVQKPLSSSAAPGKGVQLQSSSMKRVAVSETQIDFAGRKDPFKPYIIQPVTPVRKAGQAKIQNALPIQSFDVNKFKLTGIIVGLKENRALIVDPYRKGYVVKAGMLLGNNNGRITKITGDAVEVLEQFRDDNGILRKRTVRLVLPQKK","segs":[[11,22],[30,46]],"coils":[],"tmhmm2":{"tms":[],"topology":[["i",1,206]]}},{"pfam31":[{"name":"Ribosomal_L31","score":97.8,"bias":0,"c_evalue":1.7e-32,"i_evalue":2.9e-28,"hmm_from":1,"hmm_to":67,"hmm_cov":"[]","ali_from":1,"ali_to":79,"ali_cov":"[.","env_from":1,"env_to":79,"env_cov":"[.","acc":0.99}],"agfam2":[],"ecf1":[],"stp":{"version":null},"id":"6n1NpmTcRSynn-e13dsQFw","length":83,"sequence":"MQKDIHPNYRPVVFKDMGADFAFLSQSTVATDETIEWEDGNEYPLVKLEVTSATHPFYTGKQNIMDTTGNVERFRRRYGMSPK","segs":[],"coils":[],"tmhmm2":{"tms":[],"topology":[["i",1,83]]}},{"pfam31":[{"name":"TPR_16","score":34,"bias":3.5,"c_evalue":2.1e-11,"i_evalue":3.2e-8,"hmm_from":1,"hmm_to":60,"hmm_cov":"[.","ali_from":314,"ali_to":370,"ali_cov":"..","env_from":314,"env_to":375,"env_cov":"..","acc":0.93},{"name":"TPR_19","score":32.7,"bias":6.5,"c_evalue":4.9e-11,"i_evalue":7.4e-8,"hmm_from":2,"hmm_to":67,"hmm_cov":"..","ali_from":253,"ali_to":318,"ali_cov":"..","env_from":253,"env_to":319,"env_cov":"..","acc":0.92},{"name":"PknG_TPR","score":29.6,"bias":5.9,"c_evalue":1.7e-10,"i_evalue":2.5e-7,"hmm_from":64,"hmm_to":214,"hmm_cov":"..","ali_from":220,"ali_to":363,"ali_cov":"..","env_from":217,"env_to":394,"env_cov":"..","acc":0.88},{"name":"TPR_16","score":22.9,"bias":4.6,"c_evalue":6.2e-8,"i_evalue":0.000095,"hmm_from":1,"hmm_to":68,"hmm_cov":"[]","ali_from":450,"ali_to":515,"ali_cov":"..","env_from":450,"env_to":515,"env_cov":"..","acc":0.94},{"name":"TPR_16","score":21.1,"bias":6,"c_evalue":2.3e-7,"i_evalue":0.00035,"hmm_from":4,"hmm_to":61,"hmm_cov":"..","ali_from":283,"ali_to":337,"ali_cov":"..","env_from":282,"env_to":340,"env_cov":"..","acc":0.96},{"name":"TPR_16","score":18,"bias":0.6,"c_evalue":0.000002,"i_evalue":0.0031,"hmm_from":12,"hmm_to":60,"hmm_cov":"..","ali_from":496,"ali_to":541,"ali_cov":"..","env_from":490,"env_to":548,"env_cov":"..","acc":0.9}],"agfam2":[],"ecf1":[],"stp":{"version":null},"id":"6NzrFffGYO8UeHXlbZmW2g","length":593,"sequence":"MNHKSKTAGFCGMLRQACKSRSARQCFPSNLWRPPSMKVPVVFLALALVAMPVHSADVSDAPTDPAVTADLYYRIMLGEIAARRGNFGVALQQYMVAATRTDDPRVAARAFAFAMHEHHFAEAEQAASRWLELAPAALQARQALALAQIGGGRIEQAIPTLDLIRGQLAAQDRQDGFAAIAGMLSQLQDRGVAWQVLRGLRDRHQDSRFAWYYDAAGALAAGEPQAAADALQHVIELAADWAPAYLLRARIQLERGELEAAVSGLQAALERLPGDAQLRNVYARALIAANRLDEADKQFDRIAHDNPKDMSARLALAALASEAKQYDRALGYLQEVLQSGESLPDAWFELGRVEEARGNWAVAESWYRKITEGDRLLPALVRLGALRLASGDREGMHAWFAQQRIAHPDDAVTLYLGEAEVLRHKDLYEPAYAVLTSGLAANPESVDLLYARALVAERLDKLDVTESDLRRVLAIDPEHAQALNALGYTLADRTDRLSEAEPLIRRALEKLPGDAAVLDSMGWVLFRLGRAGEGLPYLQRAHGLSDEPEITAHLIEVLWTLDRHDEARQLWTDASARTPDDRYLLQLKGRLGW","segs":[[41,50],[107,127],[131,148],[210,232],[312,320]],"coils":[],"tmhmm2":{"tms":[],"topology":[["O",1,593]]}},{"pfam31":[{"name":"DHQ_synthase","score":358.9,"bias":0,"c_evalue":2.1e-111,"i_evalue":1.2e-107,"hmm_from":2,"hmm_to":261,"hmm_cov":"..","ali_from":67,"ali_to":324,"ali_cov":"..","env_from":66,"env_to":325,"env_cov":"..","acc":0.99},{"name":"Fe-ADH_2","score":47.8,"bias":0,"c_evalue":2.4e-16,"i_evalue":1.3e-12,"hmm_from":2,"hmm_to":205,"hmm_cov":"..","ali_from":17,"ali_to":239,"ali_cov":"..","env_from":16,"env_to":269,"env_cov":"..","acc":0.72},{"name":"Fe-ADH","score":32.5,"bias":0.9,"c_evalue":6.6e-12,"i_evalue":3.7e-8,"hmm_from":4,"hmm_to":336,"hmm_cov":"..","ali_from":15,"ali_to":313,"ali_cov":"..","env_from":14,"env_to":336,"env_cov":"..","acc":0.68}],"agfam2":[],"ecf1":[],"stp":{"version":null},"id":"6PxHifvhOaz2icgA2qeupg","length":359,"sequence":"MRTLNVELAERSYPIRIGGGLLTDSGLLLPYVKSRRVAVITNDVVGPLYLRGFVDGLKARGLTVTEIVLPDGEAHKDWETLNTIFDGLLSSRCDRGTTLIALGGGVVGDMVGFAAATYQRGVPFIQVPTTLLSQVDSSVGGKTAINHPLGKNMIGAFYQPRLVLADTSVLNTLPDRELRAGLAEVIKYGLIRDLPFLEWIEANVERLLARDAEALAEAVERSCRNKAEVVAADETEQGVRATLNLGHTFGHAIETGLGYGTWLHGEAVAAGAIMAADLSRRLGWLSDSDVERIRSIHERAGLPVKGAPLGVDRYLELMAHDKKVADGTLRLVLLKAVGEAVVTAEASQHDIRATIEACC","segs":[[18,29],[204,221],[267,276]],"coils":[],"tmhmm2":{"tms":[],"topology":[["O",1,359]]}},{"pfam31":[{"name":"PilM_2","score":473.3,"bias":0.1,"c_evalue":2.2e-146,"i_evalue":3.6e-142,"hmm_from":1,"hmm_to":340,"hmm_cov":"[]","ali_from":18,"ali_to":358,"ali_cov":"..","env_from":18,"env_to":358,"env_cov":"..","acc":1}],"agfam2":[],"ecf1":[],"stp":{"version":null},"id":"6qgAdbdM-crKjYSBUEYTzQ","length":359,"sequence":"MSDALASLTGKKNTPLIGIDISSTSIKLVELSEGSNKELRLERYASEPLPRGAMSDGNIENIDQVSEAIRRVVMKSGTKIKKVSLGMPSAAVITKKIILSGGASEEQLEMQVESEASQYIPFALDEVRLDFCVIGPAPNSPEDVEVMLAASRKEKIEDRVAVAEAAGLKSMVMDIESYAARSAISRVIAQSDNGGKDKIIALFQIGAKITHISVLLNDQTVYEREQTFGGNQLTQEIVRSYGLAFEEAELKKKNGELPEGYDEDVLNPFLESAALEVTRAIQFFFTSTPYTRIDQIYLAGGCVVLPGLLDMIASRTKISTAVISPFKGMELSPNIKEKQLRSEAPSFLVACGLAMRRFD","segs":[],"coils":[],"tmhmm2":{"tms":[],"topology":[["O",1,359]]}},{"pfam31":[{"name":"HD_assoc","score":100.2,"bias":0.2,"c_evalue":7.7e-33,"i_evalue":6.4e-29,"hmm_from":1,"hmm_to":92,"hmm_cov":"[]","ali_from":294,"ali_to":381,"ali_cov":"..","env_from":294,"env_to":381,"env_cov":"..","acc":0.95},{"name":"HD","score":57.8,"bias":0,"c_evalue":1.3e-19,"i_evalue":1.1e-15,"hmm_from":1,"hmm_to":121,"hmm_cov":"[.","ali_from":78,"ali_to":208,"ali_cov":"..","env_from":78,"env_to":209,"env_cov":"..","acc":0.83}],"agfam2":[],"ecf1":[],"stp":{"version":null},"id":"6RxIE_RiAmxNG_984HVNNw","length":388,"sequence":"MNDRLDLPPAPFDLEGHLAPYAAHAAQTRGRVHAEPPSTSRTEFQRDRDRIIHSTAFRRLEYKTQVFVNHEGDLFRTRLTHSLEVAQIARSIARSLRLNEDLVEAISLAHDLGHTPFGHAGQDALNDCMKPYGGFEHNLQSLLVVDRLEERYGGFDGLNLTFETREGILKHCSRNNAATLGDLGRRFLEGQQPSLEAQLANLADEVAYNNHDIDDGLRSGLITLEQLEDVPLWAIHRREAEAAFPEVGGRRLINETIRRIINALIVDLIATTRAGIAEVAPQSIDDVRAAPALVAFSEPMREEARVLKRFLFDNLYRHYLVMRMAAKARRIIDDLFGAFLDDPRLLPPQYQATANPEEQPRWIAHYIAGMTDRYAIKEHRRIFAVDMV","segs":[],"coils":[],"tmhmm2":{"tms":[],"topology":[["O",1,388]]}},{"pfam31":[{"name":"Plug","score":53.4,"bias":0.1,"c_evalue":1.8e-18,"i_evalue":3e-14,"hmm_from":5,"hmm_to":108,"hmm_cov":".]","ali_from":64,"ali_to":172,"ali_cov":"..","env_from":60,"env_to":172,"env_cov":"..","acc":0.9}],"agfam2":[],"ecf1":[],"stp":{"version":null},"id":"6WtRDxN7Z4h-TjWM2QS0wA","length":714,"sequence":"MSYSMPQIKAIITAITVALCFNLSLSQASDAALDVKDMLILSIEDLMGLEISTGTRTHEKSSLVPAVVTVITAEDIATFAYADVAEALSHSVGFVETDDLVMHSFGVRGIHAGLRAGNRTIKFMLNGQAVSFRSTSQNFIGPELIPMAMIERIEIVRGPVSALYGANALLGVVNIITRDSEHFKQQGQQLSLTAETLEAAGNGARASLAGGGKQGDFSYQLGAGLAHSDRTGLNLPQGSPLYHLFAEGTSGRQLSAKTDETRPLSLYGRLNWQAQANRQITLSGFYQKLDAHNSFSDLSPLRDSGSSRVALYNGFARLDWQEDWNETWQTRMFATWSQGSTTDNDHVEAGAPGYYLRRETAYQGGDLGAELIGQMSAADTLLIGMDYTDDRYDMEYFSQVDRASHHSKALNTPRMRNLHNYGFYAQWQHSFSQPWLQSQWHLTLGYRHDRHSYSNGQNSYRAGLVTELPGGKVLKFLVGSAFQAPSPELLFREAVQGGDIVGNPQLLPQQAETAEISLLWPLSSRMQLTSTLFATRIHDLVQYQSTQSNLFARNSTDSLSRGIELEARYVSGPWQIYGNALWQQTRIEDNPYNLFVLNEREEGSLFPEYSLNLGLSYFWRPYKLRLSFDNRYVARRPASTQNVQLAQRFYTISAYLDSTLTLSTQAFSLVAGKTGALRFQVRDLWDNAYVNPGFGGIDVPSLGRRYWLSFEQRF","segs":[],"coils":[],"tmhmm2":{"tms":[],"topology":[["O",1,714]]}},{"pfam31":[{"name":"Transcrip_reg","score":319.1,"bias":0.1,"c_evalue":9.1e-100,"i_evalue":1.5e-95,"hmm_from":1,"hmm_to":239,"hmm_cov":"[.","ali_from":5,"ali_to":236,"ali_cov":"..","env_from":5,"env_to":237,"env_cov":"..","acc":0.97}],"agfam2":[],"ecf1":[],"stp":{"version":null},"id":"6y-q8VvcraxceXqBMNEKSQ","length":241,"sequence":"MAGHSKWANIQHRKGRQDAKRGKIFTRLIKEITVAARMGGGDPGTNPRLRMAIDKAKAESMPKDNIENAVKRGSGTLEGVNYEELRYEGYGIAGAAVMVDCMTDNKTRTVADVRHAFSKYGGNLGTDGSVAFLFKHCGTLLFAPGTSEDQVMEVALEAGAEDIITNDDGSIEVITAPNDFEAVKTALETAGLKAEMAEVTMKASTETVLAGDDGVRMQKLLDALDDLDDVQEVYTSAVIED","segs":[[220,229]],"coils":[],"tmhmm2":{"tms":[],"topology":[["O",1,241]]}},{"pfam31":[{"name":"Invasin_D3","score":29,"bias":2.2,"c_evalue":1.1e-10,"i_evalue":6.4e-7,"hmm_from":16,"hmm_to":99,"hmm_cov":"..","ali_from":63,"ali_to":146,"ali_cov":"..","env_from":49,"env_to":147,"env_cov":"..","acc":0.9}],"agfam2":[],"ecf1":[],"stp":{"version":null},"id":"735LyYPtCw0_DF0VtlBJ7w","length":1002,"sequence":"MWLGTTGSEAKFETSISNTVEENVTITVTAPNLSAQTTVQFRNDSTNATVSSIRTTLAGNNSYANGKDAAILTVEALNSEGIAVTDADVAFKISSPDLTMNSETGTTTGGRFTSQLTSAQAGSYTVTPIVGGILYTNQVQTINFIAIGGEVSPVSSIEISADTLTQVADGSSSVNLTAIARNANNTPIKDVNIYLTSTSGTALLGTSTGTTGENGAFQTTLSNTQIESVTIGAFTDNFTNPGNTHLIKIEFTPAQDNPGAEPTDIRLDIENNNAQANGTDKIALHVVTFGENGIRLSGVTADFDIQEKANETPPLFVFDGSSSGKTNDNGVFTAYLTSTTPGTILITAKGNNTDDDEVKEVTFSEATTDRPAQLILLADSVELQSDNTAEGVVLTVQLKTGGNNPFPNQIVNFSASSGVIQPIPASDGDTAGESNATGLVKARLTTGGDPANRDIQVMAVVDGEAACTAADKDSHPLCDIVDIKVVGTQITIDGPENIGQDTNNVYTLTLSNANGQGIADKTLTVALKSGSSNSLDQTSVNTDSTGKATVILTVPPAQTDTTETLTVAGINVNASKSVNISTDDFAVTLDANTDANLISLGRPAIFTIDWPQGALGTVVISTTRGLVKKSGGDPNDPNACDTSQADWHSTQEVVLTPLGGGNFTVCSDNPGHAAITVNAVNGPSMEFALNFVAKNPDKISLQASPSTIGTNTPGSENESMEIIGIVRNAENSVVANATVSFTVHDSTGGYMSPPVAVTDQFGRVTSSYIAGGIPSPFEGVEITANVNNSSAQDTIKVTVGKRSVFISLGTGNELFEPTPTTYERPYTIFVNDANGAAVSDMDVNLSIIPLRYFKGFYRLSEDGWFAQYTAPASTDPVLDGSGCINEDSNNNGILDPGEDENNNGKLEPGNPFILPEAVRTDENGQATFNLSYTQEIANWVKVRLIAKSVVSGTENSAIVEVLPSGIASDFGVDTAPPGRRGTIQKSDYPPEFFPNQDGSIQV","segs":[[18,29],[195,212],[816,827]],"coils":[],"tmhmm2":{"tms":[],"topology":[["O",1,1002]]}},{"pfam31":[{"name":"YqeY","score":185.9,"bias":5,"c_evalue":2.1e-59,"i_evalue":3.5e-55,"hmm_from":1,"hmm_to":143,"hmm_cov":"[]","ali_from":4,"ali_to":146,"ali_cov":"..","env_from":4,"env_to":146,"env_cov":"..","acc":0.99}],"agfam2":[],"ecf1":[],"stp":{"version":null},"id":"73Kdxq8y3olAMVvxdgVOrg","length":149,"sequence":"MSLKARLQDDVKQAMRAREKERLGALRLIQAEVSQFEVDERREADDDAVLAILNRMLKQRRDSIDQYRKGGREDLAEREAAEITVIEAYMPEQLGDAELEQMIGEAIAETGAAGPSDMGKVMGVLKPRVFGRADMGVVSQKVRTALGIS","segs":[[37,49],[103,114]],"coils":[],"tmhmm2":{"tms":[],"topology":[["O",1,149]]}},{"pfam31":[{"name":"PilO","score":150.8,"bias":0.9,"c_evalue":1.5e-48,"i_evalue":2.6e-44,"hmm_from":1,"hmm_to":146,"hmm_cov":"[]","ali_from":59,"ali_to":202,"ali_cov":"..","env_from":59,"env_to":202,"env_cov":"..","acc":0.98}],"agfam2":[],"ecf1":[],"stp":{"version":null},"id":"7A0hkvOUchq8AVL1GqkMvQ","length":208,"sequence":"MSVVNEHINMGLLEELNGLDFNDIGSWTRRVKLLMAGILCVAIIVAGYNFIIKDQITALQKVQKLEPQLKQTFLEKKALAINLDAYKQQMIEADENFSVLRKQLPNESEMPDLLIDMTQVGLSRGLQFEQIKPGSLIEKDFYAEKLVNISANGRYHQIAEFISDVAALPRIINVADFTLERRGDDPEILSLRAVTKTYHYLEDAYVSE","segs":[],"coils":[[76,103]],"tmhmm2":{"tms":[[33,52]],"topology":[["o",1,32],["M",33,52],["i",53,208]]}},{"pfam31":[{"name":"PilP","score":170.5,"bias":0,"c_evalue":1.1e-54,"i_evalue":1.9e-50,"hmm_from":2,"hmm_to":147,"hmm_cov":".]","ali_from":26,"ali_to":170,"ali_cov":"..","env_from":25,"env_to":170,"env_cov":"..","acc":0.97}],"agfam2":[],"ecf1":[],"stp":{"version":null},"id":"7C5nMzdBEgDuFvZqQtfV6g","length":179,"sequence":"MTRRLLVLILCFVVAGCNFDEKREKLEQYIAQVKARPSGEIEALPQIKPYETFTYAALDKRSPFVPPDPEKTVATAVLDNGIRPDANRPKEPLEGFPIDALKMVGTLERDGKMWALIVDKDGALHRVVKGNYVGLNHGKINSITEEKVGITEIVPSPTGGWQERQSDMVLTAEETVTKE","segs":[],"coils":[],"tmhmm2":{"tms":[],"topology":[["O",1,179]]}},{"pfam31":[{"name":"SapC","score":100.7,"bias":0,"c_evalue":9.8e-33,"i_evalue":8.2e-29,"hmm_from":1,"hmm_to":187,"hmm_cov":"[.","ali_from":17,"ali_to":197,"ali_cov":"..","env_from":17,"env_to":232,"env_cov":"..","acc":0.91},{"name":"Bac_DnaA_C","score":22.6,"bias":0,"c_evalue":8.9e-9,"i_evalue":0.000075,"hmm_from":4,"hmm_to":42,"hmm_cov":"..","ali_from":249,"ali_to":287,"ali_cov":"..","env_from":246,"env_to":301,"env_cov":"..","acc":0.82}],"agfam2":[],"ecf1":[],"stp":{"version":null},"id":"7EBoD9E2yT-a9eUtiZM6fA","length":308,"sequence":"MSTPDNNQPNTGRSEVLSLERHRSLRFHKANNFAFAASWLYVPVHNQEASRLAGQFPILFYPLPNGGAMPCMLLKSKDRSAFSTQMHWQGGILPDVLRLYPFGFHRDQKRSSLAVYPTAPHFRGNGEKIITSKGKPTRRLQGIIKALAPIQQAFDQTQPIMQELLALNVLQPVTFSLLRADGTRARVSLLACPDTAVIKQQSLSPALRTLLYVHQQSCRRLFKHAHMPTAAANTKANTGTVAPANVHELARTVCDRFSVSLDDLKSRKRSDIIKQARHTLAVEARDSSQLTELAGLLQRSVDTLRKWI","segs":[[229,242]],"coils":[],"tmhmm2":{"tms":[],"topology":[["O",1,308]]}},{"pfam31":[{"name":"PilN","score":95.5,"bias":0,"c_evalue":8.1e-32,"i_evalue":1.4e-27,"hmm_from":1,"hmm_to":78,"hmm_cov":"[]","ali_from":100,"ali_to":189,"ali_cov":"..","env_from":100,"env_to":189,"env_cov":"..","acc":0.9}],"agfam2":[],"ecf1":[],"stp":{"version":null},"id":"7ehcrd_xhWp9QVtztR1bUw","length":260,"sequence":"MARINLLPWRAERRKAREREFYSMLGFAALGGVLLSALIWFYYDAQISGQTERNAFLTTEIDKVKAQNEEIKELDKKKDRLLARKKVIEELQANRSQMVHLFDSLVRTIPDGVALTNIKQDGDILTLEGRSQSNARVSAYMRNLESSGWMTNPDLSIIEAKSQDKAGQPAASSMDTKTLPYVFTLKVKLANPNEADKNGTAPGVADPAAPGTAAPGAAPAGATPAAPAAAPAPATPPAAAPAPTQAAPAPANRPQEGAAS","segs":[[10,20],[69,86],[199,251]],"coils":[[54,94]],"tmhmm2":{"tms":[[21,43]],"topology":[["i",1,20],["M",21,43],["O",44,260]]}},{"pfam31":[{"name":"AMP-binding","score":163.3,"bias":0,"c_evalue":1.1e-51,"i_evalue":6.3e-48,"hmm_from":14,"hmm_to":420,"hmm_cov":"..","ali_from":108,"ali_to":528,"ali_cov":"..","env_from":97,"env_to":530,"env_cov":"..","acc":0.84},{"name":"AMP-binding_C","score":34.1,"bias":0.1,"c_evalue":7e-12,"i_evalue":3.9e-8,"hmm_from":7,"hmm_to":76,"hmm_cov":".]","ali_from":545,"ali_to":616,"ali_cov":"..","env_from":539,"env_to":616,"env_cov":"..","acc":0.87},{"name":"ACAS_N","score":27.8,"bias":0.3,"c_evalue":3e-10,"i_evalue":0.0000017,"hmm_from":2,"hmm_to":54,"hmm_cov":"..","ali_from":40,"ali_to":94,"ali_cov":"..","env_from":39,"env_to":95,"env_cov":"..","acc":0.88}],"agfam2":[],"ecf1":[],"stp":{"version":null},"id":"7FAj23UQehhERJe5gltPkQ","length":654,"sequence":"MNSESLPLWRPDRARIEQSRLWRFIDELNREQGLVIEDFAALHAWSVDNAEAFWSRLWDFAGVIGHKGDVLLQRGQSPEQDQWFPGARLNFAENLLSHAHLFAREDALLFQAEGQGHRRLSWAELEAQVAALRAWLEAEGVGPGDVVAGYLPNLPETVIAMLATAALGAIWTSTSPDFGVDSVIDRFGQTRPKVLFSADGYRYNGKLHDTSAKAREIVAALDSVRHWVQIPYIGRHSLAPSDGALSWPELLERHRGRSPRYRPMPFNAPLYVLYSSGTTGKPKCIVHGAGGMLLNHLKEHQLHSDIRAGDKVLYFTTCGWMMWNWLVSALASGATLLLYEGSPFVPDGRVLWDWSERERVALFGTSAKYLEALEKQHIHPAERHDLGALRTLCSTGSTLAPEQFDYVYRHIKGDLQLASISGGTDICGCFVLGNPISPVYRGECQGPGLGLDVGVFDDEGRPLVGQRGELVCRNSFPNRPLGFWGDEDGSRYHAAYWATWPGVWHHGDFVEQTEHGGMLFYGRSDTVLNPGGVRIGTAEIYRQVNQFEQIQDAVVIGQQWQNDVRVVLFVKMAPGEALTEELEKAIRERIRRQCTPRHVPAKILAVADIPKTRSGKTVELAVRNVVHGEPVKNLGALANPEALALFRHLPGLER","segs":[],"coils":[],"tmhmm2":{"tms":[],"topology":[["O",1,654]]}},{"pfam31":[{"name":"Transgly","score":214.7,"bias":0.1,"c_evalue":1e-67,"i_evalue":5.7e-64,"hmm_from":3,"hmm_to":177,"hmm_cov":"..","ali_from":59,"ali_to":233,"ali_cov":"..","env_from":57,"env_to":234,"env_cov":"..","acc":0.96},{"name":"Transpeptidase","score":131,"bias":0.6,"c_evalue":8.4e-42,"i_evalue":4.7e-38,"hmm_from":3,"hmm_to":293,"hmm_cov":"..","ali_from":433,"ali_to":698,"ali_cov":"..","env_from":431,"env_to":710,"env_cov":"..","acc":0.84},{"name":"PCB_OB","score":59.6,"bias":0,"c_evalue":7.7e-20,"i_evalue":4.3e-16,"hmm_from":1,"hmm_to":112,"hmm_cov":"[]","ali_from":320,"ali_to":429,"ali_cov":"..","env_from":320,"env_to":429,"env_cov":"..","acc":0.9}],"agfam2":[],"ecf1":[],"stp":{"version":null},"id":"7FQYvZCSkjiq9GKXRJ8yGQ","length":821,"sequence":"MILNKWWHYLVMTAIVGSLSVLALIGLAAALIYPTLPSLEALTDYQPKLPLRVYSEDGYLIDEFGEERRAYIKIEQVPQNMKDAVLAIEDRRFYQHSGVDFKGILRAIRNNITGRSHEGASTITMQVAKNFFTTPNGKRTIITKINEAMLALKIEHTLNKDKILELYINQIYLGQRAYGFAAAAQVYYGKPLDKLNLAESALLAGLPKAPSGYNPFVNPKRAITRQQEVLRDMYRFGFIKEPVYQAALKQPLRFKASKQARDLAADYVAEIVRESLYAQYQDDIYSSGLRVYTTIRKANQEAANAAIREGVLDYDSRHGFRGPEKTLNLAKILAENPSDGLNEALDDFDESNGFIPAIVTSLSAKSVHVHTKYGDDIEIKGKGLALVARTLSQKDPEKVLLKAGSVIRVTRSAGQKDSDGWRIVQMPQVESALIALDPESGAVRALVGGFDFNRNKFNHVTQAWRQPGSSFKPFIYSAALEKGFTPASIVEDSPLNFSAKETGEKAWSPRNFDNTFEGPIRLRQALTKSKNLVSIRVIQAIGPSYAQDYITRFGFAAKDHPAYLTMALGAGSVTPWQMATAYAVFANGGYRVKPNLITKIVDQQGKVLAETKFVKAGQGAPRVIDARNAFIMNSMMQDVIRRGTATRALQLGRNDLAGKTGTTNDHYDAWFAGYNPKQVAIAWVGYDKPRALGGSETGGAAALPIWIKYMATALRGMPDVEPVVPDGIMALRVDPVTGVRADNDENGIYEYFYHENPPPEIEEQLPSLFDGLENPEDTSLSQAQKLLQPEIVLPPKPAAAKPAESQSRTTEIAPRNPLNAH","segs":[[16,32],[794,803]],"coils":[],"tmhmm2":{"tms":[[7,29]],"topology":[["i",1,6],["M",7,29],["O",30,821]]}},{"pfam31":[{"name":"PilN","score":65.3,"bias":0.1,"c_evalue":2.2e-22,"i_evalue":3.7e-18,"hmm_from":1,"hmm_to":77,"hmm_cov":"[.","ali_from":100,"ali_to":176,"ali_cov":"..","env_from":100,"env_to":177,"env_cov":"..","acc":0.97}],"agfam2":[],"ecf1":[],"stp":{"version":null},"id":"7h6-RrUgFkd6hwks-OVPjg","length":192,"sequence":"MARINLLPWREERRKERQRQFLGMLVGFALLAGAIVLYVHMHIGWMIDDQEARNNYLNQEIAILDKKIKEIQELEKEKARLLAHMKIIQELQANRPVVVHLFDEMVKTIPEGVFYNNLERRGTTLTMRGVAESNTRVSALMRNTEASDWVTSPKLNIIETKRAETARESNFILQVQQKQQGEAAADGGGAKR","segs":[[10,20],[66,78],[176,190]],"coils":[[47,94]],"tmhmm2":{"tms":[[21,43]],"topology":[["i",1,20],["M",21,43],["O",44,192]]}},{"pfam31":[{"name":"PilP","score":131.5,"bias":0.3,"c_evalue":1.2e-42,"i_evalue":2e-38,"hmm_from":5,"hmm_to":145,"hmm_cov":"..","ali_from":32,"ali_to":172,"ali_cov":"..","env_from":29,"env_to":173,"env_cov":"..","acc":0.96}],"agfam2":[],"ecf1":[],"stp":{"version":null},"id":"7I_OdVTKqqT81x_wx_ULjw","length":176,"sequence":"MHRFKNAKIALLVAMMTAIVGCADRVSLAEDEMQKIRQQPPQPIQQPPQPQPIEDFAYAASNIRDPFFPQSLLELQAKVADAPTIKPDENRAKEELESYELTELVYKGKVVAPNGQEYGLVLAPDGLVRDVQIGNYMGKNHGRIVEITQTQINMIEIVEDTRLGYVEKSANLISPN","segs":[[38,53]],"coils":[],"tmhmm2":{"tms":[],"topology":[["O",1,176]]}},{"pfam31":[{"name":"PilN","score":34,"bias":0,"c_evalue":1.3e-12,"i_evalue":2.2e-8,"hmm_from":13,"hmm_to":77,"hmm_cov":"..","ali_from":134,"ali_to":200,"ali_cov":"..","env_from":132,"env_to":201,"env_cov":"..","acc":0.91}],"agfam2":[],"ecf1":[],"stp":{"version":null},"id":"7lZ15Dqq7qlTbpyVvvmiyA","length":216,"sequence":"MIRVNLLPIKKARRRSEGRTQMVVFVGLLLLQCALMAVVYMDLSSQVDDLKKEVAVNQRDVAAAEKELESAKVLEAKQVEQQKQVDILKELEEKRTGPVRVLDELQAVLSPPRNEAERHARARMNWNVEWDTRRLWVESWGEADGTFNMTGKALNADDVAEYLERLTSARYFSNIRLNFVKAVSATKDSVDLVDFSITGTLSYQDESAEDDGKSGS","segs":[],"coils":[[47,67],[74,94]],"tmhmm2":{"tms":[[21,43]],"topology":[["i",1,20],["M",21,43],["O",44,216]]}},{"pfam31":[{"name":"PilN","score":67.6,"bias":0.6,"c_evalue":4.2e-23,"i_evalue":7e-19,"hmm_from":2,"hmm_to":78,"hmm_cov":".]","ali_from":102,"ali_to":178,"ali_cov":"..","env_from":101,"env_to":178,"env_cov":"..","acc":0.98}],"agfam2":[],"ecf1":[],"stp":{"version":null},"id":"7MSJ-zbgSF4x6C5bSokJ9g","length":195,"sequence":"MRIRINLLPHRQIKRAERQRQFNIMAAATLGVAIAIIFLGYTYISASIDSQNSRNQRLKDEIAKLDNQIKEINGLKGKINELKDRIQAVESLQNNRSQGVILLDEIARQLPEAVSLKSIRQAGDTVTLEGVADTNARVAVVVKNFGNSKVFSSPQLIQIVALNQNNQKLSSFTMTLKLNPAPAMTEEAQPPKGKV","segs":[],"coils":[[48,92]],"tmhmm2":{"tms":[[21,43]],"topology":[["i",1,20],["M",21,43],["O",44,195]]}},{"pfam31":[{"name":"MarR","score":43.2,"bias":0,"c_evalue":4.5e-15,"i_evalue":2.5e-11,"hmm_from":18,"hmm_to":58,"hmm_cov":"..","ali_from":73,"ali_to":113,"ali_cov":"..","env_from":58,"env_to":114,"env_cov":"..","acc":0.86},{"name":"MarR_2","score":41.5,"bias":0.2,"c_evalue":1.6e-14,"i_evalue":8.7e-11,"hmm_from":6,"hmm_to":62,"hmm_cov":".]","ali_from":57,"ali_to":113,"ali_cov":"..","env_from":52,"env_to":113,"env_cov":"..","acc":0.93},{"name":"HTH_27","score":33.1,"bias":0,"c_evalue":9.5e-12,"i_evalue":5.3e-8,"hmm_from":6,"hmm_to":68,"hmm_cov":".]","ali_from":59,"ali_to":122,"ali_cov":"..","env_from":56,"env_to":122,"env_cov":"..","acc":0.9}],"agfam2":[],"ecf1":[],"stp":{"ranks":["ocp"],"counts":{"MarR":1},"inputs":[],"outputs":["MarR"],"version":1},"id":"7Nc-buiAIBFzVwnuPE8sWw","length":170,"sequence":"MLQLRDLPTPAILDKFVQRYPDADVTAVVTFLHLLRAGTDLSFALDAYLQQHALLQGRWWVLILLMRESSNTAAPSVLADKAGVSRATMTGLIDGLERDGLVERVPDPEDRRRLAIQLTAAGQAKLDEVMPDYYRRVRQLMQPLSESERKVFIELLDKIQAGASSLSAPL","segs":[],"coils":[],"tmhmm2":{"tms":[],"topology":[["O",1,170]]}},{"pfam31":[{"name":"Methyltransf_11","score":46,"bias":0.3,"c_evalue":1.7e-15,"i_evalue":5.7e-12,"hmm_from":1,"hmm_to":94,"hmm_cov":"[.","ali_from":88,"ali_to":171,"ali_cov":"..","env_from":88,"env_to":172,"env_cov":"..","acc":0.87},{"name":"Methyltransf_25","score":44.1,"bias":0,"c_evalue":7.2e-15,"i_evalue":2.4e-11,"hmm_from":2,"hmm_to":95,"hmm_cov":"..","ali_from":88,"ali_to":166,"ali_cov":"..","env_from":87,"env_to":170,"env_cov":"..","acc":0.87},{"name":"Methyltransf_31","score":38.2,"bias":0,"c_evalue":3.2e-13,"i_evalue":1.1e-9,"hmm_from":6,"hmm_to":125,"hmm_cov":"..","ali_from":86,"ali_to":194,"ali_cov":"..","env_from":83,"env_to":250,"env_cov":"..","acc":0.79},{"name":"Methyltransf_23","score":28.4,"bias":0,"c_evalue":3.4e-10,"i_evalue":0.0000011,"hmm_from":24,"hmm_to":62,"hmm_cov":"..","ali_from":85,"ali_to":140,"ali_cov":"..","env_from":51,"env_to":211,"env_cov":"..","acc":0.63},{"name":"Ubie_methyltran","score":20.2,"bias":0,"c_evalue":8.2e-8,"i_evalue":0.00027,"hmm_from":36,"hmm_to":162,"hmm_cov":"..","ali_from":72,"ali_to":183,"ali_cov":"..","env_from":60,"env_to":200,"env_cov":"..","acc":0.76}],"agfam2":[],"ecf1":[],"stp":{"version":null},"id":"7pbrlbF015X9MSzJe3Imzw","length":267,"sequence":"MNLLMCPVCRQPLSLTDRTWRCDNKHSYDVAKQGYVNLHVVQHKHSKNPGDTPESVQARRAFLSAGHYAPLQQAVVEKIRSLRIENLLDIGCGEGYYTNAMQAEVLQCVGVDIAKNAVQVAAKLNKDVTWVVGTGATLPVLDKSIDLCTSLFSPIPKEEILRVLKPEAYLMVVTPGPQHLFAMREALFEEVKAHEPQKFVDQLKDAFELVSEDIVDAAMCLNQTDLKHLIAMTPYAYKAKPERRQALEQQDQFLLNAQYQIYLFQKK","segs":[],"coils":[],"tmhmm2":{"tms":[],"topology":[["O",1,267]]}},{"pfam31":[{"name":"PilO","score":169.1,"bias":0,"c_evalue":3.6e-54,"i_evalue":5.9e-50,"hmm_from":1,"hmm_to":146,"hmm_cov":"[]","ali_from":49,"ali_to":191,"ali_cov":"..","env_from":49,"env_to":191,"env_cov":"..","acc":0.99}],"agfam2":[],"ecf1":[],"stp":{"version":null},"id":"7viPalK4ujmWwKRpJ0lsUw","length":202,"sequence":"MKLEDFNNIDPKNMGSLPLPVKAVLLGGIFIFLVAAGYWFMWKPSMEELDQVVNKETELRGVFMTKKKEAVNLPAYKQQMVDIERTFGALLRQLPDKSQMDGLLTDINQAGLEVGLEFDLFRPGAESPADFYAARPISIRVVGGYHQLGAFAQNIAKLSRIVTLEELTIAPIGTGDQLGVNAIAKTFRYLDSGETPSGPARH","segs":[],"coils":[],"tmhmm2":{"tms":[[20,42]],"topology":[["o",1,19],["M",20,42],["i",43,202]]}},{"pfam31":[],"agfam2":[],"ecf1":[],"stp":{"version":null},"id":"7VsjWhNcCreT98AjgPPr3A","length":99,"sequence":"MCEASANSTAVANVDVDNDDVRVTRWSFEPGAETGHHRHEYDYVITPITNSTMQIEDADGTRHVEIKAGVSYYRLAGVEHNVTNASKTPMIFVETEMKR","segs":[[4,25]],"coils":[],"tmhmm2":{"tms":[],"topology":[["i",1,99]]}},{"pfam31":[{"name":"PilO","score":175.4,"bias":0.1,"c_evalue":4.2e-56,"i_evalue":7.1e-52,"hmm_from":1,"hmm_to":146,"hmm_cov":"[]","ali_from":59,"ali_to":201,"ali_cov":"..","env_from":59,"env_to":201,"env_cov":"..","acc":0.99}],"agfam2":[],"ecf1":[],"stp":{"version":null},"id":"7yiUSD5zy3Xwyvx5avzbrg","length":203,"sequence":"MSVQNVFRNAFRGFDANNLDFNTAGNWPYGIKAIWFLVVIIALGAAGYHLHIKDLQTKLEQEIAKEPELKHQYQSKAYQVANLEALKRQMEDVEETFAELLKQLPTDTEVPGLLEDITEIGQNSGLNFDVISLAPEKKVKFYIELPINISVKGSYHQLGEFVSGIAALPRIVTVHDFSIKPISDNGDLSMSLSARTYRYDDES","segs":[],"coils":[[76,103]],"tmhmm2":{"tms":[[33,52]],"topology":[["o",1,32],["M",33,52],["i",53,203]]}},{"pfam31":[],"agfam2":[],"ecf1":[],"stp":{"version":null},"id":"85Oh9DUESC0vI9gtI-JEXA","length":114,"sequence":"MMVLPVPIVTNRELPPTVNDAVDGPNAGVAGAAGVATVLAAMRTPLLDVATLPAMKSIVALPAASVIAVWEDNSPPEPSTTKLNSTVTPRTGLFVKVVTLAIKVLLFVAVRLTV","segs":[[21,41]],"coils":[],"tmhmm2":{"tms":[],"topology":[["O",1,114]]}},{"pfam31":[{"name":"Frataxin_Cyay","score":84.7,"bias":0,"c_evalue":2.3e-28,"i_evalue":3.9e-24,"hmm_from":1,"hmm_to":106,"hmm_cov":"[.","ali_from":1,"ali_to":103,"ali_cov":"[.","env_from":1,"env_to":105,"env_cov":"[.","acc":0.92}],"agfam2":[],"ecf1":[],"stp":{"version":null},"id":"88Zp2H0RiDSUoFA_7KBCpw","length":109,"sequence":"MTDLEYLDRAEAVLKAVELNCDRLNETTDADIDNQRVGGMVTLTFRNGSQIVINLQKPLHEIWMASRSGGYHYRFDGERWMDTKGAGEFFAHLSREASAQAGVPLTFTP","segs":[],"coils":[[7,27]],"tmhmm2":{"tms":[],"topology":[["O",1,109]]}},{"pfam31":[{"name":"Asp_Glu_race","score":106.8,"bias":0,"c_evalue":8e-35,"i_evalue":1.3e-30,"hmm_from":1,"hmm_to":222,"hmm_cov":"[.","ali_from":16,"ali_to":228,"ali_cov":"..","env_from":16,"env_to":229,"env_cov":"..","acc":0.86}],"agfam2":[],"ecf1":[],"stp":{"version":null},"id":"89FlOmKE_SGmXuDa63KS9A","length":283,"sequence":"MIVQHPDFQDDLTAPIGVFDSGVGGLSVYLHLKEVMPNEHFIYYADTANVPYGDKSGDEILLLTLQAVATLCKYGCKLIVMACNSASAHALNVVRERCAVPIVGLVPAVKPACHLTKTCQIAVLATRATLNGELLNQVINDVATPLGVVVHKHFEPALVPWVESGMSADSQVATLLIKQVKQWADDGVDVVVLGCTHYPFFKGFLQDYIDTKGLNIRLIDSGRAIAERVKYLLAMYQISSTNTHKNIESLQLYATHLDDKVIHMVQTLIYQEPIKVIDWYDNS","segs":[],"coils":[],"tmhmm2":{"tms":[],"topology":[["O",1,283]]}},{"pfam31":[{"name":"GATase_2","score":609.5,"bias":0,"c_evalue":5.7e-187,"i_evalue":2.4e-183,"hmm_from":1,"hmm_to":420,"hmm_cov":"[]","ali_from":25,"ali_to":448,"ali_cov":"..","env_from":25,"env_to":448,"env_cov":"..","acc":0.99},{"name":"Glu_synthase","score":510.4,"bias":0.2,"c_evalue":6.5e-157,"i_evalue":2.7e-153,"hmm_from":2,"hmm_to":368,"hmm_cov":".]","ali_from":839,"ali_to":1236,"ali_cov":"..","env_from":838,"env_to":1236,"env_cov":"..","acc":0.98},{"name":"Glu_syn_central","score":370.5,"bias":0,"c_evalue":1.3e-114,"i_evalue":5.3e-111,"hmm_from":2,"hmm_to":279,"hmm_cov":".]","ali_from":492,"ali_to":778,"ali_cov":"..","env_from":491,"env_to":778,"env_cov":"..","acc":0.95},{"name":"GXGXG","score":261.4,"bias":6.3,"c_evalue":8.9e-82,"i_evalue":3.7e-78,"hmm_from":3,"hmm_to":188,"hmm_cov":"..","ali_from":1317,"ali_to":1501,"ali_cov":"..","env_from":1315,"env_to":1503,"env_cov":"..","acc":0.98}],"agfam2":[],"ecf1":[],"stp":{"version":null},"id":"8Btt-DFSI_iSJKo7tfbaSg","length":1581,"sequence":"MTPSLEIDQLRQHGLYDPAHEHDACGVGFVAHIKGHKSHAVVQQGLQILANLDHRGAVGADELMGDGAGILLQLPDALYRAEMARLGCTLPPPGEYGVGLIFLPKEHASRLACEQELERAIKAEGQVLLGWRDVPVNRTMPMSPTVRQTEPVIRQVFIGRGADVIVQDALERKLYVIRKTASAHVQALGLKHGKEYYVPSMSSRTVVYKGLLLANQVGDYYLDLQDPRCVSALALVHQRFSTNTFPEWPLAHPYRYVAHNGEINTVKGNYNWMRAREGVMSSPVLGADLKKLYPISFAGQSDTATFDNCLELLSMAGYPLAQAVMMMIPEPWEQHTLMDARRRAFYEYHAAMLEPWDGPASIVFTDGRQIGATLDRNGLRPSRYCVTDDDFVVMGSESGVLPIPESKIVRKWRLQPGKMFLIDLEQGRLIDDEEIKASLAYSKPYQQWIENLRIRLDDVTHPEAGSAEGRQVLSEESARAALDSPDAALLDQQQAFGMTQEDIKFLMAPMALNAEEGIGSMGNDSPLAVLSNKNKPLYNYFKQLFAQVTNPPIDPIREAIVMSLVSFIGPKPNLLDINQVNPPLRLEVGQPILNPADMAKLREIATRTGGKFKSSTIDICYPVAWGKEGVEAKLASLCAEAVDAIKGGSNILILSDRGVSAQQVPIPALLALSAVHQHLVRTGLRTSTGLVVETGSAREVHHFALLAGYGAEAVHPWLAMQTLAAIHQDLSGDLSADKAIYNYVKAVGKGLSKIMSKMGVSTYMSYCGAQLFEAIGLNSATVDQYFAGTPTRVEGIGVFEIAEEAIRTHRAAFGSDPLLAQMLDAGGEYAWRARGEEHMWTPDAIAKLQHATRSNHFGTYKEYAQLINDQTRRHLTLRGLFEFKVDPARAIALDEVEPASAIVKRFASGAMSLGSISTEAHATLAVAMNRLGGKSNTGEGGEDPARYRNELKGIPIQAGQTLASVIGADKVQADVPLQAGDSLRSKIKQVASGRFGVTAEYLVSADQIQIKMAQGAKPGEGGQLPGGKVSEYIGFLRHSVPGVGLISPPPHHDIYSIEDLAQLIHDLKNVNPRADISVKLVSEVGVGTIAAGVAKAKADHLVIAGHDGGTGASPWSSIKHAGSPWEIGLAETQQTLVLNRLRGRIRVQVDGQIKTGRDVVVGALLGADEFGFATAPLVVEGCIMMRKCHLNTCPVGVATQDPLLRAKFAGQPEHVVNYFFFVAEEVRQIMAQLGVRRFDELVGRADLLDTRRGLEHWKVQGLDFSRLFYQPALPATVARRHEGTQDHGLGAALDVRLIEKSRPAIERGEKVHFIESARNVNRTVGAMLSGAVTRQHPQGLPDDTIRIQFEGTGGQSFGAFACRGMTLYLIGDANDYTGKGLSGGRIVVRPSIEFRGDAAHNTIVGNTVLYGATSGEAFLRGVAGERFAVRLSGATAVVEGTGDHGCEYMTGGTVVVLGQTGRNFAAGMSGGVAYVLDEDGLFAQRCNSAMVRLERVLSTAEQTAASAPGTWHRGQSDEAQLRSLIEAHLRWTGSAKARQVLDHWAESRAKFVKVMPTEYQRALGELHARSVAASAPVAVGV","segs":[[478,495],[1450,1461],[1568,1581]],"coils":[],"tmhmm2":{"tms":[],"topology":[["O",1,1581]]}},{"pfam31":[{"name":"Biotin_lipoyl","score":67,"bias":0,"c_evalue":5.3e-23,"i_evalue":8.8e-19,"hmm_from":3,"hmm_to":71,"hmm_cov":"..","ali_from":80,"ali_to":150,"ali_cov":"..","env_from":78,"env_to":152,"env_cov":"..","acc":0.97}],"agfam2":[],"ecf1":[],"stp":{"version":null},"id":"8FdP1SidIS-pkIbOXBdpow","length":155,"sequence":"MDIKDIKTLIKMVTETDITEFEVENQEERIMIKRGSTTEVVHLQAPQVMSAPQISSALPQVVPAATASVAPAATEKGDPITSPIVGTFYRAPAPDAAPYVEVGQVVEKGQVLCIVEAMKLMNEIEAEYRCKVIKICKENAQPVEFGDALFLVEKA","segs":[[61,74],[100,111]],"coils":[],"tmhmm2":{"tms":[],"topology":[["O",1,155]]}},{"pfam31":[{"name":"Glyco_transf_9","score":116.2,"bias":0,"c_evalue":8.2e-38,"i_evalue":1.4e-33,"hmm_from":3,"hmm_to":244,"hmm_cov":"..","ali_from":84,"ali_to":327,"ali_cov":"..","env_from":82,"env_to":331,"env_cov":"..","acc":0.91}],"agfam2":[],"ecf1":[],"stp":{"version":null},"id":"8GcX9ElgvxSH3kMFcDG83g","length":348,"sequence":"MSEPVHLPTNPTIRRILIIKWSAMGDVIIATALFEDIAQAFPNQEIHLNTLPAWEKLFLGDPRFQRVFAIKLRDSRHPLAAMRQWLHEVRQGHYDLIIDLQSNDRSRILLTLLELSGVRVPYRIGNNRQWPYNIFPETFPRSTHILTRMRAALQAGGIPTATPRPVLHIAGHHRERARQLLATHNLQPNRYAIFLPGCNPHGYLKRWGATRYATLANRLHHEGIERIALIGGPDEIEECAQITALCGSWLVNLCGQTQILDIPPLCETARFIVANDTGTAHLAAVTTTPMTVLCGPTDPNRVKPLGDNVTALQADLPCRNCYFKNCTHHTCMAMITPALVLRHLQQTV","segs":[],"coils":[],"tmhmm2":{"tms":[],"topology":[["O",1,348]]}},{"pfam31":[{"name":"SKI","score":174,"bias":0,"c_evalue":3.9e-55,"i_evalue":2.2e-51,"hmm_from":1,"hmm_to":157,"hmm_cov":"[.","ali_from":17,"ali_to":173,"ali_cov":"..","env_from":17,"env_to":174,"env_cov":"..","acc":0.96},{"name":"AAA_18","score":33.1,"bias":0,"c_evalue":1.1e-11,"i_evalue":6.3e-8,"hmm_from":2,"hmm_to":115,"hmm_cov":"..","ali_from":12,"ali_to":123,"ali_cov":"..","env_from":12,"env_to":132,"env_cov":"..","acc":0.77}],"agfam2":[],"ecf1":[],"stp":{"version":null},"id":"8IsLMArhIiDX6jtfmo4TBw","length":181,"sequence":"MPTMKNMVGNFFLIGLMGAGKTTLGHQLADTLGYSFHDSDQEICERTGVSIPTIFEREGEQGFRLREATVIRDLCQLNNIILATGGGAVLREENQQCLKQSGTVIYLHVQPETLFERIRGDQNRPLIQVEDPLQKLQDLYTQRDPIYRRTAHIILDIELSGSLKTFNQLLESIENYAPVNR","segs":[],"coils":[],"tmhmm2":{"tms":[],"topology":[["O",1,181]]}},{"pfam31":[],"agfam2":[],"ecf1":[],"stp":{"version":null},"id":"8jcjIGoDyO1Scw1YXnRZcQ","length":890,"sequence":"MNIIRYGIILAATALLAACGGSSSGSFDNGGSASMSITVESSEVPTNSSIQVTVRFRAADGSAVADGTQVTLNSSNTNRGVVQAVDGTDAAGASATAPTSGGQANFFFTARSNTGTVTLTASGANPSGSGTISASRNIDVIEDPDAQARLEIEGASTMPANTEGVDIFRGSPFINELTVRYRNPDGSAGSVTDGQVSVAVSPVSLGAYSTLDDPETDDVNEFFVLMGSGPVNMTAGVATVFVHSDTQPGMLTVSVSAQDADTGDTFSQDFEIEIVEGAADFLPANLDFSIPAAPIYIQGSGGSTSKSMSLAVSDSGGNPVPNPEGSGAEYNNVILSLEAPDGSDARLTGTGAEGSVSGTEISVQTVNGIANFSLNAGSEIGPHRITATSDRADNNVDNDLLDPISAETTVDVGDGKLFSLELVSPSVSAIVANNVVGTIITDEEPNIDPDTGAIIPPNSDGTYSLTITAQGSDQAGNPVLSGTPIDFGKIDAPLTQTLPRTFVFSGADGNPEEDGNIFSALNSPEGFQPSPPQVDEAVEPGDTVALFGKTVPGNREHEAARTVASVVDNNTVTVTNNFNPNNGTGTVVDDGFVIPWVIGRSQFGVVDAQTNLTEQGRGSVTLTYPISALGRPLVLWGQGNRAEEAMTKTVADVEAMVFPGIAPGQLSAIPSSIQGNTTTTVELCYSDALGAPINDVFIRGDIVEGPANGSLDGEPMSTITAQPTGSAGDGCTITQVTTSGMVPDGDESIIRFSAGSATAEVTVVPPGSAMLLVEPSEYRDPSPSIVSRLLTLTLLNAQGDPISGVDLTGECDGGDGTLEIESDPGVTDANGETTARVSVGMTECAAADAEGFPRVGTCEFTTPSGSPIGTFVAIGINATNANLSPPCPSP","segs":[[10,34],[84,104],[562,588]],"coils":[],"tmhmm2":{"tms":[],"topology":[["O",1,890]]}},{"pfam31":[{"name":"Peptidase_M23","score":81.3,"bias":0.6,"c_evalue":4.9e-27,"i_evalue":4.1e-23,"hmm_from":3,"hmm_to":96,"hmm_cov":".]","ali_from":351,"ali_to":439,"ali_cov":"..","env_from":349,"env_to":439,"env_cov":"..","acc":0.96},{"name":"LysM","score":48.7,"bias":0.4,"c_evalue":6.2e-17,"i_evalue":5.2e-13,"hmm_from":1,"hmm_to":43,"hmm_cov":"[.","ali_from":160,"ali_to":201,"ali_cov":"..","env_from":160,"env_to":202,"env_cov":"..","acc":0.97},{"name":"LysM","score":48.7,"bias":0.1,"c_evalue":6.2e-17,"i_evalue":5.2e-13,"hmm_from":1,"hmm_to":43,"hmm_cov":"[.","ali_from":224,"ali_to":265,"ali_cov":"..","env_from":224,"env_to":266,"env_cov":"..","acc":0.97}],"agfam2":[],"ecf1":[],"stp":{"version":null},"id":"8QXo_82f0ca8mnbUN0qVcA","length":446,"sequence":"MNNKQTSRLFSASAVLILTACATPTTAPIFSGTAAPVTAATSTATPAINNTHSTTQSTTPATNTTTVKDSVNIDLNNPYGAVVTDLNEELDTSKAEVSEKIKSMQAEVKSELKEPLNQQKETIKSTTETVYQPSSTNSTGLLKTAHHPSNATVNPNAATHSVVSGDTVYNISKRYGISQDDLRVWNNLSDNNISVGQVLKVKPASTSKKATTSSTQTSASGTSHVVVAGDTLYNISKRYNVSVNQLREWNNLPSDTVKLGQVLQVGSSTNKYANVTSKSTKTQTTKITSTPSTYTSPNPSIAETVTRSEVTKTYSSSTQSSSNVSTQSKNGINWQSPVSNGQIVKAYSAITHGIDLSTSSGQSVVAAADGEVVYSGIGPEGYGNLVVIKHSQNYSTTYSNVASLAVKEKAIVKRGQKVATMGSNPLHFEVRLDGSPVNPNSFVNIK","segs":[[33,66],[202,223],[276,300],[310,330]],"coils":[[87,114]],"tmhmm2":{"tms":[],"topology":[["O",1,446]]}},{"pfam31":[{"name":"Band_7","score":59.3,"bias":0,"c_evalue":2.6e-20,"i_evalue":4.4e-16,"hmm_from":5,"hmm_to":175,"hmm_cov":"..","ali_from":33,"ali_to":214,"ali_cov":"..","env_from":29,"env_to":219,"env_cov":"..","acc":0.86}],"agfam2":[],"ecf1":[],"stp":{"version":null},"id":"8U15NNaaohfpMihotO6uRw","length":460,"sequence":"MELFLVIFAALGLAALGIAFFALAKAFLIVGRPNEVVVFSGGNYRSETGGSQGWYAMFGGRRYRIPILEKVDRLDLTLMSVNIVIHNAYSKGGIPLSVHAIANVKVSSNPRLVGNAIERFLGSDKQEILRVAKETLEGHVRGVLASMTPEEINENRLKFAEELHHEATPDFEKLGLHLDVLKIQNVADDRDYLESIGRTRIAEIIKVAEVAESDAMKSAEEIEAQAQGQGEVARRNAQAQIQKMQNELREYQAQLEQLAKSAEERAEAGALTARAEAEQELQQVRTELEKFRLQADVVIPAEAEKVAREVIAAGEAAEIAEKGRAMAMVLSMMSNVWKEAGPDAMDVFIIHRLESIMKQVAEAANQVTVREVALIDSGDGTALPNYVSSFPRIVGNLFDEMRDTVGLDIGGALTGDHREVELVPRAQTSPRKRLGTETGRKARSLDAGSITPSTTESDNS","segs":[[3,30],[219,233],[262,278],[306,325]],"coils":[[234,268],[274,294]],"tmhmm2":{"tms":[[2,24]],"topology":[["i",1,1],["M",2,24],["O",25,460]]}},{"pfam31":[{"name":"PilM_2","score":350.7,"bias":0,"c_evalue":8.2e-109,"i_evalue":6.8e-105,"hmm_from":1,"hmm_to":340,"hmm_cov":"[]","ali_from":14,"ali_to":350,"ali_cov":"..","env_from":14,"env_to":350,"env_cov":"..","acc":0.99}],"agfam2":[],"ecf1":[],"stp":{"version":null},"id":"8Uq7PrPZafcKOqunDrAd6Q","length":352,"sequence":"MLSFLKPKTAGWVGVDIGSASVKLVALTKHGQSYQIEGYAIVSLPPTAVVDGNVETPDEVSDAIERGLKICGVSLSHAVTAVPASAVITKRLEISNAFVGMELEEQVQVEADQFIPYPLDEVALDFEVQGPVDKAPELNEILLVACRRDDTESREEAINGSGLKCEVIDIDTYAIERTLPLLEQGEPGGQLVGIVDIGAATLTLNVFRSNKIIYNREQAFGGNDLTNMIHQHKGVAVAEVERLLHTGELDEDTMNTLVLPFRQTVVQQVSRALQFYYSSGSQGQLGKLYLAGGTAGLDGLATMVADEVGVGTQIANPFLNMQVASKINTARLQKDAPSLLKACGLAQRSFDI","segs":[[288,301]],"coils":[],"tmhmm2":{"tms":[],"topology":[["O",1,352]]}},{"pfam31":[{"name":"SPOR","score":52.7,"bias":0,"c_evalue":2.3e-18,"i_evalue":3.9e-14,"hmm_from":4,"hmm_to":74,"hmm_cov":"..","ali_from":109,"ali_to":180,"ali_cov":"..","env_from":106,"env_to":182,"env_cov":"..","acc":0.96}],"agfam2":[],"ecf1":[],"stp":{"version":null},"id":"8vyIUVFXL3PcHUieM9yg2Q","length":189,"sequence":"MARRRRSFSVRRFRKPGWLFLLVGIGIGVAGVMLWQMYSHRGDGRSGLGNLFSSINKPAEKPVKKEPEPAKPPKPKFDFYTILPETETVLPERRARAKPVQAKPEEGVSYILQAGSFAGFEEADNMKARLALGGLVAHIQKITIEGKGEYHRVRLGPYENIDQLDATAAQLQKMGIKAIRLKVKKGETG","segs":[[3,14],[17,32],[57,76]],"coils":[],"tmhmm2":{"tms":[[17,39]],"topology":[["i",1,16],["M",17,39],["O",40,189]]}},{"pfam31":[{"name":"PilM_2","score":311.3,"bias":0.1,"c_evalue":3.9e-97,"i_evalue":6.6e-93,"hmm_from":1,"hmm_to":339,"hmm_cov":"[.","ali_from":39,"ali_to":373,"ali_cov":"..","env_from":39,"env_to":374,"env_cov":"..","acc":0.97}],"agfam2":[],"ecf1":[],"stp":{"version":null},"id":"8wm-K2wwfV_YoIkEMto6fQ","length":375,"sequence":"MIGAGWLDFEVSDYKNDINSGFYGGFLKLFSSKSKAVIGIDIGTHSIKLVELAGTSANPKVVAWGVAPLPAGAFSENAIANAEVISEVLMRLITQSGVKGDTAAVAVSSSHAITKVLGMPADIGELELEEQVSIEALHFIPYPIDEVNLDFEVLGVSEANDQENDVLLVACRRSIVDDYIDLMASADLTLNYVDIDTYALERVYRSQNTLGSNSDQPVAVFDIGSSSSHLMVLDDSRVLYSRHQNFGAGQLIKLIRKEYGVSADEAEEILQSSQPPGDFLTAVQEPFVEMLRQEVSRALQFFYSSSSFSNIDSVVLSGACCALAGLAGDLEVKLRTKVTVLNPIANANVQSRRDAILAAAPSLSIAYGLSLRGLN","segs":[[301,309],[318,328],[355,366]],"coils":[],"tmhmm2":{"tms":[],"topology":[["O",1,375]]}},{"pfam31":[{"name":"DHQ_synthase","score":344.9,"bias":0,"c_evalue":2.7e-107,"i_evalue":2.2e-103,"hmm_from":2,"hmm_to":261,"hmm_cov":"..","ali_from":74,"ali_to":335,"ali_cov":"..","env_from":73,"env_to":336,"env_cov":"..","acc":0.98},{"name":"Fe-ADH_2","score":37.6,"bias":0.4,"c_evalue":2.1e-13,"i_evalue":1.8e-9,"hmm_from":2,"hmm_to":172,"hmm_cov":"..","ali_from":24,"ali_to":202,"ali_cov":"..","env_from":23,"env_to":276,"env_cov":"..","acc":0.7}],"agfam2":[],"ecf1":[],"stp":{"version":null},"id":"8xNnPHZ09cQ3EMdqOW134Q","length":370,"sequence":"MSESTSPIQTVAISLDDRSYDIHIGQGLLSRPESWAGLPKAQTAMIVTNDTIAPLYEAALRSAIAPHYKQVHTVVLPDGEAHKDWQTLNLIFDALLGQGCDRKTVLFALGGGVVGDMTGFAAASYMRGVPFVQVPTTLLSQVDSSVGGKTAINHPLGKNMIGAFYQPVRVVCDLNTLATLPPRELSAGLAEVIKYGPIADMAFLDWIEVNIDALVAQDPAALAHAVQRSCQIKAWVVGQDEREAGLRAILNFGHTFGHAIEAGLGFGVWLHGEAVGCGMVMAAELSQRLGQVDAAFVARLRALIARAGLPVRGPVIDAADNAGHYIEHMRLDKKAIGGDIQFVVINGPGQATVCGAPDAMVREVINACCA","segs":[[294,309]],"coils":[],"tmhmm2":{"tms":[],"topology":[["O",1,370]]}},{"pfam31":[{"name":"Orn_Arg_deC_N","score":238,"bias":0,"c_evalue":1.7e-74,"i_evalue":9.3e-71,"hmm_from":5,"hmm_to":246,"hmm_cov":"..","ali_from":39,"ali_to":283,"ali_cov":"..","env_from":35,"env_to":284,"env_cov":"..","acc":0.95},{"name":"Orn_DAP_Arg_deC","score":91.2,"bias":0,"c_evalue":6.2e-30,"i_evalue":3.4e-26,"hmm_from":2,"hmm_to":92,"hmm_cov":".]","ali_from":31,"ali_to":372,"ali_cov":"..","env_from":30,"env_to":372,"env_cov":"..","acc":0.78},{"name":"Ala_racemase_N","score":33.2,"bias":0,"c_evalue":6.4e-12,"i_evalue":3.6e-8,"hmm_from":3,"hmm_to":189,"hmm_cov":"..","ali_from":35,"ali_to":234,"ali_cov":"..","env_from":33,"env_to":248,"env_cov":"..","acc":0.83}],"agfam2":[],"ecf1":[],"stp":{"version":null},"id":"-8ZsiTuw_I6w0uqMGoV3mg","length":419,"sequence":"MSESLIRQDGALMIEGVALDAIAAQFGTPTYVYSRAALTANYRAYAAACEGRNAHVQYAVKANSNIAVLQVFAQLGAGFDIVSAGELKRVLAAGAPASKVVFSGVGKSADEMRFALEVGVACFNVESIPELHRLNDVAASMGKTAPVSLRVNPDVDAKTHPYISTGLKGNKFGVAFDEVLPTYRAAAAMPNLRVVGIDCHIGSQITEVSPYLDALDKVLDVVTKLDAEGIRLSHIDVGGGLGITYTDETPPDITAFARTLLDRVEQRGFGDRTVLFEPGRSLVGNAGLLLTRVEYLKPGASKNFCIVDAAMNDLARPAMYEAYHHIVAVREGESAPVVYDVVGPVCESGDWLGRDRSLAVQAGDLLAILSAGAYGFTMSSNYNTRNRAAEVIVDGGKVHLARERECFEDQIRGEHLFPA","segs":[[35,48]],"coils":[],"tmhmm2":{"tms":[],"topology":[["O",1,419]]}},{"pfam31":[{"name":"MlaD","score":70.7,"bias":0.1,"c_evalue":5.2e-24,"i_evalue":8.7e-20,"hmm_from":2,"hmm_to":81,"hmm_cov":".]","ali_from":39,"ali_to":116,"ali_cov":"..","env_from":38,"env_to":116,"env_cov":"..","acc":0.97}],"agfam2":[],"ecf1":[],"stp":{"version":null},"id":"8ZvCBByxVYEJVfFW8fUkkg","length":163,"sequence":"MQRSAKDLWVGLFVLLGALALLFLSLQAANLLNLSFESSYRVTARFDNIGGLKPKSAVRSAGVVVGRVESIAFNDQTFQADVVMALESRYGFPKDSSLKILTSGLLGEQYVGIEAGGADGNWAAGDVITQTQSAVVLENLIGQFLFNKAEEAGAPAASAPAGQ","segs":[[8,35],[56,68],[115,126],[149,162]],"coils":[],"tmhmm2":{"tms":[[9,31]],"topology":[["i",1,8],["M",9,31],["O",32,163]]}},{"pfam31":[{"name":"Orn_Arg_deC_N","score":159.7,"bias":0.1,"c_evalue":4.3e-51,"i_evalue":7.2e-47,"hmm_from":8,"hmm_to":247,"hmm_cov":".]","ali_from":78,"ali_to":342,"ali_cov":"..","env_from":71,"env_to":342,"env_cov":"..","acc":0.89}],"agfam2":[],"ecf1":[],"stp":{"version":null},"id":"8zvN0c5phTupbrdOtYL86A","length":630,"sequence":"MIDWSIQKARDTYNIAHWSGGYFDINSKGHLLCRPDGRAEHPGIDMFELSREIKAAGLSLPVLVRFSDILRHRVETLCRAFDRAMQADAYRGQYTSVYPIKVNQQKSVVEKILARDDGRVGLEAGSKPELLAVLAQSRQDGGVVVCNGYKDREYIRLALIGLALGHRVYIVVEKPTELELVIQESRNLGITPLIGLRMRLASIGAGKWQNSGGEKSKFGLSASQVLDAIARLRAVSLLPSLQMMHFHMGSQIANIQHIQLGMREAARYYAEFRAAGADIKVLNVGGGLGVDYEGTRSRSFCSMNYSIDEYAHNIVHAISEICAEKKLPHPDIVTESGRAVTAHHAVLITNVVDTESAPGADSVPKATENEPAIIRDLWQTLATLSERSVVEAYHDAAYRLSEAQGMFSHGVLTLAQRARAEQIYFAICWKVRELLQPASRTHREILDELNEKLADKYFCNFSLFQSMPDHWAIDQIFPVVPLNRLNEPPTRRGVMQDITCDSDGSIDLYVDGEGIDSTLPLHPLRENEPYLLGIFLVGAYQEILGDMHNLFGDTDSIHVELLPDGSHRLLAAARGDTVDSVLRYVHFNADDLLASYRAKIERAKSLSAESRETYLAELSEGLKGYTYLED","segs":[[263,277]],"coils":[],"tmhmm2":{"tms":[],"topology":[["O",1,630]]}},{"pfam31":[{"name":"PilM_2","score":490,"bias":0.1,"c_evalue":3.6e-151,"i_evalue":3e-147,"hmm_from":1,"hmm_to":340,"hmm_cov":"[]","ali_from":16,"ali_to":356,"ali_cov":"..","env_from":16,"env_to":356,"env_cov":"..","acc":1},{"name":"FtsA","score":32.1,"bias":0,"c_evalue":1.3e-11,"i_evalue":1.1e-7,"hmm_from":1,"hmm_to":86,"hmm_cov":"[.","ali_from":199,"ali_to":314,"ali_cov":"..","env_from":199,"env_to":350,"env_cov":"..","acc":0.76}],"agfam2":[],"ecf1":[],"stp":{"version":null},"id":"8ZY6afWoPm9UFDks_3ldUA","length":358,"sequence":"MIDISFLSPRARPLVGVDISSSSVKMVELSTVSGGGYRVERYAVEALPREAVSDGNIVNLEAVSDAIRRGWRRLATATRFVALALPASAVITKKIILPAGLRDQELEVQVESEANQYIPFALDEVNLDFQVIGPAASNVDEDEVLIAASRKEKVEDRVAAAEAAGLKALVMDVESYAALAAFELVQEQLPDRGEDKIIALVDAGANVMNVSVLRNGNQVYAREQAFGGFLLTQDIMRHFGMSLEEAESGKRTGSLPESYESDLLRPFMDAMALEVSRALQFFFTSTQFNQVDHIVLAGGCAVIPGLAETVAGRTQVDTLVANPFANMSLGPKVRPKNLAADAPALLVACGLALRRFDS","segs":[[159,164]],"coils":[],"tmhmm2":{"tms":[],"topology":[["O",1,358]]}},{"pfam31":[{"name":"Mur_ligase_M","score":173.8,"bias":0.3,"c_evalue":4.4e-55,"i_evalue":3.6e-51,"hmm_from":1,"hmm_to":191,"hmm_cov":"[.","ali_from":108,"ali_to":311,"ali_cov":"..","env_from":108,"env_to":312,"env_cov":"..","acc":0.94},{"name":"Mur_ligase_C","score":68.5,"bias":0,"c_evalue":5e-23,"i_evalue":4.2e-19,"hmm_from":2,"hmm_to":89,"hmm_cov":"..","ali_from":333,"ali_to":415,"ali_cov":"..","env_from":332,"env_to":417,"env_cov":"..","acc":0.94}],"agfam2":[],"ecf1":[],"stp":{"version":null},"id":"9_3w2IkV_GXiUJsYNOHzLg","length":497,"sequence":"MSIKFQDLYTVEHVAGWMSQPFAGFSLDSRKVTAGQIFIALTSFSQPEKIVQFAEAALARGALAIIAETDLGLPNQLIVPEVRHLMGQWQKQYLHATQPLQAARILAVTGTNGKTTIARLMAELLMLQRKPCAVMGTTGNGILPNLEASSHTTLDALQLQQDLHSYAQQGAEFAAIEASSHGLEQGRLNGCSIEIAVYSNLSRDHLDYHGTLEAYAEAKAALFHFASLKVAVINLDDAFAEVMLTAARQNPAQPKILTYSTTQAADYQVQNIEYSLAGAQFELISAQQRYRVHSPLLGHFNVENLVASLIAVEQAGFDLSDLIASAPQLQGAPGRMQVIRDDERLFVVDYAHTPDALKQVLITLKRHVSQQLWAVFGCGGDRDRGKRPLMTQAALEQADIALLTSDNPRTESPDQIFADMQQGIDFSGHSYHEIRDRREAIKFAVKQAQPGDIVVIAGKGHENYQEIDGVRHWFDDVVEVQAAIDAQHHATSSAYPA","segs":[[54,68],[154,163]],"coils":[],"tmhmm2":{"tms":[],"topology":[["O",1,497]]}},{"pfam31":[{"name":"VWA","score":91.1,"bias":0,"c_evalue":2.1e-29,"i_evalue":8.7e-26,"hmm_from":2,"hmm_to":174,"hmm_cov":"..","ali_from":101,"ali_to":291,"ali_cov":"..","env_from":100,"env_to":292,"env_cov":"..","acc":0.9},{"name":"VWA_2","score":65.3,"bias":0.2,"c_evalue":1.5e-21,"i_evalue":6.1e-18,"hmm_from":1,"hmm_to":106,"hmm_cov":"[.","ali_from":101,"ali_to":212,"ali_cov":"..","env_from":101,"env_to":213,"env_cov":"..","acc":0.95},{"name":"DUF1194","score":23.1,"bias":0,"c_evalue":7.8e-9,"i_evalue":0.000033,"hmm_from":75,"hmm_to":156,"hmm_cov":"..","ali_from":162,"ali_to":242,"ali_cov":"..","env_from":157,"env_to":249,"env_cov":"..","acc":0.87}],"agfam2":[],"ecf1":[],"stp":{"version":null},"id":"945HRukjRo71D3DkSfd8uw","length":338,"sequence":"MNWLQWSQWQDALAHCAWPWAWWLMPLPLLMWFWPQRRADAAALRVPYAEQLQAVAQAKSAPVLRMPRWLAWLAWFLLCAALARPQQLGEVIQPPREARQMMLAVDLSGSMSEPDMVLGGKVVDRLTAAKAVLSDFLDRRDGDRVGLLVFGQRAYALTPLTADLTSVRDQLSDSVVGLAGRETAIGDAIALSVKRLREQKQGQRVVVLLTDGVNTAGVLNPLKAAELAKAEGVRVHTIAFGGSGGYSLFGVPIPAGGNDDIDEDGLRKIAQQTGGRFFRARDTEELAGIYAELDRLEPVKGLGPSVQPRVERYYWPLGAAIVVALLAYLLPRRWQWTR","segs":[[17,35],[69,83],[317,330]],"coils":[],"tmhmm2":{"tms":[[12,34],[313,330]],"topology":[["i",1,11],["M",12,34],["O",35,312],["M",313,330],["i",331,338]]}},{"pfam31":[{"name":"Transgly","score":211.3,"bias":0,"c_evalue":1.2e-66,"i_evalue":6.5e-63,"hmm_from":3,"hmm_to":177,"hmm_cov":"..","ali_from":18,"ali_to":191,"ali_cov":"..","env_from":16,"env_to":192,"env_cov":"..","acc":0.98},{"name":"PCB_OB","score":95,"bias":0,"c_evalue":7.5e-31,"i_evalue":4.2e-27,"hmm_from":1,"hmm_to":112,"hmm_cov":"[]","ali_from":278,"ali_to":385,"ali_cov":"..","env_from":278,"env_to":385,"env_cov":"..","acc":0.97},{"name":"Transpeptidase","score":88.6,"bias":0,"c_evalue":6.8e-29,"i_evalue":3.8e-25,"hmm_from":1,"hmm_to":234,"hmm_cov":"[.","ali_from":387,"ali_to":599,"ali_cov":"..","env_from":387,"env_to":611,"env_cov":"..","acc":0.88}],"agfam2":[],"ecf1":[],"stp":{"version":null},"id":"9AuN9NASwiHPVZNxfiOD5w","length":785,"sequence":"MRDVQFQTPLRIYSSDDKLIAEFGEKKRAPVSFDQIPDDFVKALQAAEDARFFDHFGIDIKGLSRAALQLASTGSIQSGGSTITMQVAKNFFLTREQTFRRKFIEILLALQIEQELNKQEILELYVNQIYLGHRAYGIRAAANTYYGKNLDELSLAQLAMIAGLPKAPSAFNPITNPDRAEERRNWILGRMLLLGYISQAAHDEAVAAPVTARYHRSDIELDAPYIAEMIRQQLYARYGDALYTDGYRVWATVDSRMQAEATLALRRGLLDYTDRHGYRGAEASLDLATLNHEDQLSALRQHTAFAGLEPALVLEVSADGAQLMLSSGEEASLGWDGIKWARPYRSVHWTGPEPKRPADVVARGDIIRVMPNDEGQLRLTQMPEVQGALVALNPQDGAVRALAGGFSFYHNKFNRATQAYRQPGSNIKPFLYTAALENGFTPASIINDAPVVFHDVSLEGAWRPENDNGKFNGPTRLREALFRSRNLVSIRLMRALGIEQAREFILRFGFEPDKFPGNLSLSLGSASATPLQVARGYAALANGGFLVDPYLIARIENADGQLLLQAAPVQACPECPETAAPTQADTLATAASAATSDSADTANDSSLTTHLLPPEQLTDATRPAPRIISPRNAFLIYDVMRDVITRGTGSRARVLERTDLAGKTGTTNEQKDVWFSGFSPDLVATTWVGFDQPSPLGRGEYGSSRALPIWIDFMEEALQDMPDNPPAVPNGIVRVRIDPATGKRAYSGQKNAMYEYFRSEDVPRETARSPAQQMEAPATEAIFGY","segs":[[72,84],[104,116],[516,531],[584,609]],"coils":[],"tmhmm2":{"tms":[],"topology":[["O",1,785]]}},{"pfam31":[{"name":"Transgly","score":205.5,"bias":0.1,"c_evalue":7.2e-65,"i_evalue":4e-61,"hmm_from":2,"hmm_to":177,"hmm_cov":"..","ali_from":69,"ali_to":243,"ali_cov":"..","env_from":68,"env_to":244,"env_cov":"..","acc":0.98},{"name":"Transpeptidase","score":92.1,"bias":0,"c_evalue":5.9e-30,"i_evalue":3.3e-26,"hmm_from":1,"hmm_to":219,"hmm_cov":"[.","ali_from":427,"ali_to":619,"ali_cov":"..","env_from":427,"env_to":657,"env_cov":"..","acc":0.83},{"name":"PCB_OB","score":36.8,"bias":0,"c_evalue":9.1e-13,"i_evalue":5.1e-9,"hmm_from":19,"hmm_to":108,"hmm_cov":"..","ali_from":333,"ali_to":421,"ali_cov":"..","env_from":324,"env_to":424,"env_cov":"..","acc":0.92},{"name":"Transpeptidase","score":22.5,"bias":0.1,"c_evalue":9.1e-9,"i_evalue":0.00005,"hmm_from":204,"hmm_to":291,"hmm_cov":"..","ali_from":712,"ali_to":790,"ali_cov":"..","env_from":699,"env_to":805,"env_cov":"..","acc":0.79}],"agfam2":[],"ecf1":[],"stp":{"version":null},"id":"9Bjojr8p3fjKYPLqGWw_DQ","length":884,"sequence":"MSQTNTAVRLISAFLKLILALFALILILILAFPIGFYGMAMYLEPTLPNVKELKTMQLQMPLQIYTADNKLIGQYGNKYSLPVAYEELPEHLIQAFLAAEDDTFYEHTGISIKGLGRALTEVATSDDTQTGGSTITMQVAKNYFLSSERTIERKLTELFIARKIENELTKNEILTLYVNKIYLGEGAYGIRAAAKKYFSKSLENLTIAEMAMLAGLPKAPSAFNPVNNPTRALERRNWIIGRMLSQGFITQAQHDEAIKADIGLHLYKEKLDLNMPYIAEMARSALVEKYGEQVMDSGWRVQLTVNSDDQIQAEKAVIAGLKGYDHGGYRGVEALEGDLKNFRPFDNMLPAKVTRVLGSTYEVQLQSGEKIKVAGPGLPWATKHLGKNRIDGDPKKDTPKRIQVGNIVRVINTGSHWKITQPTRVQGALVSLNPQNGALIALVGGFNFYHSKFNRATQGYRQPGSIIKPLIYAAALETKKYTPDSVISNAPLRIGSWRPKNAGGGFGGAVSMRNALAFSRNLPSIRIMQGVGMERTHEMLSQFGLEKERLPASYTLALGATDATPLQMATSYATFVNGGHRIQPYFIERIYNFDSNTIYQANPAQACAICFNKTLSQTNAKLLDNFGKEPLPTETAEDNKPDKEDKQTKQNKKSAKTDKTNKTDPQDVAEFMPNTDIIKAQNLARQQHPELDAQPIFDRLRPKQAIQYTVAEQAPRILSAKSAYQMAGMLRSVVMGGTATKARALGRSDIGGKTGTTNRAKDVWFAGVHPTNVAVVWMGYDDPASLGARAFGGTLALPVWVRFMSGQLKGKPTQWVSEANVAKSEKATQKVINITDDNESEIAQAIEESNQNAPSATDSLQNDMVSLPAGAVIAEGDGEDVPAE","segs":[[10,36]],"coils":[],"tmhmm2":{"tms":[[13,35]],"topology":[["i",1,12],["M",13,35],["O",36,884]]}},{"pfam31":[{"name":"DHQ_synthase","score":358.9,"bias":0,"c_evalue":3.5e-111,"i_evalue":1.2e-107,"hmm_from":2,"hmm_to":261,"hmm_cov":"..","ali_from":250,"ali_to":507,"ali_cov":"..","env_from":249,"env_to":508,"env_cov":"..","acc":0.99},{"name":"SKI","score":177.1,"bias":0,"c_evalue":7.6e-56,"i_evalue":2.6e-52,"hmm_from":1,"hmm_to":157,"hmm_cov":"[.","ali_from":1,"ali_to":157,"ali_cov":"[.","env_from":1,"env_to":158,"env_cov":"[.","acc":0.97},{"name":"Fe-ADH_2","score":56.2,"bias":1.3,"c_evalue":1.1e-18,"i_evalue":3.6e-15,"hmm_from":3,"hmm_to":250,"hmm_cov":".]","ali_from":204,"ali_to":452,"ali_cov":"..","env_from":202,"env_to":452,"env_cov":"..","acc":0.73},{"name":"Fe-ADH","score":32.4,"bias":4.5,"c_evalue":1.2e-11,"i_evalue":4e-8,"hmm_from":4,"hmm_to":274,"hmm_cov":"..","ali_from":201,"ali_to":451,"ali_cov":"..","env_from":200,"env_to":501,"env_cov":"..","acc":0.74}],"agfam2":[],"ecf1":[],"stp":{"version":null},"id":"9bsUJq0p8mn7UXNeL3cf1A","length":547,"sequence":"MGAGKTTIGRALAKKLNMRFVDSDHEVEARTGVAIPVIFDIEGEASFRQREADVIRDLTAQGGIVLATGGGAILNEQNRQYLHSRGTVIYLRASVSHILQRTSHDKNRPLLRTADPRKVLDELTLQRDPLYQEIAHVVIETGRPNVAHLVQTILVQLGWPIAPASRLAKPLELTSQPTMSTQPSPTSHLLKVALGERSYPILIAPDALKQVAKYVQSNRVVIVTNSTVAPLYLARVTTSLETVGKKVEQIILPDGEAHKNMESLTFIFDALLKNKCDRRTTLLALGGGVIGDITGFAAASYMRGIPFVQIPTTLLSQVDSSVGGKTGINHPLGKNMIGAFYQPQAVIADTKSLATLPARELSAGLAEVIKYGAIIDTEFFTWLEQNCQKLRAHDEAALAYAIGRSCEIKAEVVRLDERESGLRAILNFGHTFAHAIESALGYGAWLHGEAVGCGMVMAADLSCRLGYISVSDKERIRALVAAAGLPVQAPDLGLATWLGWMQVDKKNEGGQIKFVLLKVMGRAVLESVPASVLEATLLACCTSSADI","segs":[],"coils":[],"tmhmm2":{"tms":[],"topology":[["O",1,547]]}},{"pfam31":[{"name":"Ferric_reduct","score":63.9,"bias":7.2,"c_evalue":8.2e-22,"i_evalue":1.4e-17,"hmm_from":4,"hmm_to":125,"hmm_cov":".]","ali_from":49,"ali_to":161,"ali_cov":"..","env_from":46,"env_to":161,"env_cov":"..","acc":0.87}],"agfam2":[],"ecf1":[],"stp":{"version":null},"id":"9EB-ZEJTy8RrpFLUtJkw5Q","length":199,"sequence":"MRGLLCHPAAWWALLALGCGPGVWLVVQTLQDQLGPNPAEALIRATGDWTLRSLCLVLLVTPLRTWLGWPELLRFRRMLGLLVFGYASLHLLCYAWFDMGFDLADTLQDLIKRPFIWLGFSAFVMLLALAATSFNRAVRWLGGKRWQRLHRAVYLVAVLAVLHFWWMRAGKQDFAEVLVYAGILAGLLGWRALRALRRS","segs":[[4,21],[152,162],[181,198]],"coils":[],"tmhmm2":{"tms":[[10,27],[79,101],[116,138],[150,167],[177,194]],"topology":[["o",1,9],["M",10,27],["i",28,78],["M",79,101],["o",102,115],["M",116,138],["i",139,149],["M",150,167],["o",168,176],["M",177,194],["i",195,199]]}},{"pfam31":[{"name":"RadC","score":144,"bias":0,"c_evalue":1.1e-46,"i_evalue":1.9e-42,"hmm_from":2,"hmm_to":122,"hmm_cov":".]","ali_from":102,"ali_to":221,"ali_cov":"..","env_from":101,"env_to":221,"env_cov":"..","acc":0.96}],"agfam2":[],"ecf1":[],"stp":{"version":null},"id":"9h-IARUqonCvFdgeQtEW2A","length":222,"sequence":"MSDWPVAERPREKLLARGADALSDPELLAIFLRTGVAGLSAVDLARDLLAEYGNLGALLRADQARFCQTSGLGPAKYAQLQAVLAMARRHLASEVSQRCALTDPDATRDYLRLQLVGMQHEVFACVFLDTRHRVIAFEPMFRGTIDGAAVYPREVVKTALGHNAAAIICAHNHPSGVAEPSRADRDITRRLVDALALVDIRVLDHLIFAGDTSVSLAEQGLL","segs":[[162,173]],"coils":[],"tmhmm2":{"tms":[],"topology":[["O",1,222]]}},{"pfam31":[{"name":"UbiA","score":94.8,"bias":24.4,"c_evalue":2.9e-31,"i_evalue":4.8e-27,"hmm_from":2,"hmm_to":243,"hmm_cov":"..","ali_from":33,"ali_to":286,"ali_cov":"..","env_from":32,"env_to":311,"env_cov":"..","acc":0.82}],"agfam2":[],"ecf1":[],"stp":{"version":null},"id":"9nN3CNRA-6zeyu9hEziQYQ","length":315,"sequence":"MSSAVVEPTPSLFHNPLLRYFAATRPAFLSASLTAVLLGLASARHDNVQPHLGLAVITLLLALLVHAAVNVLNDYYDALNGTDEANTERLFPFTGGSRFIQNGVLSRAQTAIYGYLLLSLAILGGCWLVLEVGTGLLWIGMVGLFIGWAYSATPLKLNSRGLGEFCVLSGFLGVVIGADYVQRQTFSLTPFLVGLPYALLATNLLFINQFPDRKADAAAGKHHWVVRLPLPLAAKIYPIIAGLALVAIVAMNAAGTLPAVALLSALPLLFSFRAAVILARHAGTPAALLPAIRLTLIAMLSHGILMAGLLLWSRS","segs":[[52,72],[239,250],[257,275]],"coils":[],"tmhmm2":{"tms":[[21,43],[53,72],[111,130],[135,152],[159,181],[185,207],[228,250],[255,277],[290,312]],"topology":[["i",1,20],["M",21,43],["o",44,52],["M",53,72],["i",73,110],["M",111,130],["o",131,134],["M",135,152],["i",153,158],["M",159,181],["o",182,184],["M",185,207],["i",208,227],["M",228,250],["o",251,254],["M",255,277],["i",278,289],["M",290,312],["o",313,315]]}},{"pfam31":[{"name":"tRNA-synt_1","score":570.1,"bias":0,"c_evalue":7.7e-175,"i_evalue":4.3e-171,"hmm_from":4,"hmm_to":599,"hmm_cov":"..","ali_from":21,"ali_to":635,"ali_cov":"..","env_from":18,"env_to":638,"env_cov":"..","acc":0.96},{"name":"Anticodon_1","score":85.9,"bias":0,"c_evalue":4.3e-28,"i_evalue":2.4e-24,"hmm_from":1,"hmm_to":147,"hmm_cov":"[.","ali_from":685,"ali_to":842,"ali_cov":"..","env_from":685,"env_to":848,"env_cov":"..","acc":0.87},{"name":"tRNA-synt_1g","score":33.5,"bias":0,"c_evalue":3.3e-12,"i_evalue":1.9e-8,"hmm_from":307,"hmm_to":385,"hmm_cov":"..","ali_from":577,"ali_to":655,"ali_cov":"..","env_from":522,"env_to":659,"env_cov":"..","acc":0.83},{"name":"tRNA-synt_1g","score":24,"bias":0,"c_evalue":2.5e-9,"i_evalue":0.000014,"hmm_from":10,"hmm_to":135,"hmm_cov":"..","ali_from":51,"ali_to":195,"ali_cov":"..","env_from":47,"env_to":199,"env_cov":"..","acc":0.73}],"agfam2":[],"ecf1":[],"stp":{"version":null},"id":"9Nt9JsXhIRQ_kuD8RoXygw","length":1063,"sequence":"MAAYELPSALNMPAMDAEIGTWWREQGVFEASTHQRADAPVFTFYEGPPTANGRPGIHHVLGRTIKDVFCRYKSMAGYRVDRKAGWDTHGLPVEIEVEKEQGLASREDIDAFGIDAYNAACRESVLRYTDQWNELTRRIGYWVDLDHPYVTYSNEYIESVWWLLKQLHERDLLYKGRKIHWYSPGSGTVLSSHEVSLGYEEVQDPSVTVRFYLEDEPDTALLAWTTTPWTLPSNVALAVGPSVEYASARLDGQVYILARDCVAATLGDNAEIIDTFGADALIGRRYKPPFDCFANHPEADSAWRIIAADFITTADGTGIAHEAPAFGADDFDVTSAEGMPVFNPIGADGRFGDDFPLVGGQWFKDADKPITRDLKHRGLLFNQDVTVHNYPHDWRKGTPLMNYPVESWFVATRAHKDRLVEYNNQINWYPTHVGTGRFGDWLANNVDWALSRHRYWGTPLPIWVNDADPDDYVVVGSIAELRELAGDAVPADAELDLHKPQVDAVTWPAAGGGTMRRVPEIIDVWFDSGAMPFAQWHYPFENQAAFESNFPADFICEGVDQTRGWFYSLHAIATLVMDTPAYRNVVVNGLLLDANGEKMSKSKGNTVDPFDALDQHGADVIRWYMLATSAPWEDTKYDERGLKATRTKVFGTLENVYSFFATYANIDGFTADADAPPVAERPELDRWILSQLHSTIHEARSAFDNYNPTPAARAVESFIDALSNWYIRRTRPRFWAGARADRSPEAADGDVADKRAAYHTTLTCLDGVARLMAPIAPFFAEWLCARLKGGSSARASVHLADYPAYDAAQVDTDLARRMRLARAVVGNVLALRNDAGHNVRQPLARVLVVEESNVARADIEAVAPIIRDEVNVDAVEFVTGEADLVTRRAKANFRTLGKRLGSLMKPAAAVIAELDGDALSRYLASGQLEIDVNGTTVVLGPDDLDITAEGIAGWAVGREDGVTVALDTAIDASLKSRGVAREVVNRVQQLRKRADFHVADRIQVHYLADDEIARSVAQHEKTVADEILATRLEAVESPENGVVETFELGAGRITIAISPATSG","segs":[[219,232],[814,823]],"coils":[],"tmhmm2":{"tms":[],"topology":[["O",1,1063]]}},{"pfam31":[{"name":"SKI","score":168.7,"bias":0,"c_evalue":2.8e-53,"i_evalue":9.4e-50,"hmm_from":1,"hmm_to":152,"hmm_cov":"[.","ali_from":4,"ali_to":155,"ali_cov":"..","env_from":4,"env_to":158,"env_cov":"..","acc":0.94},{"name":"AAA_33","score":29.4,"bias":0,"c_evalue":2.1e-10,"i_evalue":7.1e-7,"hmm_from":6,"hmm_to":86,"hmm_cov":"..","ali_from":2,"ali_to":88,"ali_cov":"..","env_from":1,"env_to":116,"env_cov":"[.","acc":0.76}],"agfam2":[],"ecf1":[],"stp":{"version":null},"id":"9PMp2-joF2wREmX3BBzvIg","length":164,"sequence":"MGLPGSGKSTIGRQLAHHLGLQFLDTDHVIEQRLGCSVLSYFEQEGEAAFRLLESEVLRELCGRTAVVLATGGGAVLRAENRQSLRRAGRVIYLHSAPENLFRRLRHDRTRPLLQVDDPMQRLKSLYHDRDPLYREIAHEIIETGRLPASVLVQSLVGPGRPHA","segs":[],"coils":[],"tmhmm2":{"tms":[],"topology":[["O",1,164]]}},{"pfam31":[{"name":"PilN","score":79.3,"bias":0.1,"c_evalue":9.1e-27,"i_evalue":1.5e-22,"hmm_from":1,"hmm_to":77,"hmm_cov":"[.","ali_from":108,"ali_to":189,"ali_cov":"..","env_from":108,"env_to":190,"env_cov":"..","acc":0.96}],"agfam2":[],"ecf1":[],"stp":{"version":null},"id":"9RK-XiW9L4T6VKjBy7Si2w","length":209,"sequence":"MANESVNALPSVNLLPYHAERRADKRKKVFMGLGGAAVAGALVVFLGGMVIDHQTEEAQRINDILTQKNAAMDKQIVEVNTLKKDIEDLLQRQQAVESLQNERNRPVQLLEELVRQVPEGVYLTSFKQDGDKFTISGVAQSNERVSDLLRNLGAVPWLDHAELGESVATTMTNNLKEQRRLFNFTVRFQWKAEQAAPAKPGAASAVAGK","segs":[[29,50],[195,209]],"coils":[[72,99]],"tmhmm2":{"tms":[[29,51]],"topology":[["i",1,28],["M",29,51],["O",52,209]]}},{"pfam31":[{"name":"zf-dskA_traR","score":39.8,"bias":3.6,"c_evalue":1.7e-14,"i_evalue":2.8e-10,"hmm_from":3,"hmm_to":36,"hmm_cov":".]","ali_from":81,"ali_to":114,"ali_cov":"..","env_from":80,"env_to":114,"env_cov":"..","acc":0.97}],"agfam2":[],"ecf1":[],"stp":{"version":null},"id":"9u7VLvhaEc2T3Cb5LSF_Uw","length":121,"sequence":"MDAKKLEEFRQILLEEKQALLQQAAHTIKNEIELNPDDLADESDLASVMSYQTINLRLRGRERTLIDKIDHALKRIEADEFGECVMCGEEISHKRLAARPVTTMCIACKEDQERRERHFAE","segs":[[11,25]],"coils":[[3,23]],"tmhmm2":{"tms":[],"topology":[["O",1,121]]}},{"pfam31":[{"name":"Malic_M","score":90.5,"bias":0.4,"c_evalue":1.2e-29,"i_evalue":9.8e-26,"hmm_from":3,"hmm_to":229,"hmm_cov":"..","ali_from":165,"ali_to":358,"ali_cov":"..","env_from":163,"env_to":370,"env_cov":"..","acc":0.88},{"name":"malic","score":76.5,"bias":0,"c_evalue":2.4e-25,"i_evalue":2e-21,"hmm_from":6,"hmm_to":118,"hmm_cov":"..","ali_from":23,"ali_to":114,"ali_cov":"..","env_from":18,"env_to":118,"env_cov":"..","acc":0.91},{"name":"malic","score":22.2,"bias":0,"c_evalue":1.1e-8,"i_evalue":0.000091,"hmm_from":147,"hmm_to":180,"hmm_cov":"..","ali_from":116,"ali_to":149,"ali_cov":"..","env_from":113,"env_to":151,"env_cov":"..","acc":0.91}],"agfam2":[],"ecf1":[],"stp":{"version":null},"id":"9USMJ8Lc6k0OtybQ2FOiNA","length":414,"sequence":"MSQDFKQAALDYHEFPRPGKISVELTTPAETARDLSLAYSPGVAEPVREIAKDPDAAYRYTAKGNLVAVISNGSAILGLGDLGPLASKPVMEGKALLFKRFAGVDSIDIEVDAESPQAFIDTVARIADTFGGINLEDIKAPECFEIERALIERCKIPVFHDDQHGTAIVTAAGMINALELAGKKLEEAKIVCLGAGAAASACMKLLINMGAKVENIYMIDRKGVIHSGRDDLTPEKAAFATETDLRTLDEAIEGADVFVGLSGPNLLSPENLLKMADSPIVFACSNPDPEIAYDLAKATRSDLIMATGRSDYPNQVNNVLGFPFIFRGALDVRASAINEEMKAAAVRALADLAKQPVTQEVLTAYGLDSLEFSREYILPKATDSRLLGAISHAVAQAAIDTGVARLPMPANYPL","segs":[[343,353]],"coils":[],"tmhmm2":{"tms":[],"topology":[["O",1,414]]}},{"pfam31":[{"name":"Secretin","score":147.4,"bias":0.1,"c_evalue":5e-47,"i_evalue":2.8e-43,"hmm_from":1,"hmm_to":170,"hmm_cov":"[]","ali_from":384,"ali_to":540,"ali_cov":"..","env_from":384,"env_to":540,"env_cov":"..","acc":0.92},{"name":"Secretin_N","score":46.3,"bias":0.1,"c_evalue":6.8e-16,"i_evalue":3.8e-12,"hmm_from":2,"hmm_to":82,"hmm_cov":".]","ali_from":239,"ali_to":304,"ali_cov":"..","env_from":238,"env_to":304,"env_cov":"..","acc":0.95}],"agfam2":[],"ecf1":[],"stp":{"version":null},"id":"9W2NggYCjSCNPQjKAKxt2Q","length":542,"sequence":"MSALKWNVAALAALMVSVAACAAWAAVPSPRPGWARSPAPLVRYEVPPLPDGAGEPAANQWIANPFTGGSDAPTPEVAPGDASRADADGDAGVSQRAAPPTREPGSDAPAAGPLEGPPVPMRAPMRLGDTAAANDGLPPDRPITLNFQRAELTAVLHAFAQFTKLNIVASERARGQVTLRLDRVPWRTAFDLLLEANGLAMSRIGDVIWVAPAAEVAARERQRYEAHARATELEPLASRSFELQYARAEDVRRFLTGSGTQRALSKRGTAVADARTNLLFVTDLPARLDQIGELVWRLDAPARQVLIEARIVEGDEGLSRELGVRLGVTPVNVDGTTARGLTTRADGTVYDLAAGPISGFEPAGLGLTLLAARATRLLDIQLSALEAEGRGRVVSSPRVVTADRTKAVVEQGTELPYQAKVGQGVSGVQFRRASLKLEVEPQITPDGRVILDLDVAKDSVGEQTAAGPAINTKHVQTRVEIEDGGTVSIGGIDATDDRDDVTRVPLLGKIPVLGALFFSHRAHRDKRSELVVFITPRVVESN","segs":[[8,27],[80,92],[211,226],[363,378],[389,400],[489,504]],"coils":[],"tmhmm2":{"tms":[[7,26]],"topology":[["i",1,6],["M",7,26],["O",27,542]]}},{"pfam31":[],"agfam2":[],"ecf1":[],"stp":{"version":null},"id":"9XdlRS_aq7M-KgqAhfheRA","length":183,"sequence":"MRFRIFLAVLTAGFSGAVAADSIDINLNNDSIQAMYATNWRTAEFNMGLLSNTDQNDWAASMGLLAKGEKQSGATRIEGGLGGKLYFADVANQDVLALGLGGEFRTFPNNGPIGIGGYLYYAPNVVTTMDGEKFWEFGARVEFEAVKKTANIYLGYRKMRADLDDGRDIIVDSGLHAGVKITF","segs":[],"coils":[],"tmhmm2":{"tms":[],"topology":[["O",1,183]]}},{"pfam31":[{"name":"OstA","score":57.2,"bias":0,"c_evalue":9.3e-20,"i_evalue":1.6e-15,"hmm_from":1,"hmm_to":112,"hmm_cov":"[.","ali_from":31,"ali_to":150,"ali_cov":"..","env_from":31,"env_to":151,"env_cov":"..","acc":0.9}],"agfam2":[],"ecf1":[],"stp":{"version":null},"id":"A2Sw2oj_kG9sm-E7Aq8jHA","length":212,"sequence":"MIKHLSLSFLLLSLAISTAHAEKADSQQPLHISAESQTYDGNKKVTVYTGSVHMVKGTLIINAARLEVVEDANGGKIGTLFSGPGKLVNYRQKRDGGPDLWAEGEADKVVYDDTLELIKLFNQAKLVLLDGKKRTHESSGIYISYDSRTDFMSVNNTLQGISAPGAGFTNAVIYPVEDKPKAAPVKVEPKVETKVDSKTEPKPATKPEVTHE","segs":[[5,14],[179,195]],"coils":[],"tmhmm2":{"tms":[],"topology":[["O",1,212]]}},{"pfam31":[{"name":"Cytochrom_C_asm","score":163.4,"bias":21.8,"c_evalue":3.4e-52,"i_evalue":5.6e-48,"hmm_from":1,"hmm_to":214,"hmm_cov":"[]","ali_from":205,"ali_to":409,"ali_cov":"..","env_from":205,"env_to":409,"env_cov":"..","acc":0.96}],"agfam2":[],"ecf1":[],"stp":{"version":null},"id":"a2trnTcZ4-Ao30pd3EQ7UQ","length":414,"sequence":"MDLSQVSPSAKARRAERALVANAAVAHGAASARDPLADALFDERPLLRRLTVVDWLFALALVAGAGFALSRYHAHMNYYDKLVLCGTTPALVVLGWRWKPARLLMAGIAVLALFALQIYQGDLARADQTFFLKYFLSSQSAILWMSALFVLATLFYWIGLLSRSPSGGSIGSKLTWAAVLMGFVGLMVRWYESYLIGADVGHIPISNLYEVFVLFSLITALFYLYYEKHYNTRALGAFVLLVISAAVGFLMWYSISRDAQQIQPLVPALQSWWMKIHVPANFIGYGSFALSAMVGVAYIMKERGVLADRLPALEVLDDVMYKSIAVGFAFFTIATILGALWAAQAWGGYWSWDPKETWALIVWLNYAAWLHMRLMKGLRGGVAAWWALTGLLVTTFAFLGVNMFLSGLHSYGKL","segs":[[12,33],[56,69],[337,348]],"coils":[],"tmhmm2":{"tms":[[50,72],[103,120],[140,162],[169,188],[203,225],[234,256],[276,298],[319,341],[356,375],[382,404]],"topology":[["o",1,49],["M",50,72],["i",73,102],["M",103,120],["o",121,139],["M",140,162],["i",163,168],["M",169,188],["o",189,202],["M",203,225],["i",226,233],["M",234,256],["o",257,275],["M",276,298],["i",299,318],["M",319,341],["o",342,355],["M",356,375],["i",376,381],["M",382,404],["o",405,414]]}},{"pfam31":[{"name":"ABC_tran","score":92.8,"bias":0,"c_evalue":1.4e-30,"i_evalue":2.4e-26,"hmm_from":1,"hmm_to":137,"hmm_cov":"[]","ali_from":17,"ali_to":166,"ali_cov":"..","env_from":17,"env_to":166,"env_cov":"..","acc":0.89}],"agfam2":[],"ecf1":[],"stp":{"version":null},"id":"_A3uxiuSzidGxgCXW_m1TQ","length":267,"sequence":"MVELRDVVFGYGGRSVLERVSLAVPRGKVTALMGASGGGKTTVLRLIGGQVKAQSGQVVFDGKDIGGLDAQSLYAARRRMGMLFQFGALFTDLDVFGNVAFPLREHTDLSEELIRDIVLMKLDAVGLRGARDLRPSEISGGMARRVALARAIALDPELVLYDEPFAGLDPISLGIAARLIRQLNDAMALTSIVVSHDVDETLGIADHVIVLANGRIAVEGPPEVIRASTDPLVHQFIHAEADGPVRFHYPAPTVDDDFGGVPYGGKR","segs":[[143,154]],"coils":[],"tmhmm2":{"tms":[],"topology":[["O",1,267]]}},{"pfam31":[{"name":"DHQ_synthase","score":357.1,"bias":0,"c_evalue":7.5e-111,"i_evalue":4.2e-107,"hmm_from":2,"hmm_to":261,"hmm_cov":"..","ali_from":67,"ali_to":324,"ali_cov":"..","env_from":66,"env_to":325,"env_cov":"..","acc":0.99},{"name":"Fe-ADH_2","score":46.6,"bias":0,"c_evalue":5.8e-16,"i_evalue":3.2e-12,"hmm_from":2,"hmm_to":201,"hmm_cov":"..","ali_from":17,"ali_to":235,"ali_cov":"..","env_from":16,"env_to":269,"env_cov":"..","acc":0.73}],"agfam2":[],"ecf1":[],"stp":{"version":null},"id":"A81EF2UCrJxT0AStEN-XbQ","length":360,"sequence":"MQTLNVELAERSYPIHIGEDLLSQPDLILPHLKRKQVAVVTNTTVGPLYLDKLCNPLRDRGVSVIPIVLPDGEQYKNAEVLGKIYDALLENRCERHTTLIALGGGVIGDMTGYAAATFLRGVPFIQVPTTLLSQVDSSVGGKTGINHPLGKNMIGAFWQPKLVLADTTTLNTLPDRELSAGIAEIIKYGLIRDIEFFNWLEANMTKLMARDPAALAYAIRRSCENKAEVVAADERESGERALLNLGHTFGHAIEAGMGYGVWLHGEGVAAGTLLAADLSRRMGWLTDTDVERIAAIHRAANLPTVAPSLGTAAYLELMGLDKKVQDGKIRLILLQAIGKAVFTADYAPHLLHETLQTTDA","segs":[],"coils":[],"tmhmm2":{"tms":[],"topology":[["O",1,360]]}},{"pfam31":[{"name":"HD_assoc","score":99.8,"bias":0.6,"c_evalue":1.1e-32,"i_evalue":9e-29,"hmm_from":1,"hmm_to":92,"hmm_cov":"[]","ali_from":280,"ali_to":366,"ali_cov":"..","env_from":280,"env_to":366,"env_cov":"..","acc":0.95},{"name":"HD","score":53.5,"bias":0.1,"c_evalue":3e-18,"i_evalue":2.5e-14,"hmm_from":1,"hmm_to":121,"hmm_cov":"[.","ali_from":64,"ali_to":194,"ali_cov":"..","env_from":64,"env_to":195,"env_cov":"..","acc":0.84}],"agfam2":[],"ecf1":[],"stp":{"version":null},"id":"Aaq85ADNOdW-fIUvJZ-3RQ","length":375,"sequence":"MLELAPYAADPAKSRGRRHSEPSPAGRNEFQRDRDRIIHSTAFRRLEYKTQVFVNHEGDLFRTRLTHSIEVAQIGRGIARNLRLHEDLVEAVALAHDLGHTPFGHAGQDALNACMREFGGFEHNLQSLRVVDALEQKYAAFDGLNLTFETREGILKHCSRENARQLGDVGLRFLQGQSPSLEAQVANLADEIAYNNHDVDDGLRSGLITLEQLSQVALFARHLDEVKALYPDLKGRRLIHETVRRMINSQVVDLCQQSQANIDTANPPDLEAVRLAKPLIAFSGGMQQEQVELKKFLRQNLYRHYKVNRMSSKASRIITELFQAFAEDPNLLPDEFQDRAKEHRHRAIADYIAGMTDRYAHLEHRRLFAIEDQPL","segs":[],"coils":[],"tmhmm2":{"tms":[],"topology":[["O",1,375]]}},{"pfam31":[{"name":"PilP","score":141.3,"bias":0.6,"c_evalue":1.2e-45,"i_evalue":2e-41,"hmm_from":1,"hmm_to":146,"hmm_cov":"[.","ali_from":36,"ali_to":175,"ali_cov":"..","env_from":36,"env_to":176,"env_cov":"..","acc":0.95}],"agfam2":[],"ecf1":[],"stp":{"version":null},"id":"aBfB82A-VlvwBeGldBRgBw","length":181,"sequence":"MKGQTLSRARMSPLVCVAPLCLAVVLTACGANADDELDQWMQQARNNVSTRLAPLPEPKPYAPREYTTTKQTDPFSVQKVAELSRAQNESPEPNRRREPLEDYPLEAFKLLGTMKRNGETEGVVSVGDKTQHVHVGQYIGQNYGRIVRIGDQELTLRELVREGTTEWKEKMTTLKVQEGAQ","segs":[[13,26]],"coils":[],"tmhmm2":{"tms":[],"topology":[["O",1,181]]}},{"pfam31":[{"name":"AA_permease_2","score":170.4,"bias":41.8,"c_evalue":6.2e-54,"i_evalue":5.2e-50,"hmm_from":1,"hmm_to":402,"hmm_cov":"[.","ali_from":25,"ali_to":459,"ali_cov":"..","env_from":25,"env_to":480,"env_cov":"..","acc":0.87},{"name":"AA_permease","score":115.7,"bias":37.6,"c_evalue":2.3e-37,"i_evalue":1.9e-33,"hmm_from":3,"hmm_to":432,"hmm_cov":"..","ali_from":31,"ali_to":458,"ali_cov":"..","env_from":29,"env_to":483,"env_cov":"..","acc":0.78}],"agfam2":[],"ecf1":[],"stp":{"version":null},"id":"ABQ2gZzYshFEJzCBD4EnYA","length":515,"sequence":"MIFWRVKPLDAILATAEKKGLHRSLGAWQLTLLGVGAIIGTGIFVLTAEAAQKAGPGMMLSFVIAGFVCAVAALCYAELSSMVPVSGSAYTYSYAVLGELVAWVVGWALILEYAVAASAVAVGWSGYFVGLLHNSLGIDLPLALANGPYAGGIVNLPAMLVSLFVTGLLVIGTKESATFTAVLVAVKIAALAVFIALALPVLNSAHFQPFAPLGGTGVVAAAASIFFAYVGFDAVSTAAEETRNPQRNVPIGLIGSLGICTVFYLLVSAGAIGAIGAQPVVDPATGAGLAPGSAELAARCQTLAGAGTQPLVCSREALAQVLRQIGWGGVGNLIGLAAFLALPSVVLMMLFGQTRIFFVMARDGLLPEALSRVHPRFKTPHIVTLVTGAGVTLAAAFFPVGKLADVSNSGTLFAFMVVAIAVMILRVKDAGRFRPFKTPGVWLVGPLAVLGCLVLFLFLPPEAQLVFPVWGAIGLVFYFLYGYRKSHVARGVVDPTGGEDIIQEIRPLAECCEED","segs":[[114,122],[181,202]],"coils":[],"tmhmm2":{"tms":[[25,47],[57,79],[100,122],[149,171],[178,200],[210,232],[253,275],[330,352],[381,400],[410,427],[440,459],[463,482]],"topology":[["i",1,24],["M",25,47],["o",48,56],["M",57,79],["i",80,99],["M",100,122],["o",123,148],["M",149,171],["i",172,177],["M",178,200],["o",201,209],["M",210,232],["i",233,252],["M",253,275],["o",276,329],["M",330,352],["i",353,380],["M",381,400],["o",401,409],["M",410,427],["i",428,439],["M",440,459],["o",460,462],["M",463,482],["i",483,515]]}},{"pfam31":[{"name":"Oxidored_molyb","score":96.2,"bias":0,"c_evalue":9.2e-32,"i_evalue":1.5e-27,"hmm_from":10,"hmm_to":172,"hmm_cov":".]","ali_from":107,"ali_to":260,"ali_cov":"..","env_from":99,"env_to":260,"env_cov":"..","acc":0.92}],"agfam2":[],"ecf1":[],"stp":{"version":null},"id":"AbsKP9BbZIanOO16VivVHQ","length":326,"sequence":"MPKDWDRRLRGEHIAASEITPQAIFADRRRLLRLAGAATAASLLGPAGRASAAPAPSGAKLAATPNPQFRLNEKQTSFEDITTYNNFYEFGTDKSDPSRHANTLVTRPWQVSVEGAVQKPGVYDIDQLLKLAPLQERVYRLRCVEGWSMVVPWIGYSLAELIRRVGPTGNAKYVQFVSLADPKQMPGLSTPVLDWPYREALRMDEAMNPLTLLTFGLYGQVLPKQDGAPVRIIVPWKYGFKSAKSIVKIRFVEAQPATSWNTYAPSEYGFYSNVNPDVDHPRWSQATERRIGEGGFFAPKRKTLPFNGYGDQVASLYRGMDLRKQF","segs":[[26,63]],"coils":[],"tmhmm2":{"tms":[],"topology":[["O",1,326]]}},{"pfam31":[{"name":"PilO","score":180.1,"bias":0,"c_evalue":1.5e-57,"i_evalue":2.4e-53,"hmm_from":3,"hmm_to":145,"hmm_cov":"..","ali_from":63,"ali_to":208,"ali_cov":"..","env_from":62,"env_to":209,"env_cov":"..","acc":0.97}],"agfam2":[],"ecf1":[],"stp":{"version":null},"id":"aCTA8zs_chKNompM50iWVg","length":235,"sequence":"MKASDLKNLDVRDLIDELNSLDFENVGGWPTPVKIGAAILVFAGVLALGYFLSIKDLNARHDRLQREEQTQLSSFENKAFKAHNLEQYRQQLAEMEENFETLKSQLPKDTEVPGLLEDITHTGLSSGLEFETIALKDEIEKEFYAELPIDIRVTGDYHAFGAFVSGVAALPRIVTLHDFSIAPVKQGKGEAAGGLLNLVITAKTYRYAGGDEDTGPAGKGKKGKNAKSKKKGGRS","segs":[[215,233]],"coils":[[78,105]],"tmhmm2":{"tms":[[35,54]],"topology":[["o",1,34],["M",35,54],["i",55,235]]}},{"pfam31":[{"name":"Transketolase_N","score":510.8,"bias":0,"c_evalue":4.6e-157,"i_evalue":1.3e-153,"hmm_from":2,"hmm_to":334,"hmm_cov":".]","ali_from":6,"ali_to":336,"ali_cov":"..","env_from":5,"env_to":336,"env_cov":"..","acc":0.99},{"name":"Transket_pyr","score":148.1,"bias":0,"c_evalue":6.6e-47,"i_evalue":1.9e-43,"hmm_from":2,"hmm_to":177,"hmm_cov":"..","ali_from":356,"ali_to":528,"ali_cov":"..","env_from":355,"env_to":529,"env_cov":"..","acc":0.94},{"name":"Transketolase_C","score":63.5,"bias":0.1,"c_evalue":5.6e-21,"i_evalue":1.6e-17,"hmm_from":9,"hmm_to":124,"hmm_cov":".]","ali_from":553,"ali_to":659,"ali_cov":"..","env_from":543,"env_to":659,"env_cov":"..","acc":0.94},{"name":"E1_dh","score":25.7,"bias":0,"c_evalue":1.6e-9,"i_evalue":0.0000046,"hmm_from":95,"hmm_to":220,"hmm_cov":"..","ali_from":110,"ali_to":243,"ali_cov":"..","env_from":81,"env_to":247,"env_cov":"..","acc":0.8}],"agfam2":[],"ecf1":[],"stp":{"version":null},"id":"adGNswVaH1Y-GkJ7k7v_KQ","length":666,"sequence":"MTQPTRRQLANAIRFLAADAVEAAKSGHPGMPMGMADIAEVLWNDFYRHNPNNPQWFNRDRFVLSNGHGSMLQYALLHLSGYDLPIEQLKQFRQLHSKTAGHPERSETPGVETTTGPLGQGFANAVGFALAEKLLAQRYNRPELEIVDHRTWVFMGDGCLMEGISHEAASLAGTWGLGKLVAFWDNNQISIDGNTAGWFSDDTPARFEAYGWHVIRDVDGHDADKIKAAIEAALENTDKPTLICCRTKIGFGAPTKAGKESSHGAPLGKDELEGARKALEWPYGPFEIPEEIYAGWRAGGTGTLRQAEWEQLFDKYAKQYASEADELTRRSHGELPADFIAKADAYIAKAQEEGQTIASRKASQLAIEAFAPLLPELIGGSADLAHSNLTLWKASKSVATDDPDANYVYYGVREFGMTAIANGLALHGGFIPFDATFLVFSDYARNGVRMSALNPAHAIHVYTHDSIGLGEDGPTHQPVEHLASLRYIPNNDVWRPGDAVESAVSWKAAITRKDGPSCLIFSRQNLQHQPRSAEQIKLIERGGYVLADAQGGTPDVILIATGSEVGLAVEAKQTLDAAGLKTRVVSMPSTDVFDRQDAAYRDSVLPNAVRKRVAVEAGVTGFWRKYVGLDGDVVGMDTFGASAPADQLYAYFKITAEHVVAAAKAL","segs":[[222,235]],"coils":[],"tmhmm2":{"tms":[],"topology":[["O",1,666]]}},{"pfam31":[],"agfam2":[],"ecf1":[],"stp":{"version":null},"id":"aF-CSC30qQY6sbEjaOlqag","length":905,"sequence":"MFKFTKQIIVCSVAAMMLAACGGSSDSGGTSPGPSVSNLRISFSAASPSLPANTNNFPITLDSPFFTQLTVTVTFDNGTPITDDTNIQLSTSDVQVAPISRLDDPETTDINEFTTLFGSVGSDSAGGTGTFFIHAVAPGTVTLTASAVDPQTGRTSRATFNYTITQGPEPFERLEVEAVQQSLPANVFDLTPQQAFRTVYNTEAEISFRDPLGNFVSPGATGDQSTVEVSINPLSVAAFSTLDDPTTEEINEIFVTLGSAPVDMVAGKGKIFIWPRDPGIATITVNAFDQFTGETIATQYDIEVVSGGSTDLPTSIRLVGSGANYINGSGGAQSQVVQVFVDASDVPVGNPNGFNNVMVDINTDGPNSGEKISGVNAQGQNVQGSSINIPTNNGVASLQLLSGNSANTVIMTTTTDRADNNVDNGLQDPITAQRSFAISDGILFGLDITIPNLNNLFINNVSDQVSTETGLGNLDGTYTMTISAIGTDKGGNPALPQQIQFGLIDSPIVGFPQDGPGTFVISGTDGDPQEGGSLFTSVGGEFQTAGGGAQPGDTLLVFGEEILGNEDLESAVTVQSVNSQTSITIAEDFNRNDLTGTIVNDLGIFPYIVGRAVDGNILATANIDDNGVASTEINYPVSKLGKIAGIYAKGQGVTVNNVTRSVTDSELILYPGIASIPSAGLNAFITVAPSVIPANMETAVTVCVYDAAQHPIQGANIQWAFLGTGNGFIDGVLGSGIMDNRSGADGCATGIANPTGIITSGTDTGYVFNVGNITCQTDNDNVCIQVADPGAIYLSATPAFHNNSGVKIIDLFLFGGNGQGIPNVPLFVSCQSSGGELRVQVEPGATDENGMTTSNIFAALDGINESFSGTCDFTTGEGSPTATVTFNGIDLCTLNTSPLPPGCGP","segs":[[22,35],[346,359]],"coils":[],"tmhmm2":{"tms":[],"topology":[["O",1,905]]}},{"pfam31":[{"name":"PilN","score":70.9,"bias":0.1,"c_evalue":3.8e-24,"i_evalue":6.3e-20,"hmm_from":1,"hmm_to":76,"hmm_cov":"[.","ali_from":100,"ali_to":173,"ali_cov":"..","env_from":100,"env_to":175,"env_cov":"..","acc":0.93}],"agfam2":[],"ecf1":[],"stp":{"version":null},"id":"AFsY5FjECVSOLXQE1nDrpQ","length":186,"sequence":"MARINLLPWREELRKERQKNFLIALGATVALAALLIFVRDLMLNAAIENQQSRNQFLQTEINTLNAKIKEINELKSKKKELLARMEVIQNLQGNRPVIVRVFDELVRVLPDGVYFTTLSMSGNTISIQGVSESNNKISKLMRQLDESDWFDSPNLTAVKALQGGTGSSFILSVSQVAPELKEEGGS","segs":[[22,35]],"coils":[[47,91]],"tmhmm2":{"tms":[[21,38]],"topology":[["i",1,20],["M",21,38],["O",39,186]]}},{"pfam31":[{"name":"DUF1415","score":232.2,"bias":0,"c_evalue":1.7e-73,"i_evalue":2.8e-69,"hmm_from":3,"hmm_to":170,"hmm_cov":"..","ali_from":9,"ali_to":176,"ali_cov":"..","env_from":8,"env_to":177,"env_cov":"..","acc":0.99}],"agfam2":[],"ecf1":[],"stp":{"version":null},"id":"_Agm_LaNweo7TnInbLEvcQ","length":184,"sequence":"MTDMNTLEIADTVRWLERAVIGLNLCPFAKAPHVKGQIHYVLSEAKGLEGLRDELIEQLQALAATPAEERETVLLIVPQMLQDFLAFNDFLDEADAVLQELDMEGVFQVASFHPQFQFADTEPDDIGNFTNRSPYPTLHLLREESIDRAVEAFPEAEMIYETNIETMDKLGAEGWNKLDVGPSP","segs":[],"coils":[[45,65]],"tmhmm2":{"tms":[],"topology":[["O",1,184]]}},{"pfam31":[{"name":"PilM_2","score":466.4,"bias":0.1,"c_evalue":5.3e-144,"i_evalue":4.4e-140,"hmm_from":1,"hmm_to":340,"hmm_cov":"[]","ali_from":17,"ali_to":356,"ali_cov":"..","env_from":17,"env_to":356,"env_cov":"..","acc":1},{"name":"FtsA","score":33.3,"bias":0,"c_evalue":5.7e-12,"i_evalue":4.8e-8,"hmm_from":1,"hmm_to":86,"hmm_cov":"[.","ali_from":199,"ali_to":314,"ali_cov":"..","env_from":199,"env_to":347,"env_cov":"..","acc":0.78}],"agfam2":[],"ecf1":[],"stp":{"version":null},"id":"agOkRExeIuCjQi874WyyzQ","length":358,"sequence":"MNALSGLFSKKKPPLIGIDISSSAVKVLELSRNGEHLRVERYAVEPLPQNAVVEHAITEVEQVAQVVERAIKKSGTKVKHAAVAVPAAHVITKTIKMAANLSDQDRQTQVEMEADHYIPYPLNEINLDFQVLGPSESNPEEVDVLMAACRKEIVDDYLAVIQAPGLTPLVVDVETYAMENAFSLITSHMPGGGMEKTIAVLDIGATATTINVVHNNRSVYTRDHAFGGRQLTEEIQRRYGLSYEEAGLAKKQGGLPDNYQTDVLRPFMEAMCQEIMRALQFFYSSTPFNSVDQLLLAGGCGQIAGIDELVAARIGVPAMVANPFASMSLASRIKPQHLSNDAPSLMISCGLAMRSFDE","segs":[[59,68],[77,90]],"coils":[],"tmhmm2":{"tms":[],"topology":[["O",1,358]]}},{"pfam31":[{"name":"DHQ_synthase","score":355.6,"bias":0,"c_evalue":1.4e-110,"i_evalue":1.2e-106,"hmm_from":2,"hmm_to":261,"hmm_cov":"..","ali_from":66,"ali_to":323,"ali_cov":"..","env_from":65,"env_to":324,"env_cov":"..","acc":0.99},{"name":"Fe-ADH_2","score":35.3,"bias":0.1,"c_evalue":1.1e-12,"i_evalue":9.3e-9,"hmm_from":18,"hmm_to":190,"hmm_cov":"..","ali_from":32,"ali_to":223,"ali_cov":"..","env_from":24,"env_to":268,"env_cov":"..","acc":0.68}],"agfam2":[],"ecf1":[],"stp":{"version":null},"id":"aIdilVVZhjLPl01b0Au2bw","length":360,"sequence":"MQTLYVELGDRRYPIFIGSDLNPQTLLEPYIQGKQVMIVSNSTVAPLYLEHYQTAIEALGKQVATCILPDGEKYKDIQHLNLIFDALLEAGFNRDCTVLALGGGVIGDMAGFASACFQRGVYFIQVPTTLLSQVDSSVGGKTGINHPLGKNMIGAFQQPQVVLADMSQLKTLPDRELSAGLAEVIKYALLGDIEFLDWLEQHMDALVARDPVLLAEAVYRSCAHKARIVANDEKEQGERALLNLGHTFGHAIESYLGYGEWLHGEAVATGMVMAADLSHRMGWISADDVERTKRIISRAQLPIVCPKIPLDDFLGFMAHDKKVLNGQLRLVLMQRLGQAIITREFDPELMKQSILAHQAA","segs":[],"coils":[],"tmhmm2":{"tms":[],"topology":[["O",1,360]]}},{"pfam31":[{"name":"NUDIX","score":57,"bias":1.1,"c_evalue":1.1e-19,"i_evalue":1.8e-15,"hmm_from":2,"hmm_to":115,"hmm_cov":"..","ali_from":38,"ali_to":158,"ali_cov":"..","env_from":37,"env_to":171,"env_cov":"..","acc":0.75}],"agfam2":[],"ecf1":[],"stp":{"version":null},"id":"AInr9MKIVglDdB1C09yQEg","length":182,"sequence":"MLFCHRPTGCRRPKTPGTGWPRGLCPLRIRGRLVAYKQPVSVLVLIHTPALEVLLLERADKPGYWQSVTGSREGEESLRETAIREVQEETGLDAEHYNLADWQLSNEYEIFTHWRHRYAPGVTHNIEHVFGLELPTVMPVTLAPNEHINYEWVDWRLAATRVFSWTNVLALRALGERYGLTL","segs":[],"coils":[],"tmhmm2":{"tms":[],"topology":[["O",1,182]]}},{"pfam31":[{"name":"PilN","score":72.6,"bias":0,"c_evalue":1.1e-24,"i_evalue":1.9e-20,"hmm_from":1,"hmm_to":78,"hmm_cov":"[]","ali_from":100,"ali_to":183,"ali_cov":"..","env_from":100,"env_to":183,"env_cov":"..","acc":0.94}],"agfam2":[],"ecf1":[],"stp":{"version":null},"id":"aL3wNmgbZYCzihD4VGbr9A","length":204,"sequence":"MITINLLPHREAARKKRREQFFVHLGLAAVAGLAVAAAIYAFYEARIAEQQRRNEFLQTEIRKLDVQIKEIATLQQELNSLKARQAAVESLQADRNLPVHLLNEMVTQLPEGVYLRTLRQEGMTISLTGLAQSQERVSELLRNLGGHSDWLTQPQLIEITATTATLGARGQRRVYNFSMRVTLTKGPAPAEPTPAAAKPAAGKA","segs":[[26,49],[184,204]],"coils":[[40,91]],"tmhmm2":{"tms":[[21,43]],"topology":[["i",1,20],["M",21,43],["O",44,204]]}},{"pfam31":[{"name":"URO-D","score":458.7,"bias":0,"c_evalue":7.1e-142,"i_evalue":1.2e-137,"hmm_from":2,"hmm_to":345,"hmm_cov":"..","ali_from":5,"ali_to":347,"ali_cov":"..","env_from":4,"env_to":348,"env_cov":"..","acc":0.98}],"agfam2":[],"ecf1":[],"stp":{"version":null},"id":"_aL7Y8tL2pUX0z2SMzucEA","length":354,"sequence":"MSELKNDRFLRALLRQPVDVTPVWMMRQAGRYLPEYRATRSTAGDFMSLCKNAEFACEVTIQPLERYPLDAAILFSDILTIPDAMGLGLYFETGEGPKFKKITRTEEDVAALPIPDVSTDLDYVMNAVSTIRRELNGRVPLIGFSGSPWTLATYMVEGGSSKDFRHVKRMMFETPEVMHELLRKLAVTVTAYLNEQIRSGAQAVQIFDTWGGVLSTSCYNEFSLQYMKQIVDGLIRDHDGRKVPVILFTKNGGQWLESIANTGTDAVGLDWTTDIDVARSRVGSQVAIQGNMDPSVLYAGKDRIRAEVEDILSRFGNNPGHVFNLGHGIHQFVDPAHAGYFVEAVHELSAKYHQ","segs":[],"coils":[],"tmhmm2":{"tms":[],"topology":[["O",1,354]]}},{"pfam31":[{"name":"GARS_A","score":269.8,"bias":0,"c_evalue":5e-84,"i_evalue":1.2e-80,"hmm_from":1,"hmm_to":194,"hmm_cov":"[]","ali_from":103,"ali_to":296,"ali_cov":"..","env_from":103,"env_to":296,"env_cov":"..","acc":0.99},{"name":"GARS_N","score":118,"bias":0.1,"c_evalue":9e-38,"i_evalue":2.2e-34,"hmm_from":1,"hmm_to":90,"hmm_cov":"[]","ali_from":1,"ali_to":102,"ali_cov":"[.","env_from":1,"env_to":102,"env_cov":"[.","acc":0.98},{"name":"GARS_C","score":109.6,"bias":0.4,"c_evalue":2.7e-35,"i_evalue":6.5e-32,"hmm_from":1,"hmm_to":80,"hmm_cov":"[]","ali_from":331,"ali_to":419,"ali_cov":"..","env_from":331,"env_to":419,"env_cov":"..","acc":0.97},{"name":"CPSase_L_D2","score":26.2,"bias":0.1,"c_evalue":1.9e-9,"i_evalue":0.0000046,"hmm_from":6,"hmm_to":103,"hmm_cov":"..","ali_from":109,"ali_to":203,"ali_cov":"..","env_from":104,"env_to":270,"env_cov":"..","acc":0.78},{"name":"ATP-grasp_3","score":25.5,"bias":0,"c_evalue":4.4e-9,"i_evalue":0.000011,"hmm_from":3,"hmm_to":126,"hmm_cov":"..","ali_from":104,"ali_to":250,"ali_cov":"..","env_from":103,"env_to":292,"env_cov":"..","acc":0.8},{"name":"ATP-grasp","score":22.6,"bias":0,"c_evalue":2.5e-8,"i_evalue":0.00006,"hmm_from":2,"hmm_to":82,"hmm_cov":"..","ali_from":113,"ali_to":199,"ali_cov":"..","env_from":112,"env_to":220,"env_cov":"..","acc":0.86}],"agfam2":[],"ecf1":[],"stp":{"version":null},"id":"an0lYLHWxWOn4skkaMucwA","length":426,"sequence":"MKILIIGSGGREHALAWKALQSPLTTEVFVAPGNAGTAISEGITNVAIEATDIEGLNNFAKDKQIGLTIVGPEAPLVLGVVDRFQEQGLKIFGPTQGAAQLEGSKAFTKDFLARHKIPTADYANFTEIEPAVAYVKEKGAPIVVKADGLAAGKGVILAQSEDEAIAAIKDMLAGNAFGDAGHRVVVEEFLQGEEASFIVMVDGEHVLPLATSQDHKARDNGDTGPNTGGMGAYSPAPVVTPEMHDSIMEQVIWPTVKGMAAEGHRYTGFLYAGIMIDPQGVPKVLEYNCRFGDPETQPILARMKSDLVELCLAGADGQLNGKNCEWDSRAALGVVMAAGGYPASYNKGDAISGLDNAGEALVFHAGTALNGDDVVTSGGRVLCVTALGNTVAEAQQKAYKGVEAIQWDNCYFRTDIGHRAIAREKA","segs":[],"coils":[],"tmhmm2":{"tms":[],"topology":[["O",1,426]]}},{"pfam31":[{"name":"Secretin","score":141.9,"bias":3.2,"c_evalue":2.4e-45,"i_evalue":1.3e-41,"hmm_from":1,"hmm_to":169,"hmm_cov":"[.","ali_from":555,"ali_to":709,"ali_cov":"..","env_from":555,"env_to":710,"env_cov":"..","acc":0.93},{"name":"Secretin_N","score":45.4,"bias":0.3,"c_evalue":1.3e-15,"i_evalue":7.3e-12,"hmm_from":1,"hmm_to":82,"hmm_cov":"[]","ali_from":388,"ali_to":460,"ali_cov":"..","env_from":388,"env_to":460,"env_cov":"..","acc":0.94},{"name":"AMIN","score":44,"bias":0.1,"c_evalue":3.1e-15,"i_evalue":1.7e-11,"hmm_from":8,"hmm_to":98,"hmm_cov":".]","ali_from":39,"ali_to":128,"ali_cov":"..","env_from":31,"env_to":128,"env_cov":"..","acc":0.88}],"agfam2":[],"ecf1":[],"stp":{"version":null},"id":"Ang4yTqxBw6SKu28WAZOSw","length":716,"sequence":"MNHKPMTFLLSVLSFLMLTTLLHAAPVQLNEINYSLLPGNQLEVSLKFNGNAVIPQHFPIDNPPMIVMDFPGVVLKAEKYKKIKVGMVNEINAVEAHQPQQRLRVVINLIRTTPYEIFQSGERLIISLGQDVKATGVVHQQSTTPVASSQAESMQPAPALISPDTYAEPSIKHIDFHRSEDGGGRVIVKLSDPHAEVNMRREGRNVLIDFEETLLPERLDRKLDVKDFATPVMSIDSQQIGRKTRIAIASNGNFEHFGYQTNDLYTLEIKQKVEDPGEELTIDTKKYTGKRISFNFQEIEVSAVLNLLANMQGFNLVTTNDIKGKKIALRLKNVPWDQAWDIILESNALGYEELGNVRSVDLKTRLDERRREQLEASKQIKELEPLRTELIQINYSKAEDLKTLLQKRTTGSSDTGYSFLSSRGNISVDDRTNKLLVQDTADKISDIRRLILKLDRPVRQVLIESRVVIANDSFAKDLGVSFGQASNATFGSNDEWGITTGRYSTDGTAAAAAPGAGNFLVDLPAAPVNSLVLPAMFGLAVGKVGSYLLQLELSAMQSEGRGQIVSSPRIITANQKKATVTQGVEVAVAGTPAPNAAAAPTFKEAVLELEVTPQITPDDRVIMDLKITKDNPEPGAVSGNFQRRSLETQVLVNNGETVVLGGVYEETINNTVYRVPFFSSLPLIGVLFKNKQTGNSKQELLIFVTPKILQDASTSS","segs":[[507,517],[586,601]],"coils":[],"tmhmm2":{"tms":[[7,29]],"topology":[["i",1,6],["M",7,29],["O",30,716]]}},{"pfam31":[{"name":"Transgly","score":203.1,"bias":0,"c_evalue":4e-64,"i_evalue":2.2e-60,"hmm_from":2,"hmm_to":177,"hmm_cov":"..","ali_from":85,"ali_to":258,"ali_cov":"..","env_from":84,"env_to":259,"env_cov":"..","acc":0.98},{"name":"Transpeptidase","score":117.8,"bias":0,"c_evalue":8.7e-38,"i_evalue":4.8e-34,"hmm_from":2,"hmm_to":299,"hmm_cov":"..","ali_from":452,"ali_to":724,"ali_cov":"..","env_from":451,"env_to":731,"env_cov":"..","acc":0.83},{"name":"PCB_OB","score":59.5,"bias":0,"c_evalue":8.3e-20,"i_evalue":4.6e-16,"hmm_from":1,"hmm_to":112,"hmm_cov":"[]","ali_from":345,"ali_to":449,"ali_cov":"..","env_from":345,"env_to":449,"env_cov":"..","acc":0.97}],"agfam2":[],"ecf1":[],"stp":{"version":null},"id":"AnHQ49wX_i0W9_ZYULbDYg","length":804,"sequence":"MPASSPRDPATDTSRAASAGSKPRNLARRLQSIATTAFIAAAVAALSGVLVLGVAIALAYPKLPDVTSLSDYRPNLPLRVYARGGELIGEFGEERRNLIPYADIPPLMIHAVLAIEDERFFEHGGVDFRGVARAALANVFDPLSQGASTITMQVARNMFLTKDRTFLRKFYEVLLTFKLERLLSKEEILEIYMNQIFLGHRSFGFAAAAQTYFGKSLDQLTVAEAAMLAGLPKAPSAFNPISNPRRARIRQLHIIDQMLANGFINAEQAQAARVEPLQLRRIDPEQFINATHVAEMVRQQVFAQYGQAAYERGLRVHTTIDADQQRAAVRAVRQGVINFERRQHYRGPERFIELPADAAAREGAIDAALTAIPDDNGFFTAVVLEASARRVLLSRGEAEPIEITGTGLDSVRSGLAANAPPHLALRPGAVVRLVRDAQQRWAITQKPVVEAAFVAMDPRNGEIRALVGGFDFERNQFNRVVQAQRQAGSSIKPFIYSAALEHGVMASTLVNDAPLFFGAAITGGRAWEPRNYDGQFEGPMTVRTALARSRNIPSISVLKAVGPSNAQQWLTRFGFEAEKHPPFLAMALGAGSVTPLQLASAYGVFANGGFYTPPQLITRITDHQGRVLMQATPQSLATAQRVIPERNAFVMTQLMGEITRSGTAARVQSTLRRPDLYGKTGTTNDAVDVWFAGFHPTLSAVAWMGHDNPRNLGRNATGGSLALPIWIDFMREALAGVPVQQPSAPAGLMVAGGEWYYEEFAPGQGVATLGMATEEVTTDGSIEVAPPMAAEDRRNILDLFTRPN","segs":[[32,59],[324,336],[356,368]],"coils":[],"tmhmm2":{"tms":[[38,60]],"topology":[["i",1,37],["M",38,60],["O",61,804]]}},{"pfam31":[{"name":"LptC","score":125.1,"bias":0.2,"c_evalue":1.2e-40,"i_evalue":1.9e-36,"hmm_from":7,"hmm_to":172,"hmm_cov":"..","ali_from":24,"ali_to":194,"ali_cov":"..","env_from":16,"env_to":197,"env_cov":"..","acc":0.9}],"agfam2":[],"ecf1":[],"stp":{"version":null},"id":"anjLxlLqM8TYOchze8FScQ","length":206,"sequence":"MKISALFTPNNLRLWLLVMFVGLASLASYWVLEIIRSNDKNGAQAVRTRPDYYVDNFNFVKMLPNGQSKYRIVGTELIHYPDDDHADVTLPVMTNLDATQPPLTVRSERGVIKNIANQSENEVHLYEKVVVNRHKTDISAHLQLDTEYLLAYPDKNTMQTDLPVRILAGDTITTGVGLRANNATQQMQILSNVYSIVPPRTNQKRP","segs":[],"coils":[],"tmhmm2":{"tms":[[15,32]],"topology":[["o",1,14],["M",15,32],["i",33,206]]}},{"pfam31":[{"name":"PilM_2","score":431.3,"bias":1,"c_evalue":2.6e-133,"i_evalue":2.2e-129,"hmm_from":1,"hmm_to":339,"hmm_cov":"[.","ali_from":13,"ali_to":352,"ali_cov":"..","env_from":13,"env_to":353,"env_cov":"..","acc":0.99}],"agfam2":[],"ecf1":[],"stp":{"version":null},"id":"aSRgzzjvcNtW6LrazQSk0w","length":355,"sequence":"MLSLGKSKQGLLGVDVSSAAVKVLELARQGKGYRVEAFAVEPLPDGVMVDKVCQDTEAVGNALARAVKRSGTKLKHCAMAVPSSAVITKTIQMSATLSDTELEGQVFVEADQYIPYTLEEVNLDFQVLGKNEKNPQLVDVLVVASRRENVESRVAIAESAKLTPELVDVEAYAIEHASERLVEQIPDRENKPIVAIVDVGSSVTAVYVVSQTEGVIYTREQNFGGRMLTEEIMRRYSMNYQEAGSAKMSGDLPADYVSNILEPFKQTMMDQIQRLLQYFYVTRPQDSIDHILLGGGCAAIAGVDEMLEESSGTPVSVANPFRGMALSRRVNQQRFANDAPALLTACGLAIRGYAG","segs":[[2,13],[291,302]],"coils":[],"tmhmm2":{"tms":[],"topology":[["O",1,355]]}},{"pfam31":[{"name":"Glyco_transf_9","score":140.9,"bias":0,"c_evalue":2.3e-45,"i_evalue":3.8e-41,"hmm_from":4,"hmm_to":242,"hmm_cov":"..","ali_from":87,"ali_to":330,"ali_cov":"..","env_from":85,"env_to":333,"env_cov":"..","acc":0.88}],"agfam2":[],"ecf1":[],"stp":{"version":null},"id":"at0EJxZhiqIBzM7HRaaZrw","length":360,"sequence":"MLIDAIDLTAVRRVLLIKLRHHGDVLLSSPVLSALKTHAPHAEIDALVYHDTREMLSGHPALSQLHTIDRQWKKLGPLGQLRAEWQLLSVLKSRQYDLVITLTEHNRGAWLVRLLKPRWSVGPQGPYGRFFKKTFTHRYLQVPGNRRHTVEVHLDALRRIGIYPEPDARALTLLPGAGAEASLAAKLAASGLVPGGYVLVHPTSRWLFKSWPAEKMAELINQLTARGEQILLTAAPSADEMAMLADISARLQRPVASLAGQLSLKELAAAIAAARLYIGVDSVPMHIAAAVQTPCVALFGPSGDIEWGPWQVPHRVVAASMACRPCGNAGCGGSWRSECLEKISVQQVLAAVDSLHEELA","segs":[[173,192],[268,274]],"coils":[],"tmhmm2":{"tms":[],"topology":[["O",1,360]]}},{"pfam31":[{"name":"Ribul_P_3_epim","score":301.2,"bias":0,"c_evalue":2.8e-94,"i_evalue":2.3e-90,"hmm_from":2,"hmm_to":198,"hmm_cov":".]","ali_from":6,"ali_to":203,"ali_cov":"..","env_from":5,"env_to":203,"env_cov":"..","acc":0.99}],"agfam2":[],"ecf1":[],"stp":{"version":null},"id":"aVyWytR9IDB4txd_RsOz_A","length":224,"sequence":"MKDYLIAPSILSADFARLGDDVARVLDAGADVVHFDVMDNHYVPNLTIGPMVCKALRDYGIQAPIDVHLMVKPVDSLVPEFAKAGASIITFHPEASEHIDRTLGLIREQGCQAGLVFNPATPLSYLDYVMDKVDVILLMSVNPGFGGQSFIAATLDKLRQARRRIDESGRAIRLEIDGGVKVDNIRDIAEAGADMFVAGSAIFSQPDYKAVIDQMRAELAKAHG","segs":[],"coils":[],"tmhmm2":{"tms":[],"topology":[["O",1,224]]}},{"pfam31":[{"name":"GATase_2","score":617,"bias":0,"c_evalue":3.1e-189,"i_evalue":1.3e-185,"hmm_from":1,"hmm_to":420,"hmm_cov":"[]","ali_from":25,"ali_to":448,"ali_cov":"..","env_from":25,"env_to":448,"env_cov":"..","acc":0.99},{"name":"Glu_synthase","score":510.4,"bias":0.4,"c_evalue":6.6e-157,"i_evalue":2.7e-153,"hmm_from":2,"hmm_to":368,"hmm_cov":".]","ali_from":838,"ali_to":1235,"ali_cov":"..","env_from":837,"env_to":1235,"env_cov":"..","acc":0.98},{"name":"Glu_syn_central","score":375.1,"bias":0,"c_evalue":5e-116,"i_evalue":2.1e-112,"hmm_from":2,"hmm_to":279,"hmm_cov":".]","ali_from":491,"ali_to":777,"ali_cov":"..","env_from":490,"env_to":777,"env_cov":"..","acc":0.95},{"name":"GXGXG","score":251.7,"bias":8.7,"c_evalue":8.5e-79,"i_evalue":3.6e-75,"hmm_from":4,"hmm_to":189,"hmm_cov":"..","ali_from":1317,"ali_to":1501,"ali_cov":"..","env_from":1314,"env_to":1502,"env_cov":"..","acc":0.97}],"agfam2":[],"ecf1":[],"stp":{"version":null},"id":"AW5x0gCB9AO8ieIUJqcBiQ","length":1582,"sequence":"MTQSNEIAALQQQGLYSAANEHDACGVGFVAHIKGQKSHAIVGQALKILENLDHRGAVGADPLMGDGAGLLIQLPDQLYREEMAKQGVALPPAGEYGVGFLFLPKEHASRLACEQEMERAIKAEGQVLLGWRDVPVNRDMPMSPAVREKEPIMRQVFIGRGNDVIVQDALERKLYVIRKTASANIQALKLKHSNEYYIPSMSSRTVVYKGLLLADQVGTYYLDLQDPRCVSAIGLVHQRFSTNTFPEWPLAHPYRYVAHNGEINTVKGNYNWMKAREGVMSSPVLGEDLQKLYPISFASQSDTATFDNCLELLTMAGYPISQAVMMMIPEPWEQHTTMDERRKAFYEYHAAMLEPWDGPASVVFTDGRQIGATLDRNGLRPARYCVTDDDFVIMGSESGVLPVPENKIVRKWRLQPGKMFLIDLEQGRMIDDEELKTQLANSKPYKQWIENLRIRLDDVTQPVAGELDVQPMVEESSSAAVDSTSPSLLDRQQAFGMTQEDIKFLMAPMAQNGEEGIGSMGNDSPLAVLSSKNKPLFNYFKQLFAQVTNPPIDPIREAIVMSLVSFIGPKPNLLDINQVNPPMRLEVSQPVLDFKDMAKLRAIEQTTQGKFKSATLDITYPVLWGKEGVEAKLASLCAEAVDAIKGGHNILILSDRNVGAANVAIPALLALSAVHQHLINVGLRTSAGLVVETGSAREVHHFAVLAGYGAEAVHPYLAMETLQAIHQDLPGDLSAEKAIYNYIKAIGKGLSKIMSKMGVSTYMSYCGAQLFEAIGINAETVEKYFTRTPTRVEGIGVFDIAEEAIRTHKAAFGDDPVLANMLDAGGEYAWRARGEEHMWTPDAIAKLQHSTRANNWNTYKEYAQIINDQTKRQLTLRGLFEFKLDPAKAIPVEEVESAKEIVKRFATGAMSLGSISTEAHATLAVAMNRIGGKSNTGEGGEDPARYRNELKGIPIKKGESLASIIGADKVEADIPLQDGDSLRSRIKQVASGRFGVTAEYLASADQVQIKMAQGAKPGEGGQLPGGKVSEYIGFLRHSVPGVGLISPPPHHDIYSIEDLAQLIHDLKNVAHTASISVKLVSEVGVGTIAAGVAKCKADHIVIAGHDGGTGASPWSSIKHAGGPWEIGLAETQQTLVLNRLRGRVRVQADGQMKTGRDVVIGALLGADEFGFATAPLVVEGCIMMRKCHLNTCPVGVATQDPVLRKKFSGKPEHVVNYFFFIAEEVRQIMAQLGIRKFDDLVGRSDLLDVRKGIEHWKAQGLDFGRLFAQPQVPADVPRLHVAEQDHGLDKALDNVLIAKSKAAIEKGEKVQFMEVARNVNRSVGAMLSGAVTRVHPEGLPDDTIRIQLEGTGGQSFGAFLCNGVTLYLIGEANDYTGKGLSGGRIVVRPSLEFRGTAHQNIIVGNTVMYGATKGEAFFSGVGGERFAVRLSGATAVVEGVGDHGCEYMTGGTVAVLGKTGRNFAAGMSGGIAYVYDEDGQFASRCNTAQVALDKVLSATEQKAIGDVATWHRGQTDEEQLKKLLEDHHKWTGSKRARELLDHWTEARAKFVKVFPTEYKRALGEIHAKQQAKPAAKAAVAAK","segs":[[473,487],[1135,1146],[1567,1582]],"coils":[],"tmhmm2":{"tms":[],"topology":[["O",1,1582]]}},{"pfam31":[{"name":"Secretin","score":162.4,"bias":1.5,"c_evalue":1.7e-51,"i_evalue":7.1e-48,"hmm_from":1,"hmm_to":169,"hmm_cov":"[.","ali_from":561,"ali_to":714,"ali_cov":"..","env_from":561,"env_to":715,"env_cov":"..","acc":0.94},{"name":"Secretin_N","score":53.4,"bias":0.4,"c_evalue":5.8e-18,"i_evalue":2.4e-14,"hmm_from":2,"hmm_to":82,"hmm_cov":".]","ali_from":374,"ali_to":460,"ali_cov":"..","env_from":373,"env_to":460,"env_cov":"..","acc":0.89},{"name":"STN","score":37,"bias":0,"c_evalue":4.8e-13,"i_evalue":2e-9,"hmm_from":7,"hmm_to":51,"hmm_cov":"..","ali_from":305,"ali_to":347,"ali_cov":"..","env_from":300,"env_to":348,"env_cov":"..","acc":0.93},{"name":"AMIN","score":26.9,"bias":0.1,"c_evalue":8.6e-10,"i_evalue":0.0000036,"hmm_from":10,"hmm_to":93,"hmm_cov":"..","ali_from":55,"ali_to":134,"ali_cov":"..","env_from":48,"env_to":139,"env_cov":"..","acc":0.81}],"agfam2":[],"ecf1":[],"stp":{"version":null},"id":"_AwxErf7wg_OGav1Q2DoDQ","length":722,"sequence":"MNNTVKDFIFGDGITMNNLFRQFSMGAVAMAVMQVANAQVSITNIVPMQIPGQGTEIRVMFNGLPPQPAAYQLEQPSRLVLDFDKAQQSLKQASIPVATREASSVDVSSDAQRARLTVNLAEAGAFTTRVEGNTFILKINSTQAAATPVAVQQTAQGISNIGFQRGAEGEGQVVIDLAGSNTPVDVQQQGSKIIVRTLGNKIPAHLARRLNVNDFATPVSTIDAQNDGGNGVITIQSAGSYEYMAYQAENKLTISLKRPVDKNPFKPRAAQSYTGKKISLDFQDIEVRRVLQLLADFTGINMVAADTVQGNITLRLKDVPWDQALDIILKTKNLDKRRNGNVIWIAPVAELIKAEEEEAKAIAQSVKLAPLQTEYIQLNYAKAADIEKLITDGKNASNSRGGTNSGSGTDPLGDSVGSLLSPRGTVSVDPRTNTLIINDTAQKIDQIRGMIDLLDVSVKQVMIEARIVEATTGITKDMGVKWGILSQGITNNNHLLVGGSDTTLWNLREPEKDDDTGGWKYEIERPQNLNVDLGASVDKAARIAFGLISLSDFMLDLELSALEADGQAEVVSTPKVLTADKKQAVITYGEDIPYQTVSQDGTQTTMFSANLKLDVTPNITPDGKVAMELIVNNDTLGALTAAGYRINRNEVKTNILVDNGETIVLGGIYKESKSNAEKKVPFLGDIPFVGNLFKNTSRNNQKAELLIFVTPRIVNDSVSRNH","segs":[[27,40],[142,156],[349,363],[397,409]],"coils":[],"tmhmm2":{"tms":[],"topology":[["O",1,722]]}},{"pfam31":[],"agfam2":[],"ecf1":[],"stp":{"version":null},"id":"aYfA9AaDTgDijyzc6xZpqA","length":662,"sequence":"MKKVNFKQQGQQGFILVTSLVLLAILTLLGITAAYKTVIETKISRMAVQMDRASAAAETGLTQAYWYWVKDTVQGIADAQTLTSYVAGIGGSPIAPYEGSFTPSSIDDAAMPTDADIQSATNQFFVFNLTATGISKVANSSWGVGTTPQVAVWVTSFNNETPPAFPYQTPVDLTAGATCAAGCKMVTYALGRSGQARQLMRESQSVINNLLTGVSAMTNAPSGVNFADICNPPATPPANRDANASPWTASATGNGSTVIEVTQAPYALGSVPSGTALASNTAIGSGGKGFRNGTGSQTGATFSTVPYLLYAGHGTKTAFKVDWASVAQDTTGLDLPANLLPQKLVNAPLLGTSDQVNYFSSSSNQLFSMDTYRWAAEQFTCQTAPFTAANDGQFGNGIYCSKAEALRQSVDAIVSAASGGTVRAFAPVTGRLNIAQIQYNIANGIPMFGMVRLMFPAVPDSGVTATCNGTPTQLHVIESAGDASNGSYDFNKLMACKKKGSCANLYTGSITDPATLGGQYPFTVADGAVPDDDGYLGSNARLIVYGGLLIDYFADYNIQANPTGGSPGAGTDTVFNPADGERLLSPLESPDVYLAIEHNVMINPVMPRFMGNNPLPFPTAAPQTNPNANATSPSRLGNPAPAVGSAATNTLVSANSVNMVWS","segs":[[15,34],[618,631]],"coils":[],"tmhmm2":{"tms":[[13,35]],"topology":[["i",1,12],["M",13,35],["O",36,662]]}},{"pfam31":[],"agfam2":[],"ecf1":[],"stp":{"version":null},"id":"AzkKM92vhBcmRlFHGoA2jw","length":358,"sequence":"MQGNAVNLASPYDGYFPWSEGMLPPQIGVSAAGTMRLQSRTTTADNPSSQGLVAMVASVGSAGEQASLPTIASSLLSMSKPVRVGQVAGIEADILRYYYDLMAKTLDQSKATDWPVASWPGNTLAGDFCIGIQDCAASTNIGDKMHLMFPTGYMHGWKVALAALDITADEWNHVLSGGAAPRVGIADAQGLYSQLLNSCSQDGLLPGAGCPMGLPYNFGVDQGALNQAAVQGFQGNESMYFNVTQDNATGYAVLDSKWRDIPATMYSGGLLDMHAHSNMNGIIYTPGPLEWEPGNSSYDTGIHMSYVNGSIITGYGAFTKNKTSDDRYVLVYDQQAVDNINVNQGTIVLRRYDYQALN","segs":[],"coils":[],"tmhmm2":{"tms":[],"topology":[["O",1,358]]}},{"pfam31":[{"name":"Pribosyltran","score":59,"bias":0.1,"c_evalue":2.1e-20,"i_evalue":3.6e-16,"hmm_from":24,"hmm_to":128,"hmm_cov":"..","ali_from":43,"ali_to":152,"ali_cov":"..","env_from":32,"env_to":170,"env_cov":"..","acc":0.87}],"agfam2":[],"ecf1":[],"stp":{"version":null},"id":"b1KW7mS7VcFpWzhbVv0_BA","length":175,"sequence":"MPVKSRIRTIPHFPKPGIQFRDITTLLKDPVGFRITITELVSRYADMKIDKVAAIESRGFIIGAPLAFALGVGFVPVRKAGKLPGDKIGHDYELEYGSDRVELHRDAIQPGEKILLVDDLVATGGTALAAATLIEKAGGTVVECCFVIDLPDVGGRKRLEQAGHAVYALCAFEGD","segs":[[122,133]],"coils":[],"tmhmm2":{"tms":[[55,77]],"topology":[["i",1,54],["M",55,77],["O",78,175]]}},{"pfam31":[{"name":"DEAD","score":49.8,"bias":0,"c_evalue":5.4e-17,"i_evalue":3e-13,"hmm_from":4,"hmm_to":173,"hmm_cov":"..","ali_from":205,"ali_to":365,"ali_cov":"..","env_from":202,"env_to":368,"env_cov":"..","acc":0.8},{"name":"ResIII","score":47.8,"bias":0,"c_evalue":2.7e-16,"i_evalue":1.5e-12,"hmm_from":3,"hmm_to":169,"hmm_cov":"..","ali_from":200,"ali_to":360,"ali_cov":"..","env_from":198,"env_to":362,"env_cov":"..","acc":0.82},{"name":"Helicase_C","score":25.3,"bias":0,"c_evalue":2.5e-9,"i_evalue":0.000014,"hmm_from":48,"hmm_to":111,"hmm_cov":".]","ali_from":515,"ali_to":590,"ali_cov":"..","env_from":494,"env_to":590,"env_cov":"..","acc":0.85}],"agfam2":[],"ecf1":[],"stp":{"version":null},"id":"B2-s1KOBfSzU_n5yzP0Ptg","length":734,"sequence":"MILRIALPTPLHRLFDYHLPLSSLKTPPKRGCRVRVPFGSREMIGLIVDTPEQSDLPLAKLKPVHEILDDEPVLDPNLFELGLWAARYYQHPVGDALAQLLPVLLRQGRPAAFAHATLWRATADANPDRLSSSAHRQRELLQILLDHPKGISPDAIRAEGGHTPLLKTLTEKGLAESFEHLPDGRHAASRDQILREPPLTLHDEQAGAMQRIRASDGFKAFLLYGVTGSGKTEIYLQAIERTLSEGRQALVLVPEIGLTPQTLTRFRNRFNVPVHALHSNLSDRERLDTWLHARNGSAGIVIGTRSAIFTPLRNPGLIIVDEEHDSSFKQQDGFRYHARDLAVVRASREGIPIILGSATPALESLQNARAGRYEQLNLHRRAGNATAPRFELLDIRQQPLDAGLSDELIRRMHQHLAAGTQVMLFLNRRGFSPSLICNQCATIVDCTRCDAHMTLHRNPPHLHCHHCDRQTPIPRACTQCGSHELRPLGIGTERAEDALKHHFPDTPVLRVDRDSTTRKASLEKIMAQVHRGDPCILIGTQMLAKGHHFPLVTLVAILDADAGLFSADFRGMERTAQLILQVAGRAGRANHPGEVILQTLHAEHPMLQTLIGSDYLHFARQEMQLREAAELPPFTHHALVRGEATRQGWAEQFLRELSEQTRLNTELPTGVQIIGPFPSPMEKRGGLFRAQLLISSHNRSALHTWLNALVHEAQNNPQGRRVRWVLDVDPIDNY","segs":[],"coils":[],"tmhmm2":{"tms":[],"topology":[["O",1,734]]}},{"pfam31":[{"name":"Pyr_redox_2","score":94.3,"bias":0.6,"c_evalue":6.4e-30,"i_evalue":7.1e-27,"hmm_from":1,"hmm_to":292,"hmm_cov":"[]","ali_from":144,"ali_to":479,"ali_cov":"..","env_from":144,"env_to":479,"env_cov":"..","acc":0.73},{"name":"Fer4_20","score":89,"bias":0.1,"c_evalue":1.4e-28,"i_evalue":1.6e-25,"hmm_from":2,"hmm_to":112,"hmm_cov":"..","ali_from":24,"ali_to":131,"ali_cov":"..","env_from":23,"env_to":132,"env_cov":"..","acc":0.96},{"name":"NAD_binding_8","score":40.9,"bias":0,"c_evalue":1.5e-13,"i_evalue":1.7e-10,"hmm_from":1,"hmm_to":35,"hmm_cov":"[.","ali_from":148,"ali_to":182,"ali_cov":"..","env_from":148,"env_to":203,"env_cov":"..","acc":0.93},{"name":"Amino_oxidase","score":33.7,"bias":0.4,"c_evalue":2e-11,"i_evalue":2.3e-8,"hmm_from":2,"hmm_to":31,"hmm_cov":"..","ali_from":154,"ali_to":183,"ali_cov":"..","env_from":153,"env_to":185,"env_cov":"..","acc":0.94},{"name":"FAD_oxidored","score":30.8,"bias":0,"c_evalue":1.5e-10,"i_evalue":1.7e-7,"hmm_from":2,"hmm_to":49,"hmm_cov":"..","ali_from":146,"ali_to":191,"ali_cov":"..","env_from":145,"env_to":231,"env_cov":"..","acc":0.83},{"name":"HI0933_like","score":28.2,"bias":0.2,"c_evalue":6.3e-10,"i_evalue":7e-7,"hmm_from":2,"hmm_to":36,"hmm_cov":"..","ali_from":145,"ali_to":179,"ali_cov":"..","env_from":144,"env_to":184,"env_cov":"..","acc":0.94},{"name":"FAD_binding_2","score":25.5,"bias":0.9,"c_evalue":5.4e-9,"i_evalue":0.000006,"hmm_from":2,"hmm_to":36,"hmm_cov":"..","ali_from":146,"ali_to":180,"ali_cov":"..","env_from":145,"env_to":185,"env_cov":"..","acc":0.93},{"name":"FAD_binding_3","score":23.4,"bias":0.1,"c_evalue":2.6e-8,"i_evalue":0.000029,"hmm_from":3,"hmm_to":34,"hmm_cov":"..","ali_from":145,"ali_to":176,"ali_cov":"..","env_from":144,"env_to":183,"env_cov":"..","acc":0.94},{"name":"Pyr_redox","score":23.4,"bias":0.1,"c_evalue":5.5e-8,"i_evalue":0.000061,"hmm_from":1,"hmm_to":36,"hmm_cov":"[.","ali_from":145,"ali_to":180,"ali_cov":"..","env_from":145,"env_to":228,"env_cov":"..","acc":0.82},{"name":"GIDA","score":19.9,"bias":0,"c_evalue":2.7e-7,"i_evalue":0.00031,"hmm_from":1,"hmm_to":37,"hmm_cov":"[.","ali_from":145,"ali_to":180,"ali_cov":"..","env_from":145,"env_to":204,"env_cov":"..","acc":0.92}],"agfam2":[],"ecf1":[],"stp":{"version":null},"id":"b3EibhnwYDhOy3UMrgyN1w","length":498,"sequence":"MGKITGFMEIERQAEAYEAPPARLKHYREFVLRLSDKQASQQGARCMDCGIPFCNNGCPVNNIIPDFNDLVYQQDWRNALAVLHSTNNFPEFTGRICPAPCEAACTLGINRDPVGIKSIEHAIIDKAWENGWVQPQPAAQKTGKKVAIIGSGPAGLAAAQQLARAGHAVTVFEKNDRIGGLLRYGIPDFKMEKNHIDRRVQQLEQEGVVFKTSTLVGDWPTQTTVTNLAKQQISVTELQAEFDAIILAGGAEQPRDLNTPGRELSGIHFAMEFLPQQNRVNAGDSLPAQLLATGKHVIVIGGGDTGSDCVGTSNRQGAQSVTQFELMPQPPAQENKALTWPYWPLKLRTSSSHEEGCQRDWAITTKRFEGKNGRVTAVVTARVEWQKDPQTGQMTMSEVPDSEQHWPADLVLLAMGFVAPVGSVLGAFGVDTDARGNARAATDNGPEGKLAYATNVPNVFAAGDMRRGQSLVVWAIREGRQCARAVDEFLMGCSTLPR","segs":[[154,168]],"coils":[[186,206]],"tmhmm2":{"tms":[],"topology":[["O",1,498]]}},{"pfam31":[{"name":"PilO","score":170.8,"bias":0.1,"c_evalue":1.1e-54,"i_evalue":1.8e-50,"hmm_from":1,"hmm_to":146,"hmm_cov":"[]","ali_from":67,"ali_to":210,"ali_cov":"..","env_from":67,"env_to":210,"env_cov":"..","acc":0.99}],"agfam2":[],"ecf1":[],"stp":{"version":null},"id":"B3p8-JVjV0o6WhrMvzzoMw","length":232,"sequence":"MSKKTKSAASFDFARWQQDARAQFSGLDPNDPSRWPALPRQLLLLVVALAVLVGLWYAVLSGMRTQLETERQRESQLRTEFTSKVAQAVNLDALRAQLEQVRQYVTQLERQLPSRAEMDALLSDINQAGIGRGLQFELFRPGQVELRDHYAELPIAVRVSGSYHDIGMFVSDVAHLSRIVTLNNLSLAPAANRPDMLTLDTTAKTFRYLDPEEVLQRQREQQQQQQAARGQR","segs":[[37,60],[216,232]],"coils":[[91,111]],"tmhmm2":{"tms":[[41,63]],"topology":[["o",1,40],["M",41,63],["i",64,232]]}},{"pfam31":[{"name":"HHH_3","score":36.6,"bias":0.1,"c_evalue":2.2e-13,"i_evalue":3.6e-9,"hmm_from":7,"hmm_to":65,"hmm_cov":".]","ali_from":42,"ali_to":96,"ali_cov":"..","env_from":38,"env_to":96,"env_cov":"..","acc":0.97}],"agfam2":[],"ecf1":[],"stp":{"version":null},"id":"b8nbDmRnCNDQjwoySBUO9w","length":102,"sequence":"MIRATRTLMIIFVLCLLSVTITGAAEKKTTSKSHEEEVTLTNINTASDTALRSLPGIGESNSLRIIAGRPYAYKEQLKTKKIIRESVYNKIKHLITVGGGKD","segs":[[26,37]],"coils":[],"tmhmm2":{"tms":[[7,24]],"topology":[["i",1,6],["M",7,24],["O",25,102]]}},{"pfam31":[],"agfam2":[],"ecf1":[],"stp":{"version":null},"id":"bA81abz_dX5DAyof0QkBjw","length":538,"sequence":"MGIFKVWLATCVVLLALASCGTAPTGSAITTSQTGVGASGVGGSLPATTLTLTSSVTTSIAATGSAVITANVVDSYGTAVVDGTEVLFTSSLTGTSITSSVLTLGGIAKATFNANNVAGVATITAQSGAATGIITVDIQPSPPALIALQGVQPAQIGVLGSGLPQIAVMTFGVSDNYGNPVSDGTTVNFSISAGLGGGESISPTSVQTNNGSVSVTVTAGNKAGLLGVNALVVTNNIVTTGTLAVQGGKAIGTNFSFETEKASFEGLDLIGNTNKFTVFAADIFGNPIRQGTLVSFITEVGSIPSASTDSVGIATSTYTTAGGDPYTTLKGHPLGAGTGKGGYLTVLAMIKGQEAFSDNNNNGVFDAGDSFNPALHDLGEPFLDANENGAFDAGEPYNDSNGDGLYTGPNGLHDADTVLWKSIVVVLSTKAYSVTPTLIAPDNYSITVLDSYNNPIDSTSLYKTSLSFTATGSKGTITGNQGSSVPFSVTYNLANPATPNVPVYVPTFTNTTVTGHLTGDVLKIEVISPSATISIDGL","segs":[[42,70],[89,106]],"coils":[],"tmhmm2":{"tms":[],"topology":[["O",1,538]]}},{"pfam31":[{"name":"EAL","score":236.9,"bias":0.5,"c_evalue":7.2e-74,"i_evalue":2e-70,"hmm_from":2,"hmm_to":238,"hmm_cov":".]","ali_from":816,"ali_to":1051,"ali_cov":"..","env_from":815,"env_to":1051,"env_cov":"..","acc":0.96},{"name":"GGDEF","score":157.2,"bias":0.1,"c_evalue":9.2e-50,"i_evalue":2.6e-46,"hmm_from":1,"hmm_to":160,"hmm_cov":"[.","ali_from":638,"ali_to":795,"ali_cov":"..","env_from":638,"env_to":796,"env_cov":"..","acc":0.98},{"name":"PAS_3","score":59.7,"bias":0.1,"c_evalue":8.3e-20,"i_evalue":2.3e-16,"hmm_from":2,"hmm_to":83,"hmm_cov":"..","ali_from":404,"ali_to":486,"ali_cov":"..","env_from":403,"env_to":495,"env_cov":"..","acc":0.94},{"name":"PAS_4","score":28.9,"bias":0,"c_evalue":3.6e-10,"i_evalue":0.000001,"hmm_from":2,"hmm_to":109,"hmm_cov":"..","ali_from":520,"ali_to":628,"ali_cov":"..","env_from":519,"env_to":629,"env_cov":"..","acc":0.92},{"name":"PAS_9","score":22.9,"bias":0,"c_evalue":2.5e-8,"i_evalue":0.00007,"hmm_from":9,"hmm_to":104,"hmm_cov":".]","ali_from":531,"ali_to":626,"ali_cov":"..","env_from":523,"env_to":626,"env_cov":"..","acc":0.87},{"name":"PAS_9","score":9.8,"bias":0,"c_evalue":0.00031,"i_evalue":0.87,"hmm_from":14,"hmm_to":104,"hmm_cov":".]","ali_from":404,"ali_to":500,"ali_cov":"..","env_from":398,"env_to":500,"env_cov":"..","acc":0.77}],"agfam2":[],"ecf1":[],"stp":{"ranks":["ocp"],"counts":{"EAL":1,"PAS":2,"GGDEF":1},"inputs":["PAS"],"outputs":["EAL","GGDEF"],"version":1},"id":"BEdd4Y0aftBROZZYLUGTtg","length":1081,"sequence":"MTKLFASIARKLVWLAGLNATAFVVIVLIVSLAFMRVEDLSTRIVGGGTERVINNALLGRQISLLFSEIDTLSRQCSQQAYQPSQAQRLTQELQATLQRVPNPALNQTIATFERQTRNLFQQCLQLNQRVGQLRRLGNTTEYRLDALEQAIGQNLVDQTLAGKSTNHLDQQMTLVAGLRETLLLIGRESAEQLAFAKYNDSSTLGAVGRVDDMSLRLQTLVAASSEIAEASRLLDLELANYRSAVLRYRKAIIGLEGALESSLTAKRTVLGHLQQLDQTAHSEAETIKADLSRILRTANAQVLALGVAIALLSLLLINRINRHNIRQPMAETLRLIKAIKQNDTPDTPPEREDEWGQIQTSLTVMAQDLKQSQAEVMQARDRLEMAMAGANDGLWDWNLETDQVHYSPRWKSMLGYGPDELEASLDTWAELVDPTQKHRVLQHATQYINGDSPVFAVEFRMRHKQGHWVDILSRAQIAVDSDGNECSPRRLVGTHSDITARKVAERELKRSEGEQRSLINALPDIIMRFARDGSHLFVSENVRNVTPFKAEEFIGKTHHQLGFPEHLCQQWESAIEQTFESARARELEFSLDGPSGTTIFNMKLTPDFDEGHQVRSVLTVARDITQLKQHQQRLEQIAHFDVLTGLPNRVLLADRLHQSMTQCLRRGMKLAVVYIDLDGFKAVNDKYGHHVGDHLLSVVSGRMSEALRDEDTLARLGGDEFVAVLIDLPDRSTCEPVLHRLLEAAAREVDHNGAALSVSASMGVTFYPQQAEIDADQLLRQADQAMYQAKLAGKSQYHLFDMEQDQAIRGQLETIERIRVALTAEELCLHYQPKVNMKSGEVIGMEALIRWQHPLEGLLSPARFLPLIEDDPLNIEVGDWVLQQAMAQCAHWHAQGLSLVVSINVSALQIQQSDFVEKLATLLQAYPTLPAHRLELEILETSTLNDISQTSRVIRQCRALGVKVAIDDFGTGYSSLTYLKRLPADTLKIDQSFVKELRADSDNLAIVEGIMGLAKAFQREVIAEGVETTEQGQLLLSLDCQQAQGYAIARPMPADQVPGWISQWHPPSSWLAQPLSSSHVS","segs":[[303,326]],"coils":[[501,521]],"tmhmm2":{"tms":[[12,34]],"topology":[["i",1,11],["M",12,34],["O",35,1081]]}},{"pfam31":[{"name":"Peptidase_M23","score":71.1,"bias":0.6,"c_evalue":1.5e-23,"i_evalue":6.5e-20,"hmm_from":2,"hmm_to":88,"hmm_cov":"..","ali_from":67,"ali_to":167,"ali_cov":"..","env_from":66,"env_to":175,"env_cov":"..","acc":0.9},{"name":"VCBS","score":33.1,"bias":3,"c_evalue":1.4e-11,"i_evalue":5.7e-8,"hmm_from":1,"hmm_to":61,"hmm_cov":"[]","ali_from":357,"ali_to":423,"ali_cov":"..","env_from":357,"env_to":423,"env_cov":"..","acc":0.75},{"name":"VCBS","score":31.3,"bias":6.3,"c_evalue":5.2e-11,"i_evalue":2.2e-7,"hmm_from":1,"hmm_to":60,"hmm_cov":"[.","ali_from":246,"ali_to":311,"ali_cov":"..","env_from":246,"env_to":312,"env_cov":"..","acc":0.8},{"name":"Cu-binding_MopE","score":24.6,"bias":5.6,"c_evalue":4.8e-9,"i_evalue":0.00002,"hmm_from":14,"hmm_to":30,"hmm_cov":".]","ali_from":207,"ali_to":223,"ali_cov":"..","env_from":205,"env_to":223,"env_cov":"..","acc":0.96},{"name":"Cu-binding_MopE","score":17.3,"bias":6.2,"c_evalue":8.8e-7,"i_evalue":0.0037,"hmm_from":13,"hmm_to":30,"hmm_cov":".]","ali_from":632,"ali_to":649,"ali_cov":"..","env_from":631,"env_to":649,"env_cov":"..","acc":0.94}],"agfam2":[],"ecf1":[],"stp":{"version":null},"id":"bEzHHXTE29stK-6C8dDIDg","length":1199,"sequence":"MKMPRVFNIVALTLALTLFGFAMASPAEAVKLRRPYTEGYVFNYGFDNNYGSAGCTDYNCGGHCYDGHGGTDFAMPVGTNLLAGEDGTVTAVNNSCGDYGSYGNTCGGRCGNYVKITHDDGQFSMYCHMKRNSLTVSVGQRVSCGQKVGQSASSGSSTGPHLHVQWQSGSGFRDTFRGSCTNSSGVWRQQNGYREPVGTSCGCEPSTEVCDGKDNNCDGEVDEGDVCEDEFLAQSPNRYAPASTTDINGDGLQDVCGRGPDGWTCYLSTGNGWGDKIASGQMTDGGGWGSRRYYATIRTGDVDGDGLADVCGRHSTKGYQCWRSTGDGFEHYANAPGYTNAEGWTDPGYYTTFRLTDINGDGKDDVCARGPDGWSCQLSTGTGFGETVAGPAWTDASGYNRAWYYGTIRTGDINGDGKQDVCIRRAAGFDCYTSTGTSFERFKLVEDFSNDGGWKDMKYWSTLSLFDYNGDGKDDVCARFFSGFRCMKATATGFAAPEEVLATSAELDLDALEHFATFRAGDINGDGAENVCVRGVEGVDCFSPGTPKITGPRWKDSSGWSRARYYSTLTVTDIDPDRRRDICARASAGWMCRRTTDDGFASVAALDAFSNANGWDAEKYYSTMRMGSGTCRAELCNGFDDDCDGKIDEGSPTRMGHVPPAIAAKFVDSTVPENADIGTEVEAVVRFENMGRDTWSAGEIALQAVGDTSDALDALRPASGWQDATTPAVLGETVAPGEIATLTFMMRVPADAATFDEVLFVLNANDKPIACPSPSATVGMGVTTPEEEDPNDHNNTPGGDAGPDNPDGGMAENDVTDSDRDSTLYSASSSSCACSSTDNPPSPLSTALWPGVLMMSLFWMRRRKASADKLQKTRLTMMAVLLVMPLAGAGLMGCDSPATSTEGEAVPAQNKSAKALDYVPAPHADQMPASAPVEEPKLDFTSTRLLAVYRGWELRGQPLPLLPQSDQPPSMIAELSFEAKVVDWPLGAAPLTNAVFIPSADGEPVSVAVRTPDARLLLVTLDEKNKQNPGEVELDRDVGFSIAVAENGCCLAYMRGALADQSKLNILTLADDNLREIQLLTQNAWSPAISPDGRQVIYTAPTETGDPAIYQVDVARSEANTPTAGRLVAERLEVFPAGPNPPFWTAQGIAFASERGSYRMDANGNIFEGAPHAQGLILDLESGAMLDSFGRPLRLAPMK","segs":[[11,18],[217,230],[794,809],[826,836],[957,970]],"coils":[],"tmhmm2":{"tms":[[7,24]],"topology":[["i",1,6],["M",7,24],["O",25,1199]]}},{"pfam31":[{"name":"Secretin","score":154.7,"bias":0.1,"c_evalue":3.7e-49,"i_evalue":1.5e-45,"hmm_from":1,"hmm_to":169,"hmm_cov":"[.","ali_from":553,"ali_to":708,"ali_cov":"..","env_from":553,"env_to":709,"env_cov":"..","acc":0.94},{"name":"Secretin_N","score":51.1,"bias":0.7,"c_evalue":2.9e-17,"i_evalue":1.2e-13,"hmm_from":2,"hmm_to":82,"hmm_cov":".]","ali_from":402,"ali_to":478,"ali_cov":"..","env_from":401,"env_to":478,"env_cov":"..","acc":0.94},{"name":"STN","score":32.8,"bias":0.3,"c_evalue":9.7e-12,"i_evalue":4.1e-8,"hmm_from":2,"hmm_to":51,"hmm_cov":"..","ali_from":329,"ali_to":375,"ali_cov":"..","env_from":328,"env_to":376,"env_cov":"..","acc":0.94},{"name":"AMIN","score":29.6,"bias":0.4,"c_evalue":1.3e-10,"i_evalue":5.3e-7,"hmm_from":7,"hmm_to":96,"hmm_cov":"..","ali_from":40,"ali_to":125,"ali_cov":"..","env_from":34,"env_to":127,"env_cov":"..","acc":0.86}],"agfam2":[],"ecf1":[],"stp":{"version":null},"id":"BHxcQOujNzncelf-4pbulg","length":716,"sequence":"MTFFKHKSAFAYSALAVATVMMAQAHAAVIQGLSATQVSADTTQLRIKFDGTPVSPTAYQQAGSNQLILDFNQVTSSGLPRNMPINRGVVNNVTALNSKNVTRLMVGLNGTANYSSSVDGDNLLINVVGQNPPSAMATPVMPAPASMVQATPVVPSTPVIPAAGEPMNVRVNPLLAPQAGSIGSSFYDGVSAINYSGNGKNGGNITVALTNEAVPVDVQRQGNKIVIRTQGATIPRHLLRQISAGGLVTGVNAVNQGQSGIITINMSGDYEYQAYQSGSSLHISVMPPKPVKAPTLEERTYTGEPLSMAFQDVSVRTVLDVLGQFTDTNIVASDNVQGNITLRLINVPWDQALDIILKSKDLDKRKNGNVILVAPAKELKDAELATLKALEEEKSLAPLRTEYIRLNYAKADDVLKLIEDARSSGSRSNDVGNASLLASSKGVITVDARTNTLIVKDTSEGINSMRALIEKIDIPVKQVMIEARIVTASETFAREIGVRWGANKGSSTNPFSLKSGSPTNLSVDLGTSKGIGGGLTVGLLSISDMLLDLSLSALKTEGRGEIISAPKVLTADKQKARISSGRQIAYQEASASGATSVSFKEAALTLEATPNITPDGKISIQLDVRNGDTTGEVYAGVPVIREDRISTNVVLEDGQTVVLGGVFRDRLENNDRKVPFLGDIPGVGRLFKYDGKTVDKSELLIFITPRLVNDGISRIN","segs":[[376,397],[539,554]],"coils":[],"tmhmm2":{"tms":[],"topology":[["O",1,716]]}},{"pfam31":[{"name":"NMT1","score":208.7,"bias":0,"c_evalue":1.7e-65,"i_evalue":9.3e-62,"hmm_from":1,"hmm_to":215,"hmm_cov":"[.","ali_from":55,"ali_to":266,"ali_cov":"..","env_from":55,"env_to":267,"env_cov":"..","acc":0.99},{"name":"NMT1_2","score":29.9,"bias":0.1,"c_evalue":7e-11,"i_evalue":3.9e-7,"hmm_from":15,"hmm_to":189,"hmm_cov":"..","ali_from":55,"ali_to":214,"ali_cov":"..","env_from":43,"env_to":240,"env_cov":"..","acc":0.83}],"agfam2":[],"ecf1":[],"stp":{"version":null},"id":"bli1tAPZSyHUGr7N1EjuAg","length":334,"sequence":"MDIIAFTLKKDKSIKKRNFLFMPIQKKFIILMSFLLFTRTVVAKPLTLILDWLVNPDHAAIFVAKEQGFFSREGIQVNIIAPSNPDDGPKLVAAGHADLAVSYQPQLVVQASKGLPLMRVASLIKQPLNCLIVKKNGPIHQLADLKGKRIAYTSHVEGTLMLSALLEKAHLTMSDVQTINVQYDLTQALLSNRIDAVINVMRNVEPLQMQFAHQPVKIFPVELAAIPTYDELILIANKNKLTDPRLTKFLAALDKATLYLLNNPEKSWQIFAKNHPALNNALNHQIWQTTLPYIARHPANFNKKAYAKFMVFLYQKHIISKPLTTNKYATELID","segs":[],"coils":[],"tmhmm2":{"tms":[],"topology":[["O",1,334]]}},{"pfam31":[{"name":"Transgly","score":195.1,"bias":0,"c_evalue":1.1e-61,"i_evalue":6.3e-58,"hmm_from":2,"hmm_to":178,"hmm_cov":".]","ali_from":55,"ali_to":230,"ali_cov":"..","env_from":54,"env_to":230,"env_cov":"..","acc":0.98},{"name":"Transpeptidase","score":94.3,"bias":0,"c_evalue":1.3e-30,"i_evalue":7e-27,"hmm_from":2,"hmm_to":253,"hmm_cov":"..","ali_from":434,"ali_to":699,"ali_cov":"..","env_from":433,"env_to":723,"env_cov":"..","acc":0.89},{"name":"PCB_OB","score":85.6,"bias":1.1,"c_evalue":6.2e-28,"i_evalue":3.5e-24,"hmm_from":1,"hmm_to":112,"hmm_cov":"[]","ali_from":316,"ali_to":431,"ali_cov":"..","env_from":316,"env_to":431,"env_cov":"..","acc":0.95}],"agfam2":[],"ecf1":[],"stp":{"version":null},"id":"BNyXCpIiKZnxWCJA2yPmlw","length":815,"sequence":"MKFLRFLLRLFTLSALGAVWGVAGVYLYLSPNLPDVETLRDVKLQTPMRVYTREGDLIGQFGEQKRSPLPFDAIPPQFINALLAAEDDNFFHHQGIDLMGLMRAVSELVLTGEKGSGGSTLTMQVARNYFLTLERTFLRKFNEILLAIEIERQLNKQEIFELYFNRVFLGHRAYGFEAAAHVYYGKGIDQLSLAQHAMLAGIPKAPSRNNPISGPDAGLERRNWILGRMQQLGYIDNNAYRSAVSEPITAAHHGAQLSFAAHYAAEMARQEMLDRYGIAAYNDGFQVYTTISSDLQQVAQQAVVNGLITYDKRHGYRGPERQMPPATDNAEEIAEMQATWIATLRDTPTVAGLRAAVVTQVRDDGITVMLGDKRSGDILWDNGLKQASPYLSENARGRAPQKPADVVAVGDLVRVTEDDKGAWHLTQVPAVQAALVSLNPDNGAIVSVVGGMGFEDSKFNRATQAQRQPGSNFKPFLYSAALDHGFTAASLVNDAPVVVDDSSLEGMWRPENDSGKFYGPTRLRWALTKSRNLVSIRLLQQLGVDNLLAYIGRFGFDASQYTPNLSLALGTQTTSPLELATAYAVLANGGYGVKPYLIQRIDDLNGETIFNARPPTVCRDCSQVAEAPAEIGGEELSMEEILAQKDQAPPRAERVMDERVNYIINSILQDVITQGTGRRALALERKDLAGKTGTTNGPMDAWFSGYNRDVVTTAWVGFDHYTPLGRREFGGTAALPIWIDYMKVALEGSPDQPRPLPPGIVRVRIDPDSGQLAAPGQPGALFEYFREEKVPKDSAHGNDSAPGTRGTEDLVRDIF","segs":[[3,13]],"coils":[],"tmhmm2":{"tms":[[7,29]],"topology":[["i",1,6],["M",7,29],["O",30,815]]}},{"pfam31":[],"agfam2":[],"ecf1":[],"stp":{"version":null},"id":"bO69Mo6Tz44UTO6hhgSt-A","length":210,"sequence":"MSLAGSVVYQGEVNEDTGELRCDMASAKPGSVEMYFQAADLNLSTPMPLSFNAEIINLLEASNQASSGGETFPGLAQDQNSIRVTKATIRYPASLNNFAGAELADQYLAKSAVFSAVLQSGKGGAIAPFELVSLRDFNNAKAFYDAAIAASGLPAGTGDAIIPLIAEIQIEGETFGGEIVESNIFQYPVNLCKDCNPAEFNTTPPCLPNE","segs":[],"coils":[],"tmhmm2":{"tms":[],"topology":[["O",1,210]]}},{"pfam31":[{"name":"GATase_2","score":555.6,"bias":0,"c_evalue":1.3e-170,"i_evalue":5.6e-167,"hmm_from":1,"hmm_to":420,"hmm_cov":"[]","ali_from":18,"ali_to":432,"ali_cov":"..","env_from":18,"env_to":432,"env_cov":"..","acc":0.99},{"name":"Glu_synthase","score":492,"bias":0,"c_evalue":2.5e-151,"i_evalue":1e-147,"hmm_from":1,"hmm_to":367,"hmm_cov":"[.","ali_from":796,"ali_to":1159,"ali_cov":"..","env_from":796,"env_to":1160,"env_cov":"..","acc":0.99},{"name":"Glu_syn_central","score":352,"bias":0.1,"c_evalue":5.5e-109,"i_evalue":2.3e-105,"hmm_from":3,"hmm_to":279,"hmm_cov":".]","ali_from":462,"ali_to":740,"ali_cov":"..","env_from":460,"env_to":740,"env_cov":"..","acc":0.96},{"name":"GXGXG","score":254.4,"bias":4.1,"c_evalue":1.2e-79,"i_evalue":5e-76,"hmm_from":1,"hmm_to":186,"hmm_cov":"[.","ali_from":1239,"ali_to":1424,"ali_cov":"..","env_from":1239,"env_to":1428,"env_cov":"..","acc":0.98}],"agfam2":[],"ecf1":[],"stp":{"version":null},"id":"bOfAHJFJKxpVHCx87zzZ-g","length":1484,"sequence":"MYHSAGGLYRPEFERDNCGFGLIAQMDGEPSHWLISTAISALARLTHRGAVAADGKSGDGCGILMSMPKSFMRRVASEQGYQLSELFATGLIFLNRDPARRAESKRCLTSELEAQGLAVAGWREIPLDDSALGEQALASVPVIEQVFVTCPDGMHENDFERKIFLARRLTEKALQDSDDEFYIPSLSCKVLLYKGLVLPELLPVFYQDLQAEDMASSLCLFHQRFSTNTLPQWRLAQPFRYLAHNGEINTIRGNRNWAIARGAKLSSPLFPNLHEAAPFVNTTGSDSMSLDNMLEVLLAGGMDVFKATQTLVPPAWQNAEHIDPDLKAFYRFQAIHAEPWDGPAGIVLTDGRYASCALDRNGLRPARYVITKDRIITLASEVGVYDYEPSDVVEKGRLKPGQMMAVDTHTGKVITPADVHDRIKNEHPYKQWLTNSVVRLKSGLTEEESTISLNAASLKIYQKLYQVSNEERTDVIRVLAESAQEATGSMGDDTPMAVLSLRNRLLSDYFRQQFAQVTNPPIDPLREQIVMSLETYFGSESSLFAPHAGMAKAIVVDSPVLSTSKYQRLLANDDADFADYRIDITYDVDQDLKQRVIEICDEAEQAIRDKARIIVLSDREVSKQRVPVPALLATGAVHHRLTQTGLRCDANIVVDTGTARDSHQFAVLIGYGATAIHPYLAYETITDMARDGQIKGDINVLLRQYRKGINKGLYKIISKMGISTIHSYRGAQLFEAVGLDREVVDLCFNGTVSRIQGAGFKQLQNDLRMVRDFAWNPQTGLDQGGLLKFMHGGEYHAYNPDVVRTMHAAVESGDYEMYREYADTVNLRRPMVLRDLLGLKADVEPVNIDEVEHWQDIVLRFDSAGMSLGALSPEAHESLAEAMNQLGGRSNSGEGGEDAVRYGTPKMSKIKQVASGRFGVTPHYLVNAEVLQIKVAQGAKPGEGGQLPGHKVNELIARLRHSRPGVALISPPPHHDIYSIEDLAQLIFDLKQVNPSALVSVKLVAEAGVGTIAAGVAKAYADLITISGYDGGTGASPLTSVRYAGSPWELGLTEAHQTLRANDLRDKVRLQTDGGLKTGLDVVKAAILGAESFGFGTGPMVALGCKYLRICHLNNCATGIATQHGVLRKKHYVGTVERAVNYFKFIAMETREWMAVLGVTRLTDLIGRTDLLVMLEGETDKQHHLDLSQLLSDGGVAKDKPQFCVEPKNTPYDKGELAEQMVLDMLPAIQNRTGGDFHYQVKNIHRSIGARLSGEIAKAHGHDGLADAPVTLHLKGTAGQSFGVWNAKGLNINLEGDANDYVAKGMSGGVIAIYPSDDVSFVPSQSTIMGNTCLYGATGGELFAAGKAGERFAVRNSGAFAVVEGLGDHGCEYMTGGAVCVLGETGVNFGAGMTGGVAFVLDEDRSFIDRYNHELIDTYRLMPEAMESYALYLQSMIERHLAVTGSARAREVLENFTDYLPKFWMIKPKASDLETLIDSLSAAA","segs":[],"coils":[],"tmhmm2":{"tms":[],"topology":[["O",1,1484]]}},{"pfam31":[{"name":"Orn_Arg_deC_N","score":234.8,"bias":0,"c_evalue":1.6e-73,"i_evalue":8.8e-70,"hmm_from":3,"hmm_to":246,"hmm_cov":"..","ali_from":38,"ali_to":284,"ali_cov":"..","env_from":36,"env_to":285,"env_cov":"..","acc":0.93},{"name":"Orn_DAP_Arg_deC","score":92.2,"bias":0,"c_evalue":3e-30,"i_evalue":1.7e-26,"hmm_from":2,"hmm_to":92,"hmm_cov":".]","ali_from":32,"ali_to":374,"ali_cov":"..","env_from":31,"env_to":374,"env_cov":"..","acc":0.82},{"name":"Ala_racemase_N","score":30.4,"bias":0.6,"c_evalue":4.8e-11,"i_evalue":2.7e-7,"hmm_from":4,"hmm_to":175,"hmm_cov":"..","ali_from":37,"ali_to":221,"ali_cov":"..","env_from":34,"env_to":245,"env_cov":"..","acc":0.78}],"agfam2":[],"ecf1":[],"stp":{"version":null},"id":"BPwcdY3deViGCQGdUoPMvg","length":421,"sequence":"MPHAPLHRVDGALYVEELDAASLADRFGTPLYVYSRAALETAYRAYADACAGRHARVHYAIKANSNLAILNLFARLGAGFDIVSGGELARVLAAGGRADRTVFSGVGKTAQEMHEALEAGVRCFNVESIAELERLAEVAARAGKRAPVSLRVNPDVDAGTHPYISTGLKSNKFGVAYDAARDAYRRAAALPSLQVVGIDCHIGSQITEIAPYLDATDKVLALVEAIEADGATISHVDVGGGLGIQYNDETPPDIGGFVTTLLDHIAQRGHGHREILFEPGRSLVGNAGVLLTRVEYLKPGETKNFAIVDAAMNDLARPAMYEAYHAIEAVRPRETVPPARYDVVGPVCESGDWLGRDRTLAIEPGDVLAIRSAGAYGFAMSSNYNTRTRAAEILVDRADAHVARQRETVASLFAGEHILPG","segs":[[130,142],[176,189]],"coils":[],"tmhmm2":{"tms":[],"topology":[["O",1,421]]}},{"pfam31":[{"name":"CTP_transf_1","score":217.7,"bias":23.4,"c_evalue":1.3e-68,"i_evalue":2.1e-64,"hmm_from":1,"hmm_to":265,"hmm_cov":"[.","ali_from":31,"ali_to":296,"ali_cov":"..","env_from":31,"env_to":297,"env_cov":"..","acc":0.97}],"agfam2":[],"ecf1":[],"stp":{"version":null},"id":"BR2RDuJg1JDODfO8WwitFA","length":304,"sequence":"MGTVISTLIVASISCRALALKRPDRDYTELKLRTLSWWWMIGLFFLVLLLPEPFTLVFIAFLSFMALKEFFSIVPMRLVDRRAIFWAYLAIPVQYFWLGMDWYGMFIIFIPVYVFLFIPMVMIIIGDTRGFIYSAGIIHWGVMLTVFCVSHLAALYLMPTTNTQAGGVGALLFLLVMTQFNDVCQYVVGKTLGSRKIVPKVSPNKTWAGFLGGVSIITLLAAAAGPYLTVLSLWESAVAGLIISIAGFTGDLVISAIKRDLQIKDTGRLIPGHGGILDRMDSLIFTAPLFFHYLHYLYGWAGNA","segs":[[43,58],[165,176]],"coils":[],"tmhmm2":{"tms":[[40,62],[83,100],[104,126],[133,155],[165,187],[207,229],[234,256]],"topology":[["o",1,39],["M",40,62],["i",63,82],["M",83,100],["o",101,103],["M",104,126],["i",127,132],["M",133,155],["o",156,164],["M",165,187],["i",188,206],["M",207,229],["o",230,233],["M",234,256],["i",257,304]]}},{"pfam31":[{"name":"Ribosomal_L31","score":106.5,"bias":0.3,"c_evalue":3.4e-35,"i_evalue":5.6e-31,"hmm_from":1,"hmm_to":67,"hmm_cov":"[]","ali_from":1,"ali_to":65,"ali_cov":"[.","env_from":1,"env_to":65,"env_cov":"[.","acc":0.99}],"agfam2":[],"ecf1":[],"stp":{"version":null},"id":"bs5CdcoKeD0G-NslwPf4GQ","length":71,"sequence":"MKAGIHPEYNEVTITCSCGNVMNTRSTMGKDMLVDVCSQCHPFYTGKQKEATSGGRVDRFKQRFGNRGSKA","segs":[],"coils":[],"tmhmm2":{"tms":[],"topology":[["O",1,71]]}},{"pfam31":[{"name":"BatD","score":247.2,"bias":0,"c_evalue":1.7e-77,"i_evalue":2.9e-73,"hmm_from":10,"hmm_to":459,"hmm_cov":"..","ali_from":28,"ali_to":470,"ali_cov":"..","env_from":18,"env_to":496,"env_cov":"..","acc":0.86}],"agfam2":[],"ecf1":[],"stp":{"version":null},"id":"b_UzLHmJlMFOQt5x8Px38Q","length":582,"sequence":"MIGRQHLRRAAIGMLASVALLACAPVGAVTRAWLDRDSVNAGDVAMLNIETDQRGVDPDYTPLRSDFSLGAKSANQQMQVTNGSVTVRALFGVVLTPRRSGELIVPAIRVGNERTEPLRLQVVGAANDPASSSGNAAGAPSAAQGNEEAFVQTQVDDPQPYVQQSVGVVVRLYFATQLASGELDLEAPDGASMQRVGDDVSSVKVVNGRQYNVVERRYLLVPERSGRLLLPPARFNGRSVGGFFDDYFGRGNGELSARSASIPLQVRAQPANAPQPWLPLRSLQLRYTTTPQRARAGEAAQFVVEASARGATQAQFPELPTPSVPDAQVFAEPPQFEERFVDGSPQLRLTRRYSIVPNRAGPLVVPGLQMAWWDVGAGAAKTASLPDLTLDVAAGSGAFATPAPASAPNPAPDQSAPTPDRTLTLQAPSPARAPWGWIAAAIGFALLWIATLVWALLRRRGAPRGASGGNEGNGSDVPAQGRRATHGVAELRRALDTGGMDEVAAVLCGMAGVADIDAVMAALADPAQRAAVARMQRARWGGDGDVTGARAALREAFAKGPRWRHASAAEPEVLAPLYPPAP","segs":[[124,146],[393,417],[455,469],[527,539]],"coils":[],"tmhmm2":{"tms":[[12,34],[435,457]],"topology":[["i",1,11],["M",12,34],["O",35,434],["M",435,457],["i",458,582]]}},{"pfam31":[{"name":"DUF4154","score":132.8,"bias":0,"c_evalue":5.6e-43,"i_evalue":9.4e-39,"hmm_from":1,"hmm_to":143,"hmm_cov":"[]","ali_from":29,"ali_to":177,"ali_cov":"..","env_from":29,"env_to":177,"env_cov":"..","acc":0.94}],"agfam2":[],"ecf1":[],"stp":{"version":null},"id":"-bWtJHrI2K4eNiqG7L_54A","length":182,"sequence":"MIMQSWVLMLILALYNTSSADDTRVYPEYKVKAAYLYNFLLFVEWPDEAAKTMPQAGINVCILGEDPFGAELNPILKRTAKQQRIALQHINQGDTTLCHIIFISISEQQNLPKLLHWIQSSPSLTVSDIPGFIHQGGMIGFVFKENQKGNLVRFKINLNTMIASGLKPSSKLLEIAEEIIHD","segs":[],"coils":[],"tmhmm2":{"tms":[],"topology":[["O",1,182]]}},{"pfam31":[{"name":"DHQ_synthase","score":367.7,"bias":0.1,"c_evalue":4.3e-114,"i_evalue":2.4e-110,"hmm_from":2,"hmm_to":261,"hmm_cov":"..","ali_from":69,"ali_to":327,"ali_cov":"..","env_from":68,"env_to":328,"env_cov":"..","acc":0.99},{"name":"Fe-ADH_2","score":55.8,"bias":0.1,"c_evalue":8.7e-19,"i_evalue":4.8e-15,"hmm_from":2,"hmm_to":202,"hmm_cov":"..","ali_from":21,"ali_to":238,"ali_cov":"..","env_from":20,"env_to":271,"env_cov":"..","acc":0.75},{"name":"Fe-ADH","score":30.4,"bias":0,"c_evalue":2.9e-11,"i_evalue":1.6e-7,"hmm_from":4,"hmm_to":184,"hmm_cov":"..","ali_from":19,"ali_to":183,"ali_cov":"..","env_from":18,"env_to":189,"env_cov":"..","acc":0.82}],"agfam2":[],"ecf1":[],"stp":{"version":null},"id":"BX2Y4Ih7hENO3aD0Kwp3tg","length":364,"sequence":"MSCQQTLTVNLSDNRSYPIYIGQDLLNDASYLRPHIKGQQVCIVTNTTIAPLYLDALISLLGDYHVDSVLLPDGESYKSLETMNSIYNCLLENTHNRTTTLIALGGGVVGDMCGYAAATYQRGVNFIQIPTTLLSQVDSSVGGKTGVNHPLGKNMIGAFHQPQAVIIDTNVLKTLPARELSAGLSEVVKYGLLGDKKFYHWIEENIESLIALDESVLTEAIARSCQNKADIVALDEREGGVRALLNLGHTFGHAIEAAQGYGVWLHGEAVSVGMVIALELSALMGKISHDEVDRLCRLLKKADLPTSSPNNMTAKQFLQLMSLDKKVLDGRLRLILLDAIGQAVVRDDASMSNIVQAIASHTAK","segs":[],"coils":[],"tmhmm2":{"tms":[],"topology":[["O",1,364]]}},{"pfam31":[{"name":"HD_assoc","score":104.5,"bias":1.5,"c_evalue":3.7e-34,"i_evalue":3.1e-30,"hmm_from":1,"hmm_to":92,"hmm_cov":"[]","ali_from":279,"ali_to":366,"ali_cov":"..","env_from":279,"env_to":366,"env_cov":"..","acc":0.97},{"name":"HD","score":54.9,"bias":2.4,"c_evalue":1.1e-18,"i_evalue":8.9e-15,"hmm_from":1,"hmm_to":121,"hmm_cov":"[.","ali_from":63,"ali_to":193,"ali_cov":"..","env_from":63,"env_to":194,"env_cov":"..","acc":0.77}],"agfam2":[],"ecf1":[],"stp":{"version":null},"id":"BXfrCgks0FxYv3WlWVJlQA","length":386,"sequence":"MLLKPYAADPAYTKGRRYVEPPAGARNEFHRDRDRIIHSAAFRRLEYKTQVFINHEGDLFRTRLTHTLEVAQIARTVARHLGLHEDLTEAICLAHDLGHTPFGHAGQDALHQAMQAHGGFEHNLQSLRVVDELEERYAEFDGLNLCYETREGILKHCSREHALQLGALGERFIQRQQPSLEAQLANLADEIAYNTHDIDDGLRAGLIEFEQLMTQPLFARHAKTVQQSYPGLNARRLVYETTRRMINTWVMDLVTHSSELITAAGIATREAVATVPPLISFSPTIQQETRALKHFLFQNLYRHYQVMRVMQHAQRIIQHLFEAFIAEPRLLPTQYQARLEKHGLARTIADYIAGMTDRYATREYQRIFAPFGSSTRQDIIPDGFVL","segs":[],"coils":[],"tmhmm2":{"tms":[],"topology":[["O",1,386]]}},{"pfam31":[{"name":"Usp","score":67.9,"bias":0,"c_evalue":7.3e-23,"i_evalue":1.2e-18,"hmm_from":2,"hmm_to":139,"hmm_cov":"..","ali_from":4,"ali_to":141,"ali_cov":"..","env_from":3,"env_to":143,"env_cov":"..","acc":0.98}],"agfam2":[],"ecf1":[],"stp":{"ranks":["other"],"counts":{"Usp":1},"inputs":["Usp"],"outputs":[],"version":1},"id":"BY0fJ8dgwr7GXZNGfohxRA","length":154,"sequence":"MQNFETILLAYDGSERGRVALRRCLPLMDSNAVTIHLLAVVPLAGAVAAADGFYTESMYEAERDRIQQILDDGVNRLQSHGITATGYLRAGEPAHQIADLATELSTDLVVVGHQRRGLLSRWWRGSVGASLLDRLDCCLLVAQACDEELPDAAE","segs":[[37,50]],"coils":[],"tmhmm2":{"tms":[],"topology":[["O",1,154]]}},{"pfam31":[{"name":"SKI","score":161.8,"bias":0,"c_evalue":2.2e-51,"i_evalue":1.3e-47,"hmm_from":1,"hmm_to":157,"hmm_cov":"[.","ali_from":9,"ali_to":165,"ali_cov":"..","env_from":9,"env_to":166,"env_cov":"..","acc":0.95},{"name":"AAA_18","score":36.9,"bias":0,"c_evalue":7.3e-13,"i_evalue":4.1e-9,"hmm_from":1,"hmm_to":115,"hmm_cov":"[.","ali_from":3,"ali_to":115,"ali_cov":"..","env_from":3,"env_to":120,"env_cov":"..","acc":0.81},{"name":"AAA_33","score":30.4,"bias":0,"c_evalue":6.1e-11,"i_evalue":3.4e-7,"hmm_from":3,"hmm_to":86,"hmm_cov":"..","ali_from":4,"ali_to":94,"ali_cov":"..","env_from":3,"env_to":136,"env_cov":"..","acc":0.73}],"agfam2":[],"ecf1":[],"stp":{"version":null},"id":"bzIbjinDUXXFalF0Fh2kWA","length":184,"sequence":"MPIALVGLPGSGKTTVGRQLARRLQLPFLDSDQRIEERLGCTIREFFAREGEDAFRDVEQTVIDELTQGGPCVLSTGGGAVLRPVNRRHLRERTTVFYLRSAPEDVFRRVRHDRNRPLLQVDDPLQRLRDLYAVRDPLYRETAHFVIETGRPSVATLVNMIAMQLELDGRRPAEPVGSAAPSLH","segs":[],"coils":[],"tmhmm2":{"tms":[],"topology":[["O",1,184]]}},{"pfam31":[],"agfam2":[],"ecf1":[],"stp":{"version":null},"id":"bzonLY_55066q0XFJxNg8Q","length":200,"sequence":"MKESSSKNLRRLIAQQAARLMAEEGLADYAKAKRKAARQLGCDEDHGLPSNSEIEQELRLHHELFHGTAQPQLLHQLRSEALEVMRMLDQFNPHLSGAVLDGTAGRYADTEIHLFVDSLKDVELFLLNKGIPYQMDEKPYHIAGEKQRLPVFALEGRHGSIRLIIFATDDLRTLPKSASHGNGSMRAGTASVAALLQQGV","segs":[[30,38]],"coils":[],"tmhmm2":{"tms":[],"topology":[["O",1,200]]}},{"pfam31":[{"name":"GATase_2","score":613.4,"bias":0,"c_evalue":3.7e-188,"i_evalue":1.6e-184,"hmm_from":1,"hmm_to":420,"hmm_cov":"[]","ali_from":25,"ali_to":448,"ali_cov":"..","env_from":25,"env_to":448,"env_cov":"..","acc":0.99},{"name":"Glu_synthase","score":510.3,"bias":0.2,"c_evalue":6.7e-157,"i_evalue":2.8e-153,"hmm_from":2,"hmm_to":368,"hmm_cov":".]","ali_from":828,"ali_to":1225,"ali_cov":"..","env_from":827,"env_to":1225,"env_cov":"..","acc":0.98},{"name":"Glu_syn_central","score":367.2,"bias":0,"c_evalue":1.2e-113,"i_evalue":5.2e-110,"hmm_from":2,"hmm_to":279,"hmm_cov":".]","ali_from":481,"ali_to":767,"ali_cov":"..","env_from":480,"env_to":767,"env_cov":"..","acc":0.95},{"name":"GXGXG","score":255.6,"bias":9.4,"c_evalue":5.2e-80,"i_evalue":2.2e-76,"hmm_from":4,"hmm_to":188,"hmm_cov":"..","ali_from":1307,"ali_to":1490,"ali_cov":"..","env_from":1304,"env_to":1492,"env_cov":"..","acc":0.98}],"agfam2":[],"ecf1":[],"stp":{"version":null},"id":"c-02kNM-ymbY9aAhNhJskg","length":1582,"sequence":"MTTAVEIKHLQDNGLYSSSNEHDACGLGFVAHIKGEKRHDIVTQALKILENIDHRGAVGADKLMGDGAGILIQIPDALYREEMAAQGVTLPPAGEYGVGMIFLPKEHASRLACEQEMERAIKAEGQVLLGWRDVPVNREMPMSPQVKKTEPILRQIFIGRGADVIVQDALERKLYVIRKTASANIQNLKLKHSKEYYVPSMSSRTVVYKGLLLADQVGTYYFDLQDARCVSAIGLVHQRFSTNTFPEWPLAHPYRYVAHNGEINTVKGNYNWMKAREGVMSSPVLGADLQKLYPISFAGQSDTATFDNCLELLTMAGYPISQAVMMMVPEPWEQNAGMDSRRRAFYEYHAAMMEPWDGPASLVFTDGRQIGATLDRNGLRPSRYCVTDDDLVILGSESGVLPIPENKIVRKWRLQPGKMLLIDLEQGRMIDDDELKATLANSKPYKQWIENLRIKLDNVAAPAADTVAQAATAPDATLLDRQQAFGYTQEDVKFLLSPMARNGEEGIGSMGNDSPLAVLSSKDKPLYNYFKQMFAQVTNPPIDPIREAIVMSLVSFIGPKPNLLDINQVNPPLRLEVAQPILDFEDMAKLNNIEAATQGKFKSHRLDITYPLAWGHEGVEAKLASLCAEAVDAIKSGHNILIITDRAVSPTQVAIPALLALSTIHQHLIREGLRTSAGLVVATGSAREVHHFGVLAGYGAEAVHPYLAMETLADLHKDLPGDLSADKAIYNYVKAIGKGLSKIMSKMGVSTYMSYCGAQLFEAIGINTETVQQYFTGTSTRVEGIGIFEIAEEAIRQHKAAFSDDPVLETMLDAGGEYAWRARGEEHMWTPDAIAKLQHSTRANNWNTYKEYAQIINDQSRRHMTLRGLFEFKIDPAKAIPVEEVEPAADIVKRFATGAMSLGSISTEAHATLAVAMNRIGGKSNTGEGGEDENRYRNELKGIPIKVGDTLKSVIGAANVEVDLPLQAGDSLRSRIKQVASGRFGVTAEYLSSADQIQIKMAQGAKPGEGGQLPGGKVSEYIGKLRHSVPGVGLISPPPHHDIYSIEDLAQLIHDLKNVAPHADISVKLVSEVGVGTIAAGVAKCKSDHVVIAGHDGGTGASPWSSIKHAGGPWEIGLAETQQTLVLNRLRSRIRVQADGQMKTGRDVAIGALLGADEFGFATAPLVVEGCIMMRKCHLNTCPVGVATQDPVLRAKFSGKPEHVVNYFFFIAEEVRLIMAQLGIRKFDDMIGRVDLLDTKKGISHWKARGLDFGRLFAQSTAPADVPRFHTETQDHNISATLDRRLIEKSRPAIERGERVRFMEVAKNVNRTVGAMLSGAVTRVHPEGLPDDTIHIQLEGTGGQSFGAFLTRGITLYLIGDANDYTGKGLSGGRIVVRPSLDFRGEAARNTIVGNTVMYGATEGESYFAGVAGERFAVRLSGATAVVEGTGDHGCEYMTGGTVAVLGKTGRNFAAGMSGGVAYVYDEDGEFASRCNMAMVTLEKVTTVAEQTANVHRNIWHRDQTDEATLRKLLEDHNRWTGSKRARELLDDWKVARTKFVKVFPTEYKRALAEIYARRVVAESPTPPVVDSKKSKEAAPAK","segs":[[459,476],[783,795]],"coils":[],"tmhmm2":{"tms":[],"topology":[["O",1,1582]]}},{"pfam31":[{"name":"Oxidored_molyb","score":96,"bias":0,"c_evalue":1e-31,"i_evalue":1.8e-27,"hmm_from":10,"hmm_to":172,"hmm_cov":".]","ali_from":109,"ali_to":262,"ali_cov":"..","env_from":101,"env_to":262,"env_cov":"..","acc":0.92}],"agfam2":[],"ecf1":[],"stp":{"version":null},"id":"c0huLLjawmrhfmJvm2tTLw","length":328,"sequence":"MTPRPSEITPRAVYENRRAWLRRAAGLSVGAALAPAAQPVTAGTAPAAVDPAPRPGRRSPLPATPSTVPGARTVEALTPYELVTQYNNFYEFGVDKEDPARLAHRMRLRPWTVQVDGLVARPRTFDIDELLRLAPMEERIYRLRCVEGWSMVVPWIGYPLAALIERVQPLGSAKYVEFHTLADRETMPGLRSNVLLWPYVEGLRLDEARHPLTLLTFGLYGELLPAQNGAPLRVVVPWKYGFKSGKSIVRIRFVERQPATAWTVAAPHEYGFYANVNPDVPHPRWSQATERRLGQGGLFAPRIKTLLFNGYAEQVGHLYAGMDLRRHY","segs":[[24,42]],"coils":[],"tmhmm2":{"tms":[],"topology":[["O",1,328]]}},{"pfam31":[{"name":"Porin_4","score":81.9,"bias":36.5,"c_evalue":3.8e-27,"i_evalue":6.3e-23,"hmm_from":2,"hmm_to":309,"hmm_cov":"..","ali_from":10,"ali_to":398,"ali_cov":"..","env_from":8,"env_to":401,"env_cov":"..","acc":0.72}],"agfam2":[],"ecf1":[],"stp":{"version":null},"id":"c0x0nOTdEKhMVv_0fGhzSg","length":418,"sequence":"MKTTIKLAVASALVAAASSANAGIIIPAGDWTLDIGGVVNAYYTSTRQSGDLKGANTLGGSNSTGESTESNITTGLLPNYLSVSGKTRQNDLDVAFTISINPGASTTQSGKQSAHQENRQAFLTFGDKSWGSIKLGKDLGIYASDAILNDMTLLGVGSGAGLLAGNTTTLGRIGTGFVYADWKSQVAYTSPNWNGFQFTAGVTQAWNAQAVGQNTFYYGGVYTDQGVFGSSTSSSRGGSSPAFEAKASYEWAGDVSGKVWASMISQKVKNLTYYGNDNGDETARAFDIGATVNVAGFGLTGYYNDGKGIGTTVQLRDGFDALGKRRDSKDWYVQGTYTIPTVGTKLGLAYGKSKLEGNSAASDVMAGNDYENKMWTVGAYHPVTKHLNLVAEYSDVKTEVGSLDGKSKTVSLGAILFF","segs":[[7,20],[59,75],[153,165],[229,240]],"coils":[],"tmhmm2":{"tms":[[7,29]],"topology":[["i",1,6],["M",7,29],["O",30,418]]}},{"pfam31":[{"name":"PagL","score":95,"bias":1,"c_evalue":2.2e-31,"i_evalue":3.7e-27,"hmm_from":2,"hmm_to":134,"hmm_cov":".]","ali_from":47,"ali_to":179,"ali_cov":"..","env_from":46,"env_to":179,"env_cov":"..","acc":0.87}],"agfam2":[],"ecf1":[],"stp":{"version":null},"id":"C1H94QZ5YHujvrkEVFvdsA","length":181,"sequence":"MRTSSASRPYAFSRHALLATILAATCLAQARASELSALWGAYRGYHNTTLAYQTDPFWVHDFAHSKLDLSLEGSVGQVTGPSGSDHQSLWHVGLTPMARWWLTPQSGIELGIGANVFSGTHLGDKRISTAYQFGDSIGVFHRFASTPWSLGLRLTHYSNADIKRPNPGQDYLQLRVAYNFD","segs":[[16,30]],"coils":[],"tmhmm2":{"tms":[],"topology":[["O",1,181]]}},{"pfam31":[{"name":"PilP","score":120.5,"bias":0,"c_evalue":3e-39,"i_evalue":5.1e-35,"hmm_from":1,"hmm_to":146,"hmm_cov":"[.","ali_from":38,"ali_to":183,"ali_cov":"..","env_from":38,"env_to":184,"env_cov":"..","acc":0.95}],"agfam2":[],"ecf1":[],"stp":{"version":null},"id":"C81ltLAG6cFwevKdsaSttw","length":188,"sequence":"MLMFPNNLLMQSSTFLRVSLVGVLMAGLQACGGGSAQDLRDFVETAYQDKKPDIEPLPVIEPYQGFTYSAFDLNDPYSPGNIINARDAESRVAAQRDVNRRREALEEFPLDALAMVGTMSQNGAPWVIVQTAIGTAHLATIGNYLGQNEGKIKEIFPEEQRIVIEESVLDPAGRLVAREVEMTIDELQ","segs":[],"coils":[],"tmhmm2":{"tms":[],"topology":[["O",1,188]]}},{"pfam31":[{"name":"DHQ_synthase","score":370.6,"bias":0,"c_evalue":5.6e-115,"i_evalue":3.1e-111,"hmm_from":2,"hmm_to":261,"hmm_cov":"..","ali_from":67,"ali_to":324,"ali_cov":"..","env_from":66,"env_to":325,"env_cov":"..","acc":0.99},{"name":"Fe-ADH_2","score":55.8,"bias":0.1,"c_evalue":8.6e-19,"i_evalue":4.8e-15,"hmm_from":2,"hmm_to":203,"hmm_cov":"..","ali_from":17,"ali_to":237,"ali_cov":"..","env_from":16,"env_to":269,"env_cov":"..","acc":0.76},{"name":"Fe-ADH","score":36.2,"bias":3.6,"c_evalue":5e-13,"i_evalue":2.8e-9,"hmm_from":4,"hmm_to":299,"hmm_cov":"..","ali_from":15,"ali_to":320,"ali_cov":"..","env_from":14,"env_to":334,"env_cov":"..","acc":0.71}],"agfam2":[],"ecf1":[],"stp":{"version":null},"id":"c81uDQ6JhzAwBwfKSaRnvQ","length":357,"sequence":"MQTLNVDLANRSYPIHIGRHLLTDANLILPHLKRKHVAIVTNTTVAPLYLDQLTQTLQAAGVSVIPIILPDGEAYKNTETLNKIYDVLLQNRCERSTTLIALGGGVIGDLTGYAAATYLRGVPFIQIPTTLLSQVDSSVGGKTGINHPLGKNMIGAFYQPQVVLADIDTLKTLPARELSAGMAEVIKYGLIRDAEFFDWLEAHIEPLMALDENAISEAIYRSCRNKAEVVARDEHETGERALLNLGHTFGHAIENAMGYGVWLHGEAVAAGTMMAADLSQRMGWLNAAEVARIHALLTKARLPLDAPKLSADKYLDLMQMDKKVADGKIRLVLQQGIGKSVITSDYDADKLRATLSL","segs":[],"coils":[],"tmhmm2":{"tms":[],"topology":[["O",1,357]]}},{"pfam31":[{"name":"SKI","score":175.1,"bias":0,"c_evalue":6.3e-56,"i_evalue":1.1e-51,"hmm_from":1,"hmm_to":157,"hmm_cov":"[.","ali_from":1,"ali_to":157,"ali_cov":"[.","env_from":1,"env_to":158,"env_cov":"[.","acc":0.97}],"agfam2":[],"ecf1":[],"stp":{"version":null},"id":"cAZpOBBDJNsQY8p8vg6B2A","length":167,"sequence":"MGSGKSTIGRLLSGELNQEYVDSDREIEARAGADIPWIFDVEGEPGFRNREQAVIELLTQRENIILATGGGAVLRPENRANLQANGFVVYLKTSVDQQLERTARDKNRPLLQDDDPRGVLTKLMAERDPLYSACCDLVVKTDKRHPRSVVAEIVRQLNKQRALSNPV","segs":[],"coils":[],"tmhmm2":{"tms":[],"topology":[["O",1,167]]}},{"pfam31":[{"name":"DHQ_synthase","score":349.5,"bias":0,"c_evalue":1.1e-108,"i_evalue":9e-105,"hmm_from":2,"hmm_to":261,"hmm_cov":"..","ali_from":73,"ali_to":336,"ali_cov":"..","env_from":72,"env_to":337,"env_cov":"..","acc":0.98},{"name":"Fe-ADH_2","score":40.4,"bias":0.1,"c_evalue":3e-14,"i_evalue":2.5e-10,"hmm_from":19,"hmm_to":186,"hmm_cov":"..","ali_from":40,"ali_to":221,"ali_cov":"..","env_from":23,"env_to":275,"env_cov":"..","acc":0.7}],"agfam2":[],"ecf1":[],"stp":{"version":null},"id":"ccdrrPQAmmjgwy3mO9-wdA","length":371,"sequence":"MRGFAVTISLQIELGARSYPILIGAGLLDHSATWDGLPAATQALIVTNTTVGPLYAARLQQALAGRFGQVHVLQLPDGEGYKSWDSLNQVFDALLSHACDRKTMLFALGGGVVGDLTGFAAACYMRGVPFVQVPTTLLAQVDSSVGGKTAINHPLGKNMIGAFYQPLRVVCDLDTLRTLPAREISAGLAEVIKYGPICDLAFLDWIDSNLEALRRLDPAALAYAVRRSCEIKAAVVGQDERETGLRAILNFGHTFGHAIEAGLGYGQWLHGEAVGCGMVLAARLSQRLGLLSAQRVQHLSDLIGRAGLPVRAPRLEPDPVANASRYLDLMRIDKKSEAGQLRFVLVDDAGAPHLQPVPDALVREVIEAGCA","segs":[],"coils":[],"tmhmm2":{"tms":[],"topology":[["O",1,371]]}},{"pfam31":[{"name":"Y1_Tnp","score":55.9,"bias":0,"c_evalue":2.5e-19,"i_evalue":4.1e-15,"hmm_from":6,"hmm_to":120,"hmm_cov":"..","ali_from":14,"ali_to":123,"ali_cov":"..","env_from":10,"env_to":124,"env_cov":"..","acc":0.92}],"agfam2":[],"ecf1":[],"stp":{"version":null},"id":"cEVqp8nLJAN7Cwt14eTotg","length":232,"sequence":"MARLSRLSIPGFPHHVVQRAIDRRTAFLDEADFRAMLGDLADACDQEAVSVHAYVLMPDHFHLVCTPEGPSSLSRAMQAVGRRYVRRFNRRHARNGALWEGRFRCTVLDADDYLLDVMRYVETEPARSALLGDAAAYPWSSMAHHLGMRVDPLIRDAPRFWALGNTPFERQAAYGRLCAVPMDAERMQRIREATHHGWPLGSPQFVAGLAEKTSRRLTPMTPGRPRLREPGS","segs":[[82,94]],"coils":[],"tmhmm2":{"tms":[],"topology":[["O",1,232]]}},{"pfam31":[{"name":"PilO","score":151.9,"bias":1.7,"c_evalue":7.3e-49,"i_evalue":1.2e-44,"hmm_from":2,"hmm_to":146,"hmm_cov":".]","ali_from":50,"ali_to":194,"ali_cov":"..","env_from":49,"env_to":194,"env_cov":"..","acc":0.97}],"agfam2":[],"ecf1":[],"stp":{"version":null},"id":"CGp_wQLDTWDZS80G4EMLMw","length":199,"sequence":"MTLDDLNNLDPQQFGNWPIPVKGIIIALLCVALLGAGYWFITKEQLIKLDGLKNKEVSLKQEFTRKQKRANTLQQLKDQLAQIEEIFGELLKRLPKEAEVPELLRQISSYAQSNNLDVKYFKPERERSGSDAFYKELPITIRLQGSYHALGQFSADIARMERIVTQHNISIAPVANTAGELLMSTTAKTYRYKEDDEEK","segs":[],"coils":[[66,93]],"tmhmm2":{"tms":[[20,42]],"topology":[["o",1,19],["M",20,42],["i",43,199]]}},{"pfam31":[{"name":"Ferric_reduct","score":57.3,"bias":11.4,"c_evalue":8.9e-20,"i_evalue":1.5e-15,"hmm_from":2,"hmm_to":124,"hmm_cov":"..","ali_from":67,"ali_to":179,"ali_cov":"..","env_from":65,"env_to":180,"env_cov":"..","acc":0.87}],"agfam2":[],"ecf1":[],"stp":{"version":null},"id":"cH7llh8pD-KGHC65CoCSOg","length":226,"sequence":"MKSGIPSNQRSAAPAGATVNAALLRRMAVIKPVVFLLCLYPLLRLVWFGVNGGLGANPVEFVTRSTGLWALVFLCITLAVTPARRLTGWSAWLRLRRMLGLFSFFYAALHFLTYVWLDQFFDVAAIARDIAQRPFILVGFAAFVLLVILATTSPKAAVRRLGRRWQLLHRTIYAAAGLAILHFWWMKAGKHDLAQPQLYAVIVIVLLLARLLWLAIERTRREASPR","segs":[[198,216]],"coils":[],"tmhmm2":{"tms":[[28,50],[65,87],[99,117],[132,154],[167,186],[196,214]],"topology":[["i",1,27],["M",28,50],["o",51,64],["M",65,87],["i",88,98],["M",99,117],["o",118,131],["M",132,154],["i",155,166],["M",167,186],["o",187,195],["M",196,214],["i",215,226]]}},{"pfam31":[{"name":"PilO","score":159.1,"bias":0.4,"c_evalue":4.5e-51,"i_evalue":7.4e-47,"hmm_from":1,"hmm_to":146,"hmm_cov":"[]","ali_from":51,"ali_to":200,"ali_cov":"..","env_from":51,"env_to":200,"env_cov":"..","acc":0.98}],"agfam2":[],"ecf1":[],"stp":{"version":null},"id":"CiaZJ169yhmhJDt1xDoDfA","length":214,"sequence":"MTLDELRNLDLDINRGGEWPAPVKALVMLAIFAAACGLGWYLDTSDLLDGLAQEQQKEQQLRDEFRSRQRVVANLDAYRAQIGELETMLGDMLRQLPTRTEMPNLLEDISNQGRANGLVFTLFKPLDELPREFYAAKPIQIKAQATYHQFGAFVSSIAALPRIVTLEAVSLSAQPMKDFNRDSPEPLNIEATLQTYRYLDEDTEAAPKPAGKRK","segs":[],"coils":[],"tmhmm2":{"tms":[[20,42]],"topology":[["o",1,19],["M",20,42],["i",43,214]]}},{"pfam31":[{"name":"DUF2970","score":60.9,"bias":0.7,"c_evalue":4.2e-21,"i_evalue":7.1e-17,"hmm_from":5,"hmm_to":56,"hmm_cov":".]","ali_from":7,"ali_to":57,"ali_cov":"..","env_from":4,"env_to":57,"env_cov":"..","acc":0.97}],"agfam2":[],"ecf1":[],"stp":{"version":null},"id":"CIPr1wURTrqd9aXgyBZW0A","length":58,"sequence":"MSWKHRLQAVVAALFGVQSEKNRQLQFRGSPWPYIGLGATAILLFVLLLLGVVRLVLR","segs":[[43,57]],"coils":[],"tmhmm2":{"tms":[[35,57]],"topology":[["o",1,34],["M",35,57],["i",58,58]]}},{"pfam31":[{"name":"SKI","score":182.1,"bias":0,"c_evalue":8.5e-58,"i_evalue":7.1e-54,"hmm_from":1,"hmm_to":157,"hmm_cov":"[.","ali_from":13,"ali_to":169,"ali_cov":"..","env_from":13,"env_to":170,"env_cov":"..","acc":0.98}],"agfam2":[],"ecf1":[],"stp":{"version":null},"id":"CjQ-IKNllanWndjZVGgr0g","length":180,"sequence":"MHPNENIFLVGPMGAGKTTIGRLVARSLSREFLDSDHEIEARTGADIPWIFDVEGESGFRRRERLAIDDLTQLKGVVLATGGGAVLDPDNRRHLGSRGMVVYLCTSVDQQLDRTRKDRNRPLLQTEDPRRRLEELMAIRDPLYREIADLVIETDGRTARSVASEIVRKLRLGPDAPEARE","segs":[[75,86]],"coils":[],"tmhmm2":{"tms":[],"topology":[["O",1,180]]}},{"pfam31":[{"name":"PilN","score":61.4,"bias":0.1,"c_evalue":3.6e-21,"i_evalue":6e-17,"hmm_from":1,"hmm_to":72,"hmm_cov":"[.","ali_from":100,"ali_to":171,"ali_cov":"..","env_from":100,"env_to":176,"env_cov":"..","acc":0.92}],"agfam2":[],"ecf1":[],"stp":{"version":null},"id":"cK0g6yFfrypowrtRrmpL6Q","length":190,"sequence":"MTRINLLPWREARRAQRQRALASMLIAAALVAIGIGFLVYTEIDRRITFQQERNDYLRGEIARLKKAAEELQELQKTKNRLVERLSVIQKLQTSRPGMVRMLDKLVRLVPQDIYLTEFKTSNNQIVLKGMAKSDNVISDFMRTIRNSELFGEPALQVIETRNVNNIQARVFDLILPLKLDAEKAVAGGKT","segs":[[12,22],[25,36]],"coils":[[54,91]],"tmhmm2":{"tms":[[21,43]],"topology":[["i",1,20],["M",21,43],["O",44,190]]}},{"pfam31":[{"name":"DAHP_synth_1","score":39.5,"bias":0,"c_evalue":1.5e-14,"i_evalue":2.6e-10,"hmm_from":63,"hmm_to":205,"hmm_cov":"..","ali_from":116,"ali_to":254,"ali_cov":"..","env_from":94,"env_to":261,"env_cov":"..","acc":0.92}],"agfam2":[],"ecf1":[],"stp":{"version":null},"id":"cMj_DL0R8alm3TVAn_QRng","length":281,"sequence":"MIIVMQAHTTDDSIQAVVQFINQKGLKEHISRGTERTIIGAMGDVRVVDAAEIEQLPQVERAINIVHEWRMVSKEAALQNTEITVRGVTFGGNTPIKHIGSLKTDDAILLDPFYLPSNPYLFSGCKTEKEISNQISLHHQNNQPVIIKIHDSKHIQAAFNMQADMIYIGGDLVENRYVLHELGSLNIPVIVCKHATHTVKDWLLAAEQIVLRGNQHVILGDAGTLNPTSEMLRLDVDATVAAKQLSHLPVLADIRLLAHRFMPQETLIQLATIAGVDMIAK","segs":[],"coils":[],"tmhmm2":{"tms":[],"topology":[["O",1,281]]}},{"pfam31":[{"name":"Secretin","score":161.1,"bias":5.9,"c_evalue":4.2e-51,"i_evalue":1.8e-47,"hmm_from":1,"hmm_to":170,"hmm_cov":"[]","ali_from":549,"ali_to":706,"ali_cov":"..","env_from":549,"env_to":706,"env_cov":"..","acc":0.94},{"name":"STN","score":41.8,"bias":0,"c_evalue":1.5e-14,"i_evalue":6.4e-11,"hmm_from":2,"hmm_to":51,"hmm_cov":"..","ali_from":312,"ali_to":358,"ali_cov":"..","env_from":311,"env_to":359,"env_cov":"..","acc":0.93},{"name":"Secretin_N","score":40.7,"bias":0.2,"c_evalue":5e-14,"i_evalue":2.1e-10,"hmm_from":1,"hmm_to":82,"hmm_cov":"[]","ali_from":384,"ali_to":463,"ali_cov":"..","env_from":384,"env_to":463,"env_cov":"..","acc":0.93},{"name":"AMIN","score":36,"bias":0.1,"c_evalue":1.2e-12,"i_evalue":5.1e-9,"hmm_from":6,"hmm_to":98,"hmm_cov":".]","ali_from":37,"ali_to":126,"ali_cov":"..","env_from":31,"env_to":126,"env_cov":"..","acc":0.89}],"agfam2":[],"ecf1":[],"stp":{"version":null},"id":"CmxR-k932EZgerYU9ELVcg","length":712,"sequence":"MKTMTLTHLACTMLLAGLTQVVWAANGITGIELIKNSQDQQVLALTFNSALPAAPNSFAISNPPRVAFDFPDTRNLTGKNQLPFAASLLNTATLVEGQGKARLVLNLSKSTAYTSAVQDNKLLITLNGPSNTSPQSPVVGRTETPTEILPPVVAAAPHAIAPNGVVQNVDFKRGDNGEARILIDLNSANTPVDIKREGKSVIIDLAGVKVPRHLERRLDVTDFATPARRVDATNQGSGSRIAVQSEGDWAYSSYQTDKRLVVEVRKSSAEEVEAALLAQGKANYKGEKLSLNFQNVEVRSLLQVIAEFTGMNIITSDSVNGTLTLRLKDVPWDQALDLILAQKNLEKRQIGNVVRIAPREELLAIERQAAESQKQRTTNEPIITETFQIKYRAAEEIREALKDLAGFYNESSTSAQGNSSTSNSTKAAILVDPRSNKIIIRERISVIEEIRKVIQTLDMPLRQVLIEARIVEAKDNFQRDLGVRLQYTRAGGDTSVGSLANDTKIPLGGIPGGDVTFNPNVSLPSSLSGASIAAIFRNASSIIGLELSAMQAEDRGKVVSSPRILTADRTKATITEGTEIPYQTVDDNGKSSTTFKKANLSLSVTPQVTPEDDIVLKLNITKDTPNTKLKVGENPAIDNKTVDTEVRVENGGTVVIGGIYIQEQNTVENRVPILGDLPVVGALFRNSSNTNNRRELLVFITPRIVENEFISR","segs":[[150,162],[269,278],[409,425],[437,454]],"coils":[],"tmhmm2":{"tms":[],"topology":[["O",1,712]]}},{"pfam31":[{"name":"Oxidored_molyb","score":104.8,"bias":0,"c_evalue":2.1e-34,"i_evalue":3.5e-30,"hmm_from":8,"hmm_to":172,"hmm_cov":".]","ali_from":106,"ali_to":261,"ali_cov":"..","env_from":99,"env_to":261,"env_cov":"..","acc":0.94}],"agfam2":[],"ecf1":[],"stp":{"version":null},"id":"CnqAAaUeofcF_SMKxZ9ebw","length":331,"sequence":"MLIKTDRWLRGEDIPAGEITPQHIFEQRRRFLAAAAMGAAGATLAPWASREAFAANAPLAKLAAKPNPAYTIVEKATPYDQVTTYNNFYEFGTDKSDPARYAGTLRPHPWQVSVEGLVKSPKTYDLDDLMKLAPMEERIYRLRCVEGWSMVIPWVGFPLAELIKRVEPQGSAKYIQFISLADKRQMPGVSSPVLEWPYSEGLRLDEAMHPLALLTFGLYGQVLPNQNGAPVRVVLPWKYGFKSAKSIVKIRFVDKQPPTSWNIAASNEYGFYSNVNPTVDHPRWSQATERRIGEDKGGFGGLFAPKRKTLMFNGYDQVAPLYAGMDLRKNF","segs":[[33,48],[54,69]],"coils":[],"tmhmm2":{"tms":[],"topology":[["O",1,331]]}},{"pfam31":[{"name":"Peptidase_M20","score":131.4,"bias":0.1,"c_evalue":5.7e-42,"i_evalue":3.2e-38,"hmm_from":2,"hmm_to":206,"hmm_cov":"..","ali_from":85,"ali_to":411,"ali_cov":"..","env_from":84,"env_to":412,"env_cov":"..","acc":0.94},{"name":"M20_dimer","score":34.8,"bias":0,"c_evalue":2.1e-12,"i_evalue":1.2e-8,"hmm_from":4,"hmm_to":107,"hmm_cov":"..","ali_from":215,"ali_to":316,"ali_cov":"..","env_from":212,"env_to":318,"env_cov":"..","acc":0.88},{"name":"Peptidase_M28","score":24.6,"bias":0,"c_evalue":2.8e-9,"i_evalue":0.000016,"hmm_from":3,"hmm_to":82,"hmm_cov":"..","ali_from":70,"ali_to":149,"ali_cov":"..","env_from":68,"env_to":196,"env_cov":"..","acc":0.84}],"agfam2":[],"ecf1":[],"stp":{"version":null},"id":"CNwubDFT9cTUsEoh-u3PbQ","length":416,"sequence":"MQGLNINADRLWQSLMAIGDIGHVDVPGSKVGGCHRLALSEKDLRGRQLFIDWCQAEGCSLRIDAIGNLFLRRPGRNNDLAPIVTGSHLDTQPTGGKFDGIYGCLAGLEAIRALNERGIETERPIEVVVWTNEEGARFKPAMLGSGVFAGVFTLEEALAKEDADGVSVAQALQQAGYDTDSRTQTAIHRYFELHIEQGPVLEANNIDLGIVSGVLGMRWYRVNVSGQSCHAGPSPMEMRNDALVGSAKMISELTEMAAAGGPSTRCTIGELEIPSASCNVSPGEVIFSLDLREASQEALQALEDKARALIEALAAARNLSVSIEQFWELPASPFDSGAIEQIRTAASESMPTEQSMTLVSGAGHDAVYISRVAPTAMIFVPSENGLSHNEKEYTPPEQLAKGANLLLHTLLQAANS","segs":[[306,317]],"coils":[[291,319]],"tmhmm2":{"tms":[],"topology":[["O",1,416]]}},{"pfam31":[{"name":"Secretin","score":151.4,"bias":3.7,"c_evalue":3.8e-48,"i_evalue":1.6e-44,"hmm_from":1,"hmm_to":169,"hmm_cov":"[.","ali_from":719,"ali_to":870,"ali_cov":"..","env_from":719,"env_to":871,"env_cov":"..","acc":0.93},{"name":"Secretin_N","score":64.5,"bias":0.8,"c_evalue":2e-21,"i_evalue":8.2e-18,"hmm_from":2,"hmm_to":82,"hmm_cov":".]","ali_from":529,"ali_to":621,"ali_cov":"..","env_from":528,"env_to":621,"env_cov":"..","acc":0.92},{"name":"AMIN","score":46.2,"bias":0.4,"c_evalue":8.1e-16,"i_evalue":3.4e-12,"hmm_from":7,"hmm_to":92,"hmm_cov":"..","ali_from":197,"ali_to":278,"ali_cov":"..","env_from":190,"env_to":284,"env_cov":"..","acc":0.86},{"name":"STN","score":42.7,"bias":0,"c_evalue":7.7e-15,"i_evalue":3.2e-11,"hmm_from":1,"hmm_to":51,"hmm_cov":"[.","ali_from":455,"ali_to":502,"ali_cov":"..","env_from":455,"env_to":503,"env_cov":"..","acc":0.96}],"agfam2":[],"ecf1":[],"stp":{"version":null},"id":"cqb4p9ul7hBXBD1bibI_JQ","length":877,"sequence":"MNWTNQGRNIMKQQTLILRTIMATAGRCLALLLALAGTTVTASGAEIQSLVWEPGSDTPVLQVRMSGEGAYTTQVLEDGQRLRISFPDSSMGPALAEIQGLDKVKGVYPYLADNGTAVVVDLLMNEPGQLDVQKAEYGYRVVASSSAAPSSTAAVPAPATVAVAPKAEAPAPEQPAAAPAVDDRNSIEDIVYTKLPGDRIQITFKMTKPPVEPNAFTITNPARISLDFPNTRVGLEKKSLAVKEAAVTSVTAIEAEDRTRVVLSLIKPVAYSTSIEGNNFAVTVEAPVSAIAGAVEPKTTHFASTRKAGKFSLKGIDFRRGPQGDGKIIINLSDPAVGIDIREQAGEIMLDFLNTAAPAELQRRLDVVDFATPVQTIDTFVQGKNTRMIITPKGKYEHLAYQTGNVFTVSVKPVIEKPDEKKVDEFGYSGEKLSLNFQNIEARAALQVLADFTGLNFVVSDTVRGSLTLRLKDVPWDQALDLILDSKNLAMRRKGNVITVAPAPEVAAKEKANLEATKAVVELEPLVSELIQINYAKAEDIASLLKSIKAVTTASAQEHPVFGSAATGATVERSSSSNTLLSPRGQVTVDERTNSLLIQDTPGKIREVRQLIAKLDQPVRQVMIESRLVEATDNFSKSLGVRFGTKYTDTSPSGRGGAVSGTVSDSSSIVAAGTLSANSSGLNVNLPSPGIGTSVAGSIGITIAKVGSNGGLLNLELSALEQEGNGKVISSPRIITANQKKAVIEQGQERVFTTSVLGVGSVVTKKATLKLEVTPQITPDDRVNLEVNITKDNFTDAINGVLNIKDIKTQVLLDNGETVVIGGIYEQDKTDTITKVPFLGDLPLLGWLFKGKETKDNKTELLIFLTPRILSDNLSLR","segs":[[23,45],[141,181],[500,512],[708,721],[751,764]],"coils":[],"tmhmm2":{"tms":[[21,43]],"topology":[["i",1,20],["M",21,43],["O",44,877]]}},{"pfam31":[{"name":"HlyD_D23","score":69.9,"bias":4.8,"c_evalue":4.8e-23,"i_evalue":1.6e-19,"hmm_from":58,"hmm_to":186,"hmm_cov":"..","ali_from":189,"ali_to":334,"ali_cov":"..","env_from":108,"env_to":339,"env_cov":"..","acc":0.82},{"name":"HlyD_3","score":67.6,"bias":0.2,"c_evalue":3.7e-22,"i_evalue":1.2e-18,"hmm_from":1,"hmm_to":101,"hmm_cov":"[.","ali_from":258,"ali_to":371,"ali_cov":"..","env_from":258,"env_to":377,"env_cov":"..","acc":0.85},{"name":"HlyD","score":28.7,"bias":5,"c_evalue":2.5e-10,"i_evalue":8.2e-7,"hmm_from":12,"hmm_to":61,"hmm_cov":"..","ali_from":116,"ali_to":368,"ali_cov":"..","env_from":28,"env_to":381,"env_cov":"..","acc":0.76}],"agfam2":[],"ecf1":[],"stp":{"version":null},"id":"CqETa2KZtONbZrf_Ae29Fg","length":394,"sequence":"MTSHSESDQPQAAKAYRRARPSRRLKLLALLVLALLCLVWIGLALHHRLTHVSAQDARVMANQITVSSRLPGWVDAFSLIEGDHVERGQTVAQLNRRPDQLQLDTLTAGVAAMQAQLDYEQQRLALSEKQLSGGIDITDDVLATSQAAEQAAKARMVQAERTFNRSKALLESGNISKQQRDQDYYTYQAARAEYQRARQQVAVDRSATKNAQLGFLNGVQMPLPSPGILRVQLRVAEQNLARAQARLAEQKQRLDDLTVRSPSNGVINKTLIEQGEYVSAGQPIAMMHDPDKLWVQANIKETDIGELKVGQPVAIQIDAFPDLTFTGRVQVIGRAATSQFALLPDPNPSGNFTKITQRIPVRIALEKGPRDRIGPGMMVEVDIDVTAEPLRAER","segs":[[12,45],[143,159],[184,200]],"coils":[[233,260]],"tmhmm2":{"tms":[[27,44]],"topology":[["i",1,26],["M",27,44],["O",45,394]]}},{"pfam31":[{"name":"PilO","score":167.6,"bias":0,"c_evalue":1e-53,"i_evalue":1.7e-49,"hmm_from":1,"hmm_to":146,"hmm_cov":"[]","ali_from":49,"ali_to":191,"ali_cov":"..","env_from":49,"env_to":191,"env_cov":"..","acc":0.99}],"agfam2":[],"ecf1":[],"stp":{"version":null},"id":"cQnpTBbgZJxYc4geZao-og","length":193,"sequence":"MNIKELNEIDFNNIGEASWAVKALILIVIVLAILGLSYYFFIGDQRTDLERAENREEQLRAEFEDKQQRAANLGAYEEQLEEMERMFASLLELLPSSAEIPSLLVDISQTGLQAGLEIELFEPRGENRRDFYAEVPIRLRVRGDYEDLAEFVSGTSALPRVVTMHDMHIRRGNSDNDLLMDATARTYRYLEDH","segs":[[20,34],[88,104]],"coils":[[42,93]],"tmhmm2":{"tms":[[20,42]],"topology":[["o",1,19],["M",20,42],["i",43,193]]}},{"pfam31":[{"name":"Meth_synt_2","score":495.5,"bias":0,"c_evalue":7.6e-153,"i_evalue":6.4e-149,"hmm_from":1,"hmm_to":323,"hmm_cov":"[.","ali_from":431,"ali_to":753,"ali_cov":"..","env_from":431,"env_to":754,"env_cov":"..","acc":1},{"name":"Meth_synt_1","score":407.5,"bias":0,"c_evalue":4.9e-126,"i_evalue":4.1e-122,"hmm_from":3,"hmm_to":309,"hmm_cov":"..","ali_from":5,"ali_to":313,"ali_cov":"..","env_from":3,"env_to":317,"env_cov":"..","acc":0.98},{"name":"Meth_synt_2","score":30.5,"bias":0,"c_evalue":2.4e-11,"i_evalue":2e-7,"hmm_from":124,"hmm_to":305,"hmm_cov":"..","ali_from":157,"ali_to":331,"ali_cov":"..","env_from":139,"env_to":341,"env_cov":"..","acc":0.85},{"name":"Meth_synt_1","score":19.7,"bias":0,"c_evalue":5.6e-8,"i_evalue":0.00047,"hmm_from":147,"hmm_to":289,"hmm_cov":"..","ali_from":550,"ali_to":697,"ali_cov":"..","env_from":520,"env_to":720,"env_cov":"..","acc":0.73}],"agfam2":[],"ecf1":[],"stp":{"version":null},"id":"Cr4bO6gWM3Tm3GAwp1iMQA","length":762,"sequence":"MTIAQNLGFPRIGERRELKKATEAYWKGDLDRKGLESTGTELRQSNWEKQKAAGVDLIPSNDFSYYDQVLDMMCLVGNIPERFGWSGGNVDLDTMFAIARGIQGGGKDAIAAEMTKWFDTNYHYIVPEFTPKTQFSLASTKVFDEFDEAKKLGITTKPVLVGPVTYLTLGKVTEGDFDKLSLLDDLVGVYEQILSKLASQGAEWVQIDEPVFSLDLSKAQQDALRAAYDRLSKVAGIKIMVANYFNDLADNRELFTSLPVDALHLDAVRGAEDIEPVAARVGDKTSLSVGIVDGRNIWATDLEKSLSTLKTAHGELGSDRLMVGPACSLLHSPVTLRSEEKIDAEFKSWLAFAEEKLDELVFLARAADGQVDQQKLASNKEALANRAESARIHDEAVQRRVAGITAKDYARGSAYPERARKQHTKLGLPAFPTTTIGSFPQTQDVRQARAAHKKGKMSDAEYDAFLEKQIQDAVKMQEDMGFDMLVHGEFERNDMVEYFGEKLSGYAFTQFGWVQSYGTRYVKPPIIYGDVSRSEPMTVKWSKYAQSLTDKPMKGMLTGPVTMVQWAFVRDDQPRSETVKQVALGIRDELVDLEAAGLAAIQCDEAAFREGLPLRRADWDAYLDWATKSFRLTASGVRDETQVHTHMCYSEFNDIIESIAAMDADCISIETSRSQMELLDSFVKFQYPNEIGPGVYDIHSPRVPNKQEMIQLLEKARDVLPAERIWVNPDCGLKTRGWAEVKPALQHMVDAAKELRETTKAA","segs":[],"coils":[],"tmhmm2":{"tms":[],"topology":[["O",1,762]]}},{"pfam31":[{"name":"Pro_isomerase","score":157.4,"bias":2.2,"c_evalue":1.9e-50,"i_evalue":3.1e-46,"hmm_from":2,"hmm_to":157,"hmm_cov":"..","ali_from":2,"ali_to":167,"ali_cov":"..","env_from":1,"env_to":168,"env_cov":"[.","acc":0.93}],"agfam2":[],"ecf1":[],"stp":{"version":null},"id":"cREOeKn_YiAMdgGGOjtVTQ","length":169,"sequence":"MIKLHTNFGVIGIELEHEKAPITAANFEQYVKDGFYNGVIFHRVIKGFMIQGGGMDENMNEKDTRESIQNEASNGLKNDKYTIAMARTSAPHSASAQFFINTNNNDFLNYRSKEMHGREVVQEWGYAVFGKVVEGTDVVDKIEGVKTKSHGFHDDVPTEAVVITKAEIV","segs":[],"coils":[],"tmhmm2":{"tms":[],"topology":[["O",1,169]]}},{"pfam31":[{"name":"PilN","score":72.1,"bias":0,"c_evalue":1.7e-24,"i_evalue":2.8e-20,"hmm_from":2,"hmm_to":77,"hmm_cov":"..","ali_from":102,"ali_to":176,"ali_cov":"..","env_from":101,"env_to":177,"env_cov":"..","acc":0.97}],"agfam2":[],"ecf1":[],"stp":{"version":null},"id":"cS4iHpLi7E7x_DtRoh1Opg","length":191,"sequence":"MTTTINLLPWREARRKQRQQEFVAMLIFAALLAGLIFWLWKGVVEDHIAAQQTRNNHIQGEIAKLDKQIEEIKALQERRDQLVARMQVIQDLQGNRPTIVYVFDQFVRTLPDGVYFSSVDRKGDLYTINGVAESNNRVSRLMRNLEASPWFVEPNLLNVKALESGAQANTFTLTVKQGSPRGEDGKEEGKP","segs":[[26,40]],"coils":[[55,92]],"tmhmm2":{"tms":[[21,40]],"topology":[["i",1,20],["M",21,40],["O",41,191]]}},{"pfam31":[{"name":"Frataxin_Cyay","score":85,"bias":0,"c_evalue":1.8e-28,"i_evalue":3.1e-24,"hmm_from":1,"hmm_to":102,"hmm_cov":"[.","ali_from":1,"ali_to":96,"ali_cov":"[.","env_from":1,"env_to":102,"env_cov":"[.","acc":0.89}],"agfam2":[],"ecf1":[],"stp":{"version":null},"id":"CSp7JdebJwdb6zy493-JEg","length":106,"sequence":"MSETQFLHRVEETLVRIEAALDEAGVDADCSRSGHVLTIELENGAQIVVNAQAPTRQIWVASRSSGAMHFDADADRWIDRRSGAELFESLSRVVTALRGAETHLLG","segs":[],"coils":[],"tmhmm2":{"tms":[],"topology":[["O",1,106]]}},{"pfam31":[{"name":"PCRF","score":241.5,"bias":0.1,"c_evalue":7.2e-76,"i_evalue":6e-72,"hmm_from":2,"hmm_to":193,"hmm_cov":".]","ali_from":13,"ali_to":205,"ali_cov":"..","env_from":12,"env_to":205,"env_cov":"..","acc":0.99},{"name":"RF-1","score":142.5,"bias":0.8,"c_evalue":5.8e-46,"i_evalue":4.8e-42,"hmm_from":2,"hmm_to":116,"hmm_cov":".]","ali_from":213,"ali_to":322,"ali_cov":"..","env_from":212,"env_to":322,"env_cov":"..","acc":0.88}],"agfam2":[],"ecf1":[],"stp":{"version":null},"id":"Ctcc1o1Ae1smncFPkDYwkg","length":359,"sequence":"MKPSIRAKLESLAERHEEVSALLSAPEVLADADRFRQLSQEYAQLEPVAMAWRDWQTLQEALAEAQEMARDADPELRELAAAEIAQLDAQLADGERALQLLLLPNDPRDAANIFLEVRAGTGGDEAAIFAGDLFRMYARYAETRGWQVELLTESPGEHGGYKEIVARVSGRGVYSRLKFESGTHRVQRVPETESQGRIHTSAATVAILPELDEVNVQIDPKDLRIDTFRASGAGGQHINKTDSAIRITHLPSGLVVECQDERSQHKNRARALSLLAARLQDAAEAQQTAAQAQSRRLQVGSGDRSERIRTYNFPQGRVTDHRINLTLYKLGEVMNGALDEVLEPLIQEEQADRLAALAE","segs":[[58,67],[268,293]],"coils":[],"tmhmm2":{"tms":[],"topology":[["O",1,359]]}},{"pfam31":[{"name":"Sulfotransfer_3","score":139.1,"bias":0.1,"c_evalue":2.3e-43,"i_evalue":2.5e-40,"hmm_from":1,"hmm_to":217,"hmm_cov":"[]","ali_from":425,"ali_to":617,"ali_cov":"..","env_from":425,"env_to":617,"env_cov":"..","acc":0.76},{"name":"Sulfotransfer_1","score":57.2,"bias":0.3,"c_evalue":1.6e-18,"i_evalue":1.7e-15,"hmm_from":4,"hmm_to":246,"hmm_cov":"..","ali_from":426,"ali_to":652,"ali_cov":"..","env_from":423,"env_to":657,"env_cov":"..","acc":0.74},{"name":"TPR_1","score":35.9,"bias":0.3,"c_evalue":3.5e-12,"i_evalue":3.6e-9,"hmm_from":3,"hmm_to":33,"hmm_cov":"..","ali_from":82,"ali_to":112,"ali_cov":"..","env_from":80,"env_to":113,"env_cov":"..","acc":0.95},{"name":"TPR_11","score":34.7,"bias":0.6,"c_evalue":9.3e-12,"i_evalue":9.7e-9,"hmm_from":2,"hmm_to":38,"hmm_cov":"..","ali_from":88,"ali_to":124,"ali_cov":"..","env_from":87,"env_to":127,"env_cov":"..","acc":0.96},{"name":"TPR_2","score":32.1,"bias":0.3,"c_evalue":5.8e-11,"i_evalue":6.1e-8,"hmm_from":3,"hmm_to":33,"hmm_cov":"..","ali_from":82,"ali_to":112,"ali_cov":"..","env_from":80,"env_to":113,"env_cov":"..","acc":0.94},{"name":"TPR_11","score":30.2,"bias":0.4,"c_evalue":2.4e-10,"i_evalue":2.5e-7,"hmm_from":3,"hmm_to":41,"hmm_cov":"..","ali_from":123,"ali_to":161,"ali_cov":"..","env_from":121,"env_to":162,"env_cov":"..","acc":0.95},{"name":"TPR_19","score":29.1,"bias":0.1,"c_evalue":9.3e-10,"i_evalue":9.7e-7,"hmm_from":2,"hmm_to":62,"hmm_cov":"..","ali_from":91,"ali_to":151,"ali_cov":"..","env_from":90,"env_to":156,"env_cov":"..","acc":0.93},{"name":"TPR_16","score":26.4,"bias":0.4,"c_evalue":7.3e-9,"i_evalue":0.0000076,"hmm_from":2,"hmm_to":68,"hmm_cov":".]","ali_from":17,"ali_to":80,"ali_cov":"..","env_from":16,"env_to":80,"env_cov":"..","acc":0.97},{"name":"TPR_8","score":22.3,"bias":0.1,"c_evalue":8.9e-8,"i_evalue":0.000093,"hmm_from":1,"hmm_to":33,"hmm_cov":"[.","ali_from":80,"ali_to":112,"ali_cov":"..","env_from":80,"env_to":113,"env_cov":"..","acc":0.95},{"name":"TPR_8","score":20.4,"bias":0,"c_evalue":3.5e-7,"i_evalue":0.00037,"hmm_from":6,"hmm_to":33,"hmm_cov":"..","ali_from":255,"ali_to":282,"ali_cov":"..","env_from":250,"env_to":283,"env_cov":"..","acc":0.91},{"name":"TPR_10","score":17.4,"bias":0.5,"c_evalue":0.0000026,"i_evalue":0.0027,"hmm_from":3,"hmm_to":31,"hmm_cov":"..","ali_from":81,"ali_to":109,"ali_cov":"..","env_from":80,"env_to":110,"env_cov":"..","acc":0.92},{"name":"TPR_7","score":17.1,"bias":0.1,"c_evalue":0.0000034,"i_evalue":0.0036,"hmm_from":1,"hmm_to":27,"hmm_cov":"[.","ali_from":82,"ali_to":108,"ali_cov":"..","env_from":82,"env_to":114,"env_cov":"..","acc":0.89},{"name":"TPR_8","score":14.5,"bias":0.1,"c_evalue":0.000028,"i_evalue":0.029,"hmm_from":9,"hmm_to":33,"hmm_cov":"..","ali_from":122,"ali_to":146,"ali_cov":"..","env_from":115,"env_to":147,"env_cov":"..","acc":0.91},{"name":"TPR_8","score":12.3,"bias":0.2,"c_evalue":0.00014,"i_evalue":0.15,"hmm_from":2,"hmm_to":32,"hmm_cov":"..","ali_from":356,"ali_to":386,"ali_cov":"..","env_from":355,"env_to":388,"env_cov":"..","acc":0.88}],"agfam2":[],"ecf1":[],"stp":{"version":null},"id":"CTN3o2941BlVs2tqNBeWXg","length":668,"sequence":"MKQYTQQQFKFINENFQQGQRAMQMGMFGRAEKYFADIIKIAPEIIEAQNALALTYAATKQHDKAAAQFKVILRAKPNDAHTHHNLANTLYELSQFEEAIQHYQAALKINPNLVDSNIHCGIAYRAIKNYDEAIKCLHQALNLDKKSARAFHILGVIYAELDDYPRTLECLQNASGLAPMDADINISYADMLAKVDLNGSAAIKYMDICNRHPNLLKAFTLFGKHLVNMRYYDEALQCYDRALQLGANGIDTLDTLGKIYLGMGNVDAAIDNYNKALAIEPSRLSSLIGLEQAYQDDGKLDKAISICDEIIATHGDSPKGYLLKSGVLKSQANDGIAENLLRFINQDNLDESFMVDINFALGKIYDDQKNYKQAFHHYALANSIKSQKLSYDREESEASFTKLIETYNTDFFKNRQTYGTDSKLPILIIGMPRSATTLTEQIISSHPSVLGAGEVEFWSDTVNSLHYILNSKSSYPECVQDMLPAHAKEIAATYESTLLKTTGASAAPVHITDKMPHNFMSIGLIATIFPNAKIIHTKRDPVDTCLSIFFQHFNEHHSYAFDLSNLGFYYKQYERLMQHWHTVLPGRIMDIHYADTIADPEYWTRKLISHIGLEWDDACLAPHKLERSVKTPSHWQVRQPIYKTSVQRWKNYEPYIQPLIDALNVNTR","segs":[],"coils":[],"tmhmm2":{"tms":[],"topology":[["O",1,668]]}},{"pfam31":[{"name":"ACR_tran","score":780.5,"bias":30.6,"c_evalue":2.4e-238,"i_evalue":2e-234,"hmm_from":1,"hmm_to":1020,"hmm_cov":"[.","ali_from":5,"ali_to":1064,"ali_cov":"..","env_from":5,"env_to":1065,"env_cov":"..","acc":0.95},{"name":"MMPL","score":25.1,"bias":8.4,"c_evalue":8.1e-10,"i_evalue":0.0000068,"hmm_from":122,"hmm_to":305,"hmm_cov":"..","ali_from":887,"ali_to":1067,"ali_cov":"..","env_from":766,"env_to":1075,"env_cov":"..","acc":0.84}],"agfam2":[],"ecf1":[],"stp":{"version":null},"id":"CVBIQQ2wsewDiz2lhlRRhQ","length":1076,"sequence":"MIKGITEFAINRRVTVCMLAIGFILFGYIAMKEMPVTLLPSLEYPTFTIRTEFENAGPEEIELLITKPIEESVGVVKGIAKIYSVSTTGRSDVKLQFNWDADIKRAAYDVRDRMDAVQLPLDAETPILLRFNPSTDPIMQLSFSLEGVDDINQLKQLRSYADFSLKKKLDPLSGVAAVKISGGYEKEIEILPDQFKLSQLGLSISDISSRLRQENINLSGGSIKQGSKMFLVRTVNQFRNLNAIKDLIITKKDGRIIRINDVADVVLGHKDRKSINRLNGKEAIEIAIYKEGDSNTVAVAEAVKEKLEEIKDELPENTRLSIIDDQSLFIKDAIDNVISAAIIGGLLAVLMIYLFLRDVMATAIIGLLIPVSVISGFFFMYQAGVSFNIMSLGGIALAVGLLVDNGIVVLENIAAKFKRKTSHLDAVKDGAREVGGAITASTLTTIAVFLPLVFVEGIAGQLFKDQALTVTFTLIVSLVFALILIPMLSSLTHKNMKTTVDVGQQSYQVKTKMGQKVRRTRKFIFNDLIDAVLRLFTWIISWVAQLLRWLLAIPSAIVIQLYETLLSIYSRVLPWALRNRLVVMLVAGMTFAGSLSLVPKLGLELIPDLDANKIKLNFQLAEGETIERTDQLFQTMSQEFADLADVALVYGYSGEGNQLDTSPLTGGENSGQIVLNLKANADKQQIQQRLTEAFAAQPGVQSELETGQFFDLATPIEVELVGYDLALLEEGAVLVAELLNADGRFINVDDGVERGNPEVQLYFDQEKVASLGMNVAQVANNVVNNVLGKVETTVHWQDQKVELRVRTIEDQRNSVEDIRNLIINPASESPVRLSDVAEVRLSEGPGQINRRNQDRAVVVSADIQGVSLGEAVSWLKQEITELEIHPLVYAKVTGQNEDLESSNKSMIFALTLAVFLVYMILASQFESFIHPFVIIFSVPLAFIGAIWGLYLTGTTVSVVVFIGLIMLAGIVVNNAIVLIDLIKQMINKGVPLTVAIIESGQARLRPIIMTTLTTVLGLLPMVMTWGDSSAGSEIRAPMAITVIGGLLVSTMLTLVVIPVMFSLLTRDSDERTKASN","segs":[[297,311],[392,403],[725,739],[774,786]],"coils":[[300,320]],"tmhmm2":{"tms":[[13,30],[337,356],[363,385],[390,412],[433,455],[470,492],[523,542],[547,569],[581,598],[905,922],[929,951],[956,978],[1004,1026],[1041,1063]],"topology":[["i",1,12],["M",13,30],["O",31,336],["M",337,356],["i",357,362],["M",363,385],["o",386,389],["M",390,412],["i",413,432],["M",433,455],["o",456,469],["M",470,492],["i",493,522],["M",523,542],["o",543,546],["M",547,569],["i",570,580],["M",581,598],["O",599,904],["M",905,922],["i",923,928],["M",929,951],["o",952,955],["M",956,978],["i",979,1003],["M",1004,1026],["o",1027,1040],["M",1041,1063],["i",1064,1076]]}},{"pfam31":[{"name":"PilM_2","score":383.7,"bias":0,"c_evalue":1.2e-118,"i_evalue":6.6e-115,"hmm_from":1,"hmm_to":340,"hmm_cov":"[]","ali_from":12,"ali_to":351,"ali_cov":"..","env_from":12,"env_to":351,"env_cov":"..","acc":1},{"name":"FtsA","score":42.5,"bias":0,"c_evalue":1.2e-14,"i_evalue":6.4e-11,"hmm_from":1,"hmm_to":103,"hmm_cov":"[]","ali_from":194,"ali_to":345,"ali_cov":"..","env_from":194,"env_to":345,"env_cov":"..","acc":0.81}],"agfam2":[],"ecf1":[],"stp":{"version":null},"id":"CW10Txhxsydr-PAWqOJzyQ","length":352,"sequence":"MALFNKKSRYLGIDISATAVKVVELSRSGERFQVEGCAVEPLPDGAMNNRNPSDINAVGTAIRKAVKDMKSPLREAVVAVPSTSVITRTVTLPIDLDEASIQSTLEIEASQYIPFAIEEVYFDFDVVGPAPNDAAMQEVQLVASRRENVDLRVDALREAGIKASVVDVETYALENTFQLLSATLPQYGSEARFAIVDIGAWHTTLYVVREGRTIYSREHTFGGDMLTTAIADGLGISRADAELAKRSGSQDEEFASSMLAHYRNTVAEQIGQTLQFFFSSSHYSSVEHVILTGGGSLVQGLTRAVGATLQVPTVLGNPFESMSIASKVRQRELQAQAPLFATACGLALRSFD","segs":[],"coils":[],"tmhmm2":{"tms":[],"topology":[["O",1,352]]}},{"pfam31":[{"name":"LPAM_2","score":31.4,"bias":4.9,"c_evalue":6.4e-12,"i_evalue":1.1e-7,"hmm_from":4,"hmm_to":23,"hmm_cov":".]","ali_from":16,"ali_to":35,"ali_cov":"..","env_from":13,"env_to":35,"env_cov":"..","acc":0.92}],"agfam2":[],"ecf1":[],"stp":{"version":null},"id":"cy6nidPjmdcOEKk6oL94xw","length":91,"sequence":"MLRDRRIVGVLWWLCAAGLALSLSGCGQKGPLTLPPEPATAAPPTGAPTAAATAAATAAATAAADAAADAAAPYPSPSSTARAQATPHAPR","segs":[[11,27],[38,83]],"coils":[],"tmhmm2":{"tms":[[7,24]],"topology":[["i",1,6],["M",7,24],["O",25,91]]}},{"pfam31":[{"name":"BPD_transp_2","score":109.2,"bias":42.1,"c_evalue":1e-35,"i_evalue":1.8e-31,"hmm_from":6,"hmm_to":267,"hmm_cov":"..","ali_from":27,"ali_to":285,"ali_cov":"..","env_from":23,"env_to":288,"env_cov":"..","acc":0.84}],"agfam2":[],"ecf1":[],"stp":{"version":null},"id":"C-zGyiUYLqDok9DEg2Q90Q","length":319,"sequence":"MLLLFVLLAMVPVYARVQAEPFYVILFARVLIFAIAALSLDLILGVAGLVSFGHALYLGIGAYAAGILAQHGIDNGWVHVGVAVGMCAAVGLVTGLVSLRTAGIAFIMITLAFAQMGYFLAVSLKDYGGDDGLPLAAASRFGSLSLADPVTLYCVALAMLALLLLLGRRMLKARFGMTLAGIRMNPRRMRALGVATLHYTLAAYVSAAVLCGLAGVLLANLTQFVSPSTLSWTTSGELIVMVVIGGLGTFAGPVLGALAMVLVEEGLKAATEHWMVYMGPLIVVVVLVSKRGLIGVLQELDARRARGATRTRPADGAHR","segs":[[55,69],[78,93],[156,174],[207,219],[301,317]],"coils":[],"tmhmm2":{"tms":[[22,44],[51,73],[77,99],[102,124],[144,166],[197,219],[239,261],[273,295]],"topology":[["o",1,21],["M",22,44],["i",45,50],["M",51,73],["o",74,76],["M",77,99],["i",100,101],["M",102,124],["o",125,143],["M",144,166],["i",167,196],["M",197,219],["o",220,238],["M",239,261],["i",262,272],["M",273,295],["o",296,319]]}},{"pfam31":[{"name":"N_methyl","score":30.8,"bias":2.6,"c_evalue":7.3e-12,"i_evalue":1.2e-7,"hmm_from":2,"hmm_to":26,"hmm_cov":"..","ali_from":17,"ali_to":41,"ali_cov":"..","env_from":16,"env_to":42,"env_cov":"..","acc":0.91}],"agfam2":[],"ecf1":[],"stp":{"version":null},"id":"CZjnvQw7cej2Sno8vTNG6w","length":184,"sequence":"MYRLIKTEIVIMKQKHKNITGFTLIEMLITLLILSIGLLGIAALQSRGQLFTREAFITGQATNLAYDIIDKMRLNPSIAREDVLANGTGVGNGYVISSNPGGNKDCVGKNSDCSAEELRDYDQRQWYNALATNLPGGTGFIRAEDKNPVVRYTINIQWTLTDAQRDSDKDDAPTVREQIWKMDL","segs":[[24,44]],"coils":[],"tmhmm2":{"tms":[[21,43]],"topology":[["i",1,20],["M",21,43],["O",44,184]]}},{"pfam31":[{"name":"DALR_1","score":127,"bias":1,"c_evalue":9e-41,"i_evalue":3.7e-37,"hmm_from":1,"hmm_to":119,"hmm_cov":"[]","ali_from":464,"ali_to":585,"ali_cov":".]","env_from":464,"env_to":585,"env_cov":".]","acc":0.95},{"name":"Arg_tRNA_synt_N","score":88.4,"bias":0.1,"c_evalue":7.9e-29,"i_evalue":3.3e-25,"hmm_from":3,"hmm_to":85,"hmm_cov":".]","ali_from":5,"ali_to":91,"ali_cov":"..","env_from":2,"env_to":91,"env_cov":"..","acc":0.89},{"name":"tRNA-synt_1d","score":51.3,"bias":0.1,"c_evalue":1.9e-17,"i_evalue":7.8e-14,"hmm_from":166,"hmm_to":299,"hmm_cov":"..","ali_from":295,"ali_to":428,"ali_cov":"..","env_from":268,"env_to":447,"env_cov":"..","acc":0.9},{"name":"tRNA-synt_1d","score":40.1,"bias":0,"c_evalue":4.7e-14,"i_evalue":1.9e-10,"hmm_from":3,"hmm_to":79,"hmm_cov":"..","ali_from":101,"ali_to":178,"ali_cov":"..","env_from":99,"env_to":201,"env_cov":"..","acc":0.93}],"agfam2":[],"ecf1":[],"stp":{"version":null},"id":"d-1PLfjvZBcTB-9f6Tozjw","length":585,"sequence":"MKELIAQLIDTALETLIADGTLPSDIQPNIMVENTRDKAHGDFATNIALTLAKPARCNPRELAQKLCAALPASDSIEKTEIAGPGFINFFITQASAYAVIGEILAQGQQFGRTEAGSGPRVQVEFVSANPTGPLHVGHGRGAAYGATVSDLLEAAGVQVEREYYVNDAGRQMNILAVSVWLRYLELLNGELTFPANGYQGHYIRDIAHDLEKSHGDRFLRPVADLFADITPDEPAGGDKELHIDALIERAQSMLGDDYTLVFDAGLDSILSDIREDLGEFGADYQVWFSERSLTSNGDVDKALESLQAKGHLYEKDGNLWFRSTDFGDDKDRVVKRANGQTTYFASDIAYHMNKFERGFDQVVNIWGADHHGYITRVKAAIQALGYDPERLIVKLVQFAILYRGGERVQMSTRSGSFVTLRELREEVGADACRFFYVTRKADQHMDFDLDLAKSESKDNPVYYIQYAHARVCSVLRKLEEQSMAWDQNSGLQSLTRLDTEAEKDLVTTLSKYPELLQSAALNYEPHLLANYLRDLAGDFHTYYNAHKMLIDDAELRNARLTLSAAVRQVLANGLTLLGVSAPEQM","segs":[],"coils":[],"tmhmm2":{"tms":[],"topology":[["O",1,585]]}},{"pfam31":[],"agfam2":[],"ecf1":[],"stp":{"version":null},"id":"d2-uPkJE_ndIafSYpHVcgA","length":82,"sequence":"MGKVRNSLRHKSLRYLWETSLAREVRSASAEQCSTKPLLHLKQRTFLIHLSVKQTAEPEVEAGQKQLQLQHQKQLQQFQSPI","segs":[[64,79]],"coils":[],"tmhmm2":{"tms":[],"topology":[["i",1,82]]}},{"pfam31":[{"name":"PilP","score":162.9,"bias":0.1,"c_evalue":2.5e-52,"i_evalue":4.2e-48,"hmm_from":1,"hmm_to":147,"hmm_cov":"[]","ali_from":33,"ali_to":174,"ali_cov":"..","env_from":33,"env_to":174,"env_cov":"..","acc":0.97}],"agfam2":[],"ecf1":[],"stp":{"version":null},"id":"d3i1ux-AlGnvOHRUocmLkQ","length":176,"sequence":"MNLRQVQFGSFRLLPVLVLGVLLAACSGEEGDDLDQYMRDAAKGIKPQVKPLPEVKPYTALQYNADGTLVDPFRARKAANKSSALQPNLNRPKEPLEAYPLESLKYVGLLSKNKLIYALLKTPDNVVQQVKVGNYVGQNYGRVTQITDREVILNEIVQDELSGDWIERASNLALQE","segs":[[13,23]],"coils":[],"tmhmm2":{"tms":[],"topology":[["O",1,176]]}},{"pfam31":[{"name":"Pribosyltran","score":46.4,"bias":0.2,"c_evalue":1.6e-16,"i_evalue":2.7e-12,"hmm_from":5,"hmm_to":130,"hmm_cov":"..","ali_from":39,"ali_to":160,"ali_cov":"..","env_from":36,"env_to":171,"env_cov":"..","acc":0.92}],"agfam2":[],"ecf1":[],"stp":{"version":null},"id":"d4X8S1OUqkBYFblkEcCLBA","length":213,"sequence":"MQDYQREFIEFAIERGVLKFGEFTLKSGRVSPYFFNAGLFNTGEALARLGRYYAAAIEAAGVEYDVMLGPAYKGIPLAATTCVALATDHGKDVPYVFNRKEAKDHGEGGNLVGAPLQGRVLIIDDVITAGTAIREVMTLIDQAGAKPAATVIALDRQEKGKGELSAIQEVERDFGMPVVSIISFADLIDYLQQRGDRDAEVEAVLAYRERYGI","segs":[[45,56]],"coils":[],"tmhmm2":{"tms":[],"topology":[["O",1,213]]}},{"pfam31":[{"name":"Y1_Tnp","score":31.4,"bias":0,"c_evalue":9.6e-12,"i_evalue":1.6e-7,"hmm_from":7,"hmm_to":107,"hmm_cov":"..","ali_from":14,"ali_to":109,"ali_cov":"..","env_from":9,"env_to":117,"env_cov":"..","acc":0.88}],"agfam2":[],"ecf1":[],"stp":{"version":null},"id":"D9GU9AX_HlXWcuNO6Cxpgg","length":237,"sequence":"MARQPRLTVTGLPHLVLWQGHNRQPVFLDDDDRQAFLALLTDAAAREGAALHGYALLRDAVWLLLTPQRDGALPRLMQAVGRAYVRRFNQRHGRSGTLWEGRYRGTVVAPSELLAALVWLDGEPVRAGLAPMPEGWPWSSHRHYAGLAPQRGLQAPAVWWALGDTPFAREAAYRRRVHDGLPPAHAQRLRDAAVKGWPVGDAAFLAQLQAQTGRRTQPARPGRPRKSPSSDDSSVPK","segs":[[218,236]],"coils":[],"tmhmm2":{"tms":[],"topology":[["O",1,237]]}},{"pfam31":[],"agfam2":[],"ecf1":[],"stp":{"version":null},"id":"dA5t8JDRNB8twgDFMw0TJA","length":208,"sequence":"MARRYHDHHRLKILLTQECARLMAEEGIKDFGVAKRKAALRLGVSDKAALPDNVQIQQALIDYQRFFHAAGHEIHLRSLRQTALEAMRFLARFRPKLVGSVLIGTAGPHTDIQLHLFADTPKDVLMFLMDHGIPLESATRRLKANNGVYASRPVFRFTADDTCIELTVFGLLDEREAPRSPVDGRPLRRANSSEVLGLLGTNLAQGSS","segs":[],"coils":[],"tmhmm2":{"tms":[],"topology":[["O",1,208]]}},{"pfam31":[{"name":"Secretin","score":154.8,"bias":3.5,"c_evalue":3.7e-49,"i_evalue":1.5e-45,"hmm_from":1,"hmm_to":169,"hmm_cov":"[.","ali_from":548,"ali_to":702,"ali_cov":"..","env_from":548,"env_to":703,"env_cov":"..","acc":0.94},{"name":"AMIN","score":44,"bias":1,"c_evalue":4.1e-15,"i_evalue":1.7e-11,"hmm_from":11,"hmm_to":97,"hmm_cov":"..","ali_from":58,"ali_to":139,"ali_cov":"..","env_from":51,"env_to":140,"env_cov":"..","acc":0.89},{"name":"Secretin_N","score":33.4,"bias":0.1,"c_evalue":9.6e-12,"i_evalue":4e-8,"hmm_from":1,"hmm_to":82,"hmm_cov":"[]","ali_from":384,"ali_to":449,"ali_cov":"..","env_from":384,"env_to":449,"env_cov":"..","acc":0.96}],"agfam2":[],"ecf1":[],"stp":{"version":null},"id":"da6Jbrp5eXDBNiyhvM_b5A","length":709,"sequence":"MKHQILNNKWLGVVAALAMGLLAFSSPTTAAPAETAAGANTVEKVDYSELPGGKVVVNVTLKKETSQAPASFTTTTPPRIAFDFVNADNGLTKNSISIGDGLLRSINAVQANNRTRIVLNLSKTATYTSSVQGRNIVITLQPSTATGTAETTVTHFAQASVAEQQNAVTAVDFQRGRNGEGRVIVNLQEPGSGIDIRQQGKNLVVEFQNTAIAENLERRLNVTNFATPVLTVDTFKKGKNTRMVIEPKGEWEHSAYQTEKQFIVEIKPIIFDPNKIVQGSKTGFSGEKLSLDFNGIDVKSLLRIIGDFTGKNVVVSDSIQGTITLRLKDVPWDQALDIIMKQKGLGMDNLGNTLVFAPKEEIAARRKQDQDQENLIDDSKPLVTQSFQIKYQKAADIKTLISDPKQPLLSKRGTAVVDPSTNTMFVKDIDTSMTKIQEILNKIDIPSRQVLIESRIVQANDTFGKSLGARFGVVKNNALTTKGLNANDYMTSGSLSSNYSTAQNAKTTNPDDLNVNLPASATAGTVSSAALTLLRLPAGFLLNMELSAAESDSKIKTISSPRVITANQQAATFDAGTEIPYQQATSSGATSVSFKKATLGVNVTPQITPDDKINLDIEVTKDDVGQVFNGVPSIDTNKVKTKVLVDNGETAVLGGFLIESKNDSTQRVPFFSSIPVVGNLFKSNLNTHSKKELLFFITPKIMSDAMQLN","segs":[[11,23],[28,41],[144,157],[519,534]],"coils":[],"tmhmm2":{"tms":[],"topology":[["O",1,709]]}},{"pfam31":[{"name":"SKI","score":178.4,"bias":0,"c_evalue":5.7e-57,"i_evalue":9.5e-53,"hmm_from":1,"hmm_to":153,"hmm_cov":"[.","ali_from":1,"ali_to":153,"ali_cov":"[.","env_from":1,"env_to":158,"env_cov":"[.","acc":0.96}],"agfam2":[],"ecf1":[],"stp":{"version":null},"id":"D_bTfWRNOQeTGpqnLfDfRA","length":164,"sequence":"MGAGKTTIGRLLAKQLGREFYDSDVEIERKTGVKIPLIFELEGEEGFRKRETASIEELSQLDHAVVATGGGAVLNPENRRFLKNSGKIIYLRAKVHDLYQRTRNDKSRPLLQGANPRQKLEQLYIARDPIYTELADYIVDTGAQSALEITGYIEQLLLRESAQA","segs":[],"coils":[],"tmhmm2":{"tms":[],"topology":[["O",1,164]]}},{"pfam31":[{"name":"Fer4_20","score":130.5,"bias":0.4,"c_evalue":1e-41,"i_evalue":2.1e-38,"hmm_from":1,"hmm_to":112,"hmm_cov":"[.","ali_from":27,"ali_to":137,"ali_cov":"..","env_from":27,"env_to":138,"env_cov":"..","acc":0.96},{"name":"Pyr_redox_2","score":88.6,"bias":1.2,"c_evalue":1.8e-28,"i_evalue":3.7e-25,"hmm_from":1,"hmm_to":292,"hmm_cov":"[]","ali_from":150,"ali_to":464,"ali_cov":"..","env_from":150,"env_to":464,"env_cov":"..","acc":0.79},{"name":"NAD_binding_8","score":28.4,"bias":0,"c_evalue":6.3e-10,"i_evalue":0.0000013,"hmm_from":1,"hmm_to":35,"hmm_cov":"[.","ali_from":154,"ali_to":188,"ali_cov":"..","env_from":154,"env_to":198,"env_cov":"..","acc":0.95},{"name":"Pyr_redox","score":26,"bias":0.6,"c_evalue":4.5e-9,"i_evalue":0.0000093,"hmm_from":1,"hmm_to":78,"hmm_cov":"[.","ali_from":291,"ali_to":365,"ali_cov":"..","env_from":291,"env_to":369,"env_cov":"..","acc":0.89},{"name":"FMO-like","score":21.7,"bias":0,"c_evalue":2.6e-8,"i_evalue":0.000054,"hmm_from":2,"hmm_to":42,"hmm_cov":"..","ali_from":150,"ali_to":190,"ali_cov":"..","env_from":149,"env_to":217,"env_cov":"..","acc":0.92}],"agfam2":[],"ecf1":[],"stp":{"version":null},"id":"Dci4Xa9_b1taJYRxutY7eA","length":477,"sequence":"MTDRLNNDFQFIEVGRQGPEKVPAGVRKHQFAEIYEPFKSKDASSQSHRCLECGNPYCEWKCPVHNFIPNWLKLVTEGNIMEAVELSHQTNSLPEVCGRVCPQDRLCEGACTLNDEFGAVTIGSVEKYITDTAFAMGWKPDMSGVQWTDKKVAVIGAGPAGLGCADILVRNGVKPVVFDRHPEIGGLLTFGIPEFKLEKSVMSRRRDVFTEMGVEFHLNTEIGRDISMQQLMNEYDAVFMGMGTYTYMKGGFPGEELEGVHDALPFLISNVNHCMGFEKDPSEYISVKGQKVVVLGGGDTAMDCNRTSIRQGAESVICAYRRDEANMPGSKREVENAREEGVEFMFNRQPVEVVGENGKVVGVKVVATRMGEPDENGRRRAEVVPGSEEVLDADAVLVAFGFRPSPAAWLADFTIDLHDDGRIKTQAQPQEAGRFAFQTSNAKVFAGGDMVRGSDLVVTAIDEGRKAAEGILDFLEV","segs":[[240,251],[287,298],[351,366]],"coils":[],"tmhmm2":{"tms":[],"topology":[["O",1,477]]}},{"pfam31":[{"name":"Secretin","score":159.3,"bias":5.9,"c_evalue":1.5e-50,"i_evalue":6.4e-47,"hmm_from":1,"hmm_to":169,"hmm_cov":"[.","ali_from":546,"ali_to":700,"ali_cov":"..","env_from":546,"env_to":701,"env_cov":"..","acc":0.94},{"name":"Secretin_N","score":47.4,"bias":0.3,"c_evalue":4.2e-16,"i_evalue":1.8e-12,"hmm_from":2,"hmm_to":82,"hmm_cov":".]","ali_from":393,"ali_to":456,"ali_cov":"..","env_from":392,"env_to":456,"env_cov":"..","acc":0.92},{"name":"STN","score":35.8,"bias":0,"c_evalue":1.1e-12,"i_evalue":4.7e-9,"hmm_from":1,"hmm_to":51,"hmm_cov":"[.","ali_from":319,"ali_to":366,"ali_cov":"..","env_from":319,"env_to":367,"env_cov":"..","acc":0.95},{"name":"AMIN","score":30.7,"bias":0,"c_evalue":5.7e-11,"i_evalue":2.4e-7,"hmm_from":9,"hmm_to":97,"hmm_cov":"..","ali_from":55,"ali_to":139,"ali_cov":"..","env_from":47,"env_to":140,"env_cov":"..","acc":0.9}],"agfam2":[],"ecf1":[],"stp":{"version":null},"id":"-DCxkzZhnl9E9Yc_c2B4OQ","length":707,"sequence":"MANLLSSTTWQQARQRLAFTSRKWLGLVTCLLLSQTTLAEVQIVDSAFVTLPGNKLELRLDFDAAPPLPRSYKIEQPARVVLDLHGASNGLSSKSIEIKTGLVDTLHLAEVKDRVRVIANLYESVEYDTYIEGNSLFVVFGAGAGDTVAAAQPKQGMAMDNADTTNIPRPLRTQISSIDFRRVDGNIGRVFINMTDSKAGVDIIEEGNNVIVNLIGAQLPAALEERVDVQDFSTPVTFVDAMADGNNSSILIKPSALPYDYLAYQSDNQLIVDFKPVTDTEAEERQRERFPYTGEKLSLNFQDIDIRSVLQIIADVTDMNLVVSDTVSGNITLRLKNVPWDQALELVLKTKSLDKRITGNVMMIAPAAEIAERERFEIETNKQVRELKEPQTEFIQVNYAKASDIVSLLGTEQGLLSERGAVQADPRTNTLIVRDIDTSIAKIRKALKKLDIPVRQVMIEARLVTVRADLSKELGVKWGFGHVKDGGTRIALGATAPGNTAQAGGSAGLTVPSSLNVDLGATSIGASRFAIGVGSNTTLLQMELSALETDGSAEIISQPKVITANGMPARIQSGDEIPFQTVEDGEVNVEFKEVVLALDVTPQITPDNRLILDLKINQDSVGEELPNGEVGIVTNELETQVLVNNGETVVLGGVFQKEQTQSISKVPVLGDLPVLGKLFTRTNNSNQKSELLVFITPKIISESLSTR","segs":[[364,379]],"coils":[],"tmhmm2":{"tms":[],"topology":[["O",1,707]]}},{"pfam31":[{"name":"Secretin","score":166.9,"bias":1.5,"c_evalue":6.8e-53,"i_evalue":2.8e-49,"hmm_from":1,"hmm_to":169,"hmm_cov":"[.","ali_from":568,"ali_to":727,"ali_cov":"..","env_from":568,"env_to":728,"env_cov":"..","acc":0.94},{"name":"Secretin_N","score":43.3,"bias":0.7,"c_evalue":8.2e-15,"i_evalue":3.4e-11,"hmm_from":2,"hmm_to":82,"hmm_cov":".]","ali_from":365,"ali_to":429,"ali_cov":"..","env_from":364,"env_to":429,"env_cov":"..","acc":0.96},{"name":"AMIN","score":39.5,"bias":0.4,"c_evalue":1e-13,"i_evalue":4.2e-10,"hmm_from":10,"hmm_to":97,"hmm_cov":"..","ali_from":33,"ali_to":116,"ali_cov":"..","env_from":20,"env_to":117,"env_cov":"..","acc":0.87},{"name":"STN","score":31.4,"bias":0,"c_evalue":2.7e-11,"i_evalue":1.1e-7,"hmm_from":2,"hmm_to":52,"hmm_cov":".]","ali_from":292,"ali_to":339,"ali_cov":"..","env_from":291,"env_to":339,"env_cov":"..","acc":0.93}],"agfam2":[],"ecf1":[],"stp":{"version":null},"id":"dd9gFWY2-qdkN7GTYdCZAg","length":736,"sequence":"MMPLMLLGVRTAAQSQDNAIESIQATQSGSRVVLKIDLKAPLKELPASFSVNSPARIAFDFPATDNASGKTQHEINTGELRTVNVVGTNERTRVVLNLKQSVAYTSKVEGKSLLVTLESAAAQTAAKAEAANDKFRFGQDAASAKNLIKDIDFRRGREGEGRVVVDLSNPQAAIDIRQQGQTVVIDFLKSSLPEKLRRRLDVADFGTPVTSINTLTQGDTVKMVIEPKGLWEHNAYQSDTQFVVEVKPIKEDPNKLVQGTRAGYKGEKLSLNFQNVDIRALLQVIADFTNLNIITSDSVQGNITLRLKDVPWDQALDIIMQAKGLDMRKNNNVLWVAPKDELLTKEKLDLESKSQITDLEPVRSEVFQLNFTKAIDLQKILSDTNNRIVSKRGSVIADQRTNQLFVLDTNSRLDDIRKFIQKVDVATRQVLIEARVVQASDKFTRNIGARLGWNDKRATAYTEVPYTKADGTIGTLYAPSQGAGNRFIGGTYSTISGNLNGVGNLSSQNGAGDLTPAALGLGQAAGSLTDTNFVNLPATGISGASPGSFAISLFTSKLTQFLNLELSALEADSKAKVISSPRVVTADQVKATIKQGEEIPFERATASGATSIEFKEFVLKLDVTPQITPDGNVFLEVEVTKDSRGALVQTRTGSNIPAKDTRSVQTKVLVENGGTVILGGIFEQTESQFENRIPFFGDIPVLGWLFRNQSRIQDKTELLIFITPKIVAERVQSASR","segs":[[120,131],[154,165],[339,354],[517,528]],"coils":[],"tmhmm2":{"tms":[],"topology":[["O",1,736]]}},{"pfam31":[{"name":"Oxidored_molyb","score":102.1,"bias":0,"c_evalue":1.4e-33,"i_evalue":2.4e-29,"hmm_from":8,"hmm_to":172,"hmm_cov":".]","ali_from":110,"ali_to":265,"ali_cov":"..","env_from":103,"env_to":265,"env_cov":"..","acc":0.92}],"agfam2":[],"ecf1":[],"stp":{"version":null},"id":"df_fTCfkQIt6EUVakluvIg","length":331,"sequence":"MIIHTDKSGFQHPIGSEITPESVYQTRREIIRLMASGSAGLAMAAWGMRDAQAQMARPGQLPALDAVPSKLAGAMVLDKPTPYKDATTYNNFYEFGTDKGDPAKRAHTLKTDPWSVEIEGLVKKPARVNLEDLMKWGAMEERIYRLRCVEGWSMVIPWVGYAMADLIRRVEPLPGAKFVEFVTQADPKTMPGVRGGALDWPYVEALRLDEAMHPLTLLAFGMYGEVMPKQNGAPLRLVVPWKYGFKSGKSLVKIRFTDKQPVSSWEKAAPQEYGFYSNVNPTVDHPRWSQATERRIGEDGLLAKKRKTLMFNGYEAQVGQLYAGMDLKKFF","segs":[[33,45]],"coils":[],"tmhmm2":{"tms":[],"topology":[["O",1,331]]}},{"pfam31":[{"name":"Pyr_redox_2","score":146.8,"bias":0.1,"c_evalue":8.5e-47,"i_evalue":7.1e-43,"hmm_from":2,"hmm_to":292,"hmm_cov":".]","ali_from":3,"ali_to":322,"ali_cov":"..","env_from":2,"env_to":322,"env_cov":"..","acc":0.89},{"name":"Pyr_redox","score":25.6,"bias":0.1,"c_evalue":1.5e-9,"i_evalue":0.000012,"hmm_from":3,"hmm_to":72,"hmm_cov":"..","ali_from":159,"ali_to":243,"ali_cov":"..","env_from":157,"env_to":249,"env_cov":"..","acc":0.84}],"agfam2":[],"ecf1":[],"stp":{"version":null},"id":"DIRfCuytxK7QMHaroaKOkg","length":428,"sequence":"MRRIVILGCGFGGFRAARELERELAGRRVQITVVSDRPDFLYTPLLPNVATGELDASHITFGLREAFEPTTEVLIQTVESIDLAARCLRSPAGDIDFDYLLIACGSQVNWGGHPEWAEHALALKNAGDALRLREEVARALNDAAQISCAEARRRRLTFVIGGGGPTGVEISGSLVAALQSDLIANVAPELVAATRVILVEQGPRLLPDMPTEVGDIARAQLSQFGMEFRLGTSVVSRSATEVGLSTGEVIPADNLIWCGGVRAHPMVAEAGFGVDDQGRILVNKTLKAISPATSVAGIFALGDAATVGEESLQNAQVASQQAYDAAYNIVADLSGRAYREWEYRPSAELISLGNEQAAAYVAGSAITGRAARTLYRLVHTALMPGGLKKASLLKGWLLSRHRIAPPSPPQLEVEVEETPQLPTPESSE","segs":[[12,28]],"coils":[],"tmhmm2":{"tms":[],"topology":[["O",1,428]]}},{"pfam31":[{"name":"Ribosomal_L31","score":106.6,"bias":0.1,"c_evalue":3.1e-35,"i_evalue":5.1e-31,"hmm_from":1,"hmm_to":67,"hmm_cov":"[]","ali_from":1,"ali_to":65,"ali_cov":"[.","env_from":1,"env_to":65,"env_cov":"[.","acc":0.99}],"agfam2":[],"ecf1":[],"stp":{"version":null},"id":"dJ53nvFGi5lUYny9C03O1A","length":71,"sequence":"MKKDIHPKYEEITASCSCGNVIKVNSTLGKDIGLDVCAKCHPFYTGTQKVMDTGGRIERFNKRFGALSTKR","segs":[],"coils":[],"tmhmm2":{"tms":[],"topology":[["i",1,71]]}},{"pfam31":[{"name":"HD_assoc","score":96.3,"bias":1.8,"c_evalue":1.3e-31,"i_evalue":1.1e-27,"hmm_from":2,"hmm_to":92,"hmm_cov":".]","ali_from":281,"ali_to":366,"ali_cov":"..","env_from":280,"env_to":366,"env_cov":"..","acc":0.94},{"name":"HD","score":51.3,"bias":0.8,"c_evalue":1.4e-17,"i_evalue":1.2e-13,"hmm_from":1,"hmm_to":121,"hmm_cov":"[.","ali_from":64,"ali_to":194,"ali_cov":"..","env_from":64,"env_to":195,"env_cov":"..","acc":0.76}],"agfam2":[],"ecf1":[],"stp":{"version":null},"id":"DjCFvLRnSaCfTPJtdiB2rA","length":374,"sequence":"MADLASYAVVETNSRGRRVAEPPPVARGEFQRDRDRIVHCTAFRRLEYKTQVFVNHEGDLFRTRLTHSIEVAQITRSIARALHLNEDLAEAVALAHDLGHTPFGHAGQDALHACMQDFGGFEHNLQSLRTVDVLEESYAGFNGLNLMHETREGILKHCSLKNAALLGDIGQRFLQGHQPSLEAQLANLADEIAYNNHDVDDGLRSGLITLEQLDAVPIFRRNREAVEAAYPGLAGRRLIHETIRRMINMMAVDLIEQTRANIAAAGVVSLDDVHAAPRLVAYSDAVLPELRVLKTFLREALYHHFQVLRMTDKARRIIRDLFRAFMDDPRLLPPQYQQMARADKPRAIADYIAGMTDRYAMREHRRLFAVGEIH","segs":[],"coils":[],"tmhmm2":{"tms":[],"topology":[["O",1,374]]}},{"pfam31":[{"name":"ZapA","score":76.7,"bias":0.3,"c_evalue":7.6e-26,"i_evalue":1.3e-21,"hmm_from":1,"hmm_to":88,"hmm_cov":"[]","ali_from":7,"ali_to":94,"ali_cov":"..","env_from":7,"env_to":100,"env_cov":"..","acc":0.88}],"agfam2":[],"ecf1":[],"stp":{"version":null},"id":"DKHGluibk06Z93nu7Ti50w","length":107,"sequence":"MSHPNTVTVRILDKDYQVACPQEQQSELLVSARYLDKQMRAIRDTGKVIGVERIAVMAALNISYELLKASEQGEPGTSLADADPNEVSQLNRKIDDALYHLRQLEIG","segs":[],"coils":[],"tmhmm2":{"tms":[],"topology":[["O",1,107]]}},{"pfam31":[{"name":"ABC_tran","score":84,"bias":0,"c_evalue":2.2e-27,"i_evalue":1.2e-23,"hmm_from":3,"hmm_to":137,"hmm_cov":".]","ali_from":21,"ali_to":175,"ali_cov":"..","env_from":19,"env_to":175,"env_cov":"..","acc":0.84},{"name":"BCA_ABC_TP_C","score":35.3,"bias":0.3,"c_evalue":1.3e-12,"i_evalue":7.1e-9,"hmm_from":3,"hmm_to":23,"hmm_cov":".]","ali_from":224,"ali_to":244,"ali_cov":"..","env_from":222,"env_to":244,"env_cov":"..","acc":0.97}],"agfam2":[],"ecf1":[],"stp":{"version":null},"id":"dLdyTmUfBgFLvSjHBY9rFg","length":257,"sequence":"MNILNVSGLVKRYGGLTATDHFDLSVAPGEIHAIIGPNGAGKSTLIGQISGELRPDEGRLVFEERDITALPIGRRARLGLARSYQITSVLHEFTALENVMVAVNAQAGKRFGCWQPMAAAHAIAGPALALLEQVGLGERAHVPVAEMAHGEHRQLELAMALASSPRLLLLDEPMAGMSQAESAQMTALLRTLKGRCAIVLVEHDMDAVFALADRITVLVYGRAIACGTPAAIRADAAVRSAYLGEDEAVLDAEGAHA","segs":[[118,131],[230,241]],"coils":[],"tmhmm2":{"tms":[],"topology":[["O",1,257]]}},{"pfam31":[{"name":"HD_assoc","score":84.3,"bias":0.1,"c_evalue":7.2e-28,"i_evalue":6e-24,"hmm_from":2,"hmm_to":92,"hmm_cov":".]","ali_from":317,"ali_to":402,"ali_cov":"..","env_from":316,"env_to":402,"env_cov":"..","acc":0.94},{"name":"HD","score":52.2,"bias":0.2,"c_evalue":7.2e-18,"i_evalue":6e-14,"hmm_from":1,"hmm_to":120,"hmm_cov":"[.","ali_from":76,"ali_to":229,"ali_cov":"..","env_from":76,"env_to":231,"env_cov":"..","acc":0.76}],"agfam2":[],"ecf1":[],"stp":{"version":null},"id":"DlZ4DIvlVjDr_J_l8Uf0XA","length":409,"sequence":"MSLREAESPDAHEARLAPYANTAATSRGRRYAEPAPRDRSDYQRDRDRIIHCSAFRRLEYKTQVFLNHEGDLFRTRLTHSLEVAQIARSIARALRLNEDLTEAIALAHDLGHTPFGHAGQDALNDCMRSRALQVLRPRSEDGDGVASSMGDMDGGGFEHNLQSLRVVDKLEERYAAFDGLNLTFETREGILKHCSRRNAAHLGEVAARFLHGGQPSLEAQVANLADEIAYNNHDIDDGLRSGLLQLDQLEAIDFFGGHLHAVRAAYPGLVTKRLVAETIRRMISALIADLVAQTQANIVAAGVQSPAEVRASMPLAGFSAPVREQLTRLQQFLRQALYRHPQVLRSTTKAARVLRELFTAYADEPRLLPFDHQRPAGTNPLRAIADYIAGMTDRYAIKEHRKLFSVQDW","segs":[[37,48]],"coils":[],"tmhmm2":{"tms":[],"topology":[["O",1,409]]}},{"pfam31":[{"name":"Amidase_2","score":86,"bias":0,"c_evalue":1.5e-28,"i_evalue":2.5e-24,"hmm_from":4,"hmm_to":126,"hmm_cov":".]","ali_from":22,"ali_to":167,"ali_cov":"..","env_from":19,"env_to":167,"env_cov":"..","acc":0.82}],"agfam2":[],"ecf1":[],"stp":{"version":null},"id":"DLzM7PWeEH2mfOXabYoRGQ","length":188,"sequence":"MPNADYNPLSYVDRLDERDVDSIELVVIHATELPDLETAREYGERIHYRNSQTGNSGHFYIDRDGSVEQWVPLERVAHHVRGYNKKSIGIELVNRGRWPDWLHSRRQDWPEDYSEAQIEALAELLHKLKTRLPNLDYIAGHDELDPGVVDASDNPAIKVRRKVDPGPLFPWGEIEAVVDLKRSGTKIL","segs":[],"coils":[],"tmhmm2":{"tms":[],"topology":[["O",1,188]]}},{"pfam31":[{"name":"DSPc","score":53.4,"bias":0,"c_evalue":1.2e-18,"i_evalue":2e-14,"hmm_from":1,"hmm_to":119,"hmm_cov":"[.","ali_from":11,"ali_to":141,"ali_cov":"..","env_from":11,"env_to":152,"env_cov":"..","acc":0.9}],"agfam2":[],"ecf1":[],"stp":{"version":null},"id":"dmuhqpwOoheArZy48TtWHQ","length":159,"sequence":"MINFGRIEQDIFIGSAPQSNIDVGRLKAMKITAVLSLQSDQDLKDYKIAWSKLESEYRANAISVHRFPIMDFDETDLGNKLVDPVTQLHRLLSIGHRVYVHCNAGICRAPATVLGYLCHYRGLTIDQGLEYIRRNRPQANPYVRAVTKGLVTLENTAKR","segs":[],"coils":[],"tmhmm2":{"tms":[],"topology":[["O",1,159]]}},{"pfam31":[],"agfam2":[],"ecf1":[],"stp":{"version":null},"id":"Dnx2vnKzSakHmZ_Ur2C-dg","length":393,"sequence":"MYLLNLLSEPKRLLRRLCAVRRDQVKEQLEAARFCGHDRARVSPALMLTGAIGLSALVGCEAPDPDTVEALASRLEQGAQRRFGGGQKTGMLRALEVSQRAVGVARAMRERPEPACAMRGVDGRAFRYDFELVLERHGPGKAGLEASWRETRRFRRAESGRLELVMNAQFRNPTMQPTDAPAKRALRWALADGQSYLSDDLREGAPQYYRREASFGEAAALEYAAFGTLQTLLDAAPGGWERVDAAHPTWTPGGQPLRCIKPIRGLQNAKNMQMQSPVIERNWLHQFGAVATLKEARFEVLRAAAAPEAAGNEADDAPANSRRLSLAWRLSDGATLKAKFRDSWAPTGAPLESLDTTNIIEVERDRSLFEAKQRLQEWRENAWIRSASEDETP","segs":[[303,320]],"coils":[],"tmhmm2":{"tms":[],"topology":[["O",1,393]]}},{"pfam31":[{"name":"Methyltransf_31","score":76.5,"bias":0,"c_evalue":1.1e-24,"i_evalue":1.7e-21,"hmm_from":6,"hmm_to":129,"hmm_cov":"..","ali_from":109,"ali_to":253,"ali_cov":"..","env_from":105,"env_to":279,"env_cov":"..","acc":0.84},{"name":"MTS","score":62.7,"bias":0,"c_evalue":1.8e-20,"i_evalue":2.8e-17,"hmm_from":21,"hmm_to":111,"hmm_cov":"..","ali_from":96,"ali_to":187,"ali_cov":"..","env_from":89,"env_to":200,"env_cov":"..","acc":0.92},{"name":"Methyltransf_25","score":44.2,"bias":0,"c_evalue":1.5e-14,"i_evalue":2.3e-11,"hmm_from":1,"hmm_to":73,"hmm_cov":"[.","ali_from":110,"ali_to":181,"ali_cov":"..","env_from":110,"env_to":200,"env_cov":"..","acc":0.86},{"name":"PrmA","score":32.8,"bias":0,"c_evalue":2.8e-11,"i_evalue":4.2e-8,"hmm_from":158,"hmm_to":233,"hmm_cov":"..","ali_from":102,"ali_to":180,"ali_cov":"..","env_from":89,"env_to":186,"env_cov":"..","acc":0.82},{"name":"Methyltransf_11","score":32.1,"bias":0,"c_evalue":8e-11,"i_evalue":1.2e-7,"hmm_from":1,"hmm_to":67,"hmm_cov":"[.","ali_from":111,"ali_to":180,"ali_cov":"..","env_from":111,"env_to":190,"env_cov":"..","acc":0.94},{"name":"Cons_hypoth95","score":27.4,"bias":0,"c_evalue":1.3e-9,"i_evalue":0.000002,"hmm_from":40,"hmm_to":126,"hmm_cov":"..","ali_from":105,"ali_to":186,"ali_cov":"..","env_from":77,"env_to":198,"env_cov":"..","acc":0.8},{"name":"UPF0020","score":26.6,"bias":0,"c_evalue":2.6e-9,"i_evalue":0.000004,"hmm_from":75,"hmm_to":131,"hmm_cov":"..","ali_from":129,"ali_to":183,"ali_cov":"..","env_from":98,"env_to":202,"env_cov":"..","acc":0.85},{"name":"Methyltransf_15","score":21.4,"bias":0,"c_evalue":1e-7,"i_evalue":0.00016,"hmm_from":4,"hmm_to":80,"hmm_cov":"..","ali_from":110,"ali_to":182,"ali_cov":"..","env_from":108,"env_to":187,"env_cov":"..","acc":0.85},{"name":"Ubie_methyltran","score":20.8,"bias":0,"c_evalue":1.2e-7,"i_evalue":0.00019,"hmm_from":44,"hmm_to":107,"hmm_cov":"..","ali_from":103,"ali_to":165,"ali_cov":"..","env_from":94,"env_to":178,"env_cov":"..","acc":0.86}],"agfam2":[],"ecf1":[],"stp":{"version":null},"id":"DokJYVNqLkjHCpIv5TW8GQ","length":280,"sequence":"MALQYARNSLTHSETPRLDAEVLLCHVTGKTRSSLYAWPEKILLQQIWQDYQNLIQQRASGIPVAYLTGSREFWSLDLKVSPAVLIPRPDTETLVELILAQLSRNRPASILDLGTGSGAIALALASESSLWEITGVDNSAAALKQAQENAEHLGLRQIQWRLGNWFEAIGNAQFDIIVSNPPYIAADDPHLQQGDVAHEPLSALQSPQQGLADLKQIIRRAPKHLSGKGCLLVEHGWQQAEAIKTLLQQYHYSNIQQQQDLAGHIRVSYAYPKNTNNTKK","segs":[[113,130],[248,259]],"coils":[],"tmhmm2":{"tms":[],"topology":[["O",1,280]]}},{"pfam31":[],"agfam2":[],"ecf1":[],"stp":{"version":null},"id":"dPLDs65vUrfM1N1Yiggflw","length":211,"sequence":"MAGRLREEARLRSLLAQASARIMAEEGVRDFLVAKRKAAQRLGVTARALMPSNQEIEAALSEYQRLFLAETHNDHVQHLRAAAFEAMRFFERFRPRLVGSVLNGTAGPDADIQLHVFADTVEDVQMFLMERHVPFETGARRLRSGAGEPVSFPTFAFGAGDVNVDVTVFPPTAEREAPRSPVDGKPMRRAGLREVRELLDERAAEPLSAIR","segs":[[4,21],[80,94]],"coils":[],"tmhmm2":{"tms":[],"topology":[["O",1,211]]}},{"pfam31":[{"name":"TctC","score":168.1,"bias":0,"c_evalue":1.1e-53,"i_evalue":1.9e-49,"hmm_from":1,"hmm_to":273,"hmm_cov":"[.","ali_from":65,"ali_to":336,"ali_cov":"..","env_from":65,"env_to":337,"env_cov":"..","acc":0.99}],"agfam2":[],"ecf1":[],"stp":{"version":null},"id":"dPQx-kvk1YHeocNLcg8TgA","length":343,"sequence":"MRARARNLPAEVPDATDLRRRRAIAWLGALPAALALPARAELLGYPSQPLRLVVPAPEGSAFDAVARALAVQLQQQIGRLADVDDRPAANGMAAGDLVARAPSDGHTLLLQQTTFVVQPALEPAPYDPLRDFQAVAMVATLPLFLAVDARLPITSVSELIAQARGESVSVNCGSDIIGTWSHLVAEQFVRDYAFHAPHVAVRGEAGLVQQVMAGRMAACFACYPSLSTGVSSGQLRLLGVTGSARSSFALATPTLREAGLAGFDYSAWVGAFMPARTPKPLSMRAAAEFRRALISSDVLATLRAGGFEPEWNAADTLAQAARRDASHWQSLIRQVDLRVDTGE","segs":[[23,43],[64,76]],"coils":[],"tmhmm2":{"tms":[],"topology":[["O",1,343]]}},{"pfam31":[{"name":"GATase","score":45.2,"bias":0,"c_evalue":4.8e-16,"i_evalue":8e-12,"hmm_from":16,"hmm_to":177,"hmm_cov":"..","ali_from":22,"ali_to":183,"ali_cov":"..","env_from":16,"env_to":191,"env_cov":"..","acc":0.81}],"agfam2":[],"ecf1":[],"stp":{"version":null},"id":"dqoZxOrQyDBvzzr8JpWgBA","length":233,"sequence":"MTLRIHVLQHEPFEGIGSMAPRLAALGAEIRTTRLYEDPALPASSDADLLIAMGGSMSVNDEAHLPWLRPEKQFLRAAIDGGTAVLGICLGAQLIADALGARVTRNPVPEIGWFPVEGVPPPAGADTFRFPDRFWAFHWHGETFALPPGAIHLARSAHCAHQAFQFGARVIGLQFHLETTPASAQALMEGCANELIPGVPTIQSAEAIRSSQRYEEIDALMGSVLEYLLCRTR","segs":[],"coils":[],"tmhmm2":{"tms":[],"topology":[["O",1,233]]}},{"pfam31":[{"name":"Topoisom_bac","score":424.1,"bias":0,"c_evalue":1.3e-130,"i_evalue":5.3e-127,"hmm_from":3,"hmm_to":412,"hmm_cov":"..","ali_from":170,"ali_to":577,"ali_cov":"..","env_from":168,"env_to":578,"env_cov":"..","acc":0.9},{"name":"Toprim","score":103.2,"bias":0.1,"c_evalue":1.7e-33,"i_evalue":7.1e-30,"hmm_from":2,"hmm_to":103,"hmm_cov":".]","ali_from":5,"ali_to":154,"ali_cov":"..","env_from":4,"env_to":154,"env_cov":"..","acc":0.99},{"name":"Topo_Zn_Ribbon","score":67.7,"bias":0.5,"c_evalue":1.1e-22,"i_evalue":4.8e-19,"hmm_from":1,"hmm_to":41,"hmm_cov":"[]","ali_from":836,"ali_to":876,"ali_cov":"..","env_from":836,"env_to":876,"env_cov":"..","acc":0.97},{"name":"Topo_Zn_Ribbon","score":41.4,"bias":0,"c_evalue":1.9e-14,"i_evalue":8e-11,"hmm_from":2,"hmm_to":41,"hmm_cov":".]","ali_from":770,"ali_to":805,"ali_cov":"..","env_from":769,"env_to":805,"env_cov":"..","acc":0.97},{"name":"zf-C4_Topoisom","score":38.1,"bias":3.6,"c_evalue":2.1e-13,"i_evalue":8.9e-10,"hmm_from":3,"hmm_to":38,"hmm_cov":"..","ali_from":722,"ali_to":756,"ali_cov":"..","env_from":720,"env_to":757,"env_cov":"..","acc":0.94},{"name":"zf-C4_Topoisom","score":29.4,"bias":0.5,"c_evalue":1.1e-10,"i_evalue":4.5e-7,"hmm_from":2,"hmm_to":27,"hmm_cov":"..","ali_from":609,"ali_to":634,"ali_cov":"..","env_from":608,"env_to":650,"env_cov":"..","acc":0.87}],"agfam2":[],"ecf1":[],"stp":{"version":null},"id":"DsGzMGYbS5tKixhw2X4kgg","length":912,"sequence":"MGKSLVIVESPAKAKTINKYLGSDYIVKSSVGHIRDLPTSGGDKKPIDAKERARQAAITRKLSPEDKIIHKQKKSKQQLINRMGVNPDKDWEARYEILPGKEKVVDELVKLAKDADVIYLATDMDREGEAIAWHLQEAIGGDPSRYRRVVFNEITKTAIQAAFEKPGPVDMARVNAQQARRFLDRVVGYMVSPLLWAKIARGLSAGRVQSVALRLVVEREREIRAFIPEEYWDLFADLKTAGKDSVNFEVRKHRGENFKPLTEAQTLAAIDELKAADYRIADIKERPTSTKPTAPYITSTLQQAASTRLGFGVKKTMMLAQRLYEAGYITYMRTDSTNLSQGAVAQCRDYIADKYGKKYLPESPISYASKEGAQDAHEAIRPSDVSILPTQLSNVDRDAERLYTLIWRQFLACQMTPAKFMSTSVVVEAGDYELRTRGRVILFDGYQKVQPPMSAKGDDDAVLPPMKVNEVLALQALNPTQHFTKPPARFTEASLVKELEKRGIGRPSTYAAIISTIQDRGYVQVEKRRFYAQKMGDIVTERLVESFTELMDYDFTANMEDRLDDVAKGRLEWRDLLNRFYSEFSETLLKAQNDDDGGMRPNEPTETDIECPTCGRPMQVRTGTTGVFLGCSGYVLPPKERCKSTMNLVPGDEAVNVDEDDEAEAKLLIKKHHCAICHSAMDSYLLDESRKLHICGNNPDCAGFEVEQGVFKIKGYEGPVLECDKCGSDMQLKNGRFGKYFGCTSEDCKNTRKLLRNGEAAPPKMDPVSMPDLKCLKVDDHYVLRDGASGLFLAASGFPKNRETRAPLVAEILPYKDQIDKKYTYLFDAPVADKDGVPTVIRYSRKTKEIYVQSEDDGKATGWKAFYEGGKWVITDGKSVKKPKAKKKASKKKAKKKVTKKKASKKKVSKKQ","segs":[[67,80],[213,222],[652,665],[878,911]],"coils":[],"tmhmm2":{"tms":[],"topology":[["O",1,912]]}},{"pfam31":[{"name":"PilN","score":62.6,"bias":0,"c_evalue":1.5e-21,"i_evalue":2.6e-17,"hmm_from":3,"hmm_to":76,"hmm_cov":"..","ali_from":102,"ali_to":171,"ali_cov":"..","env_from":100,"env_to":173,"env_cov":"..","acc":0.96}],"agfam2":[],"ecf1":[],"stp":{"version":null},"id":"DTAlnN_kAnl1oK3Ntg7Cfg","length":183,"sequence":"MARINLRPWREERNALLQKRFLGNLVAAAVLGALAVFAVSYYYDMQMDRQQARNNYLRGEISKLDKKIEEISELRRKRERLLERLNAIQELQGNRPVIVRNFDELVRVLPDDLYYSSLTRTGDRININGLANDNDDVSSLMRSLEGSIWFGEPSLSRVQASNQMREFNLSVPLAKPKAEEAGK","segs":[[21,39],[66,85]],"coils":[[57,91]],"tmhmm2":{"tms":[[21,43]],"topology":[["i",1,20],["M",21,43],["O",44,183]]}},{"pfam31":[{"name":"AAA_22","score":51,"bias":0,"c_evalue":1.9e-17,"i_evalue":1.6e-13,"hmm_from":4,"hmm_to":137,"hmm_cov":".]","ali_from":27,"ali_to":155,"ali_cov":"..","env_from":24,"env_to":155,"env_cov":"..","acc":0.85},{"name":"SPOR","score":23,"bias":0,"c_evalue":8.6e-9,"i_evalue":0.000072,"hmm_from":3,"hmm_to":75,"hmm_cov":"..","ali_from":431,"ali_to":504,"ali_cov":"..","env_from":429,"env_to":505,"env_cov":"..","acc":0.85}],"agfam2":[],"ecf1":[],"stp":{"version":null},"id":"dTbOMckK9r9_K-zMrWDGSA","length":515,"sequence":"MDTDMRYFEPASRVQLASKLRHLLRFSDLMMLIIGEDGSGRSTVLKQLETQGGDTPVREGVIQCDSAVDVTRLLKLLTDAYGIDCPEDVDNRQRLKQLHLLGRSLHEAGVPLVLLIDDADYLTNNALELLTNFALLEDAAPRVVLTGSPEFEQRFLANELDQLLDGRLHVQLLGAFDDEEAQEFVESLLPSGGSLPKRRLQALIEQSEAYPGRLYRLVQNDMHDGKVQRPVKRAFPLPPVHMAAIAAVLVVIFAGALWLFIPSGSDDEAEQQEVARVELPLDIPVASPDEEPEVIEVRSELSDRLAEQEARLEEPATSEQETAATDDEVAATEPVEQENNSADEAGSSEIDRSQSSAPVVTEAPAPPEPKQTESTKAEAKETQPQQQQAAQPKAETASPRPKESAPSAAAEEVSGSDDLLRTDELLRWPDDGYTLQLLGARSVDSIERFIGAQGQPERFYYFRTMYKGAPWHVVVYGQFATRESAMAAVQTLPEDLRKLRPWARSIAGVKSDIRK","segs":[[243,257],[319,333],[357,369],[376,416]],"coils":[],"tmhmm2":{"tms":[[239,261]],"topology":[["O",1,238],["M",239,261],["i",262,515]]}},{"pfam31":[{"name":"DUF1289","score":66.5,"bias":0.2,"c_evalue":7.4e-23,"i_evalue":1.2e-18,"hmm_from":1,"hmm_to":47,"hmm_cov":"[.","ali_from":16,"ali_to":62,"ali_cov":"..","env_from":16,"env_to":63,"env_cov":"..","acc":0.98}],"agfam2":[],"ecf1":[],"stp":{"version":null},"id":"DUdAnBb6LTAGI1NUwRTAaQ","length":73,"sequence":"MAFITDSAHSNSNPPSPCVGICTINPQTQLCDGCLRTLDEIAAWWDYNPAQKQVVLDDVANRLAHLMDGTYFD","segs":[],"coils":[],"tmhmm2":{"tms":[],"topology":[["O",1,73]]}},{"pfam31":[{"name":"Na_Ala_symp","score":481.4,"bias":28.7,"c_evalue":1.4e-148,"i_evalue":2.4e-144,"hmm_from":7,"hmm_to":393,"hmm_cov":".]","ali_from":49,"ali_to":445,"ali_cov":"..","env_from":43,"env_to":445,"env_cov":"..","acc":0.96}],"agfam2":[],"ecf1":[],"stp":{"version":null},"id":"duf3zhrHL7hhcRdqL0qxQA","length":472,"sequence":"MLATVTDFLWSYVLIAFLITLGLVFTIASRFVQLRYFVEMFRVLGQAFKHHTGHVSSFQALTLSVAGRVGAGNVAGVAVAITLGGPGAVFWMWVVGLIGMATSFFECSLAQAFKTAEFKTSTYRGGPMYYMERGLGSRKLGMVFTLLLLFTFGLAFVALQSFTASSSLEQAFDIPMHWTGIVMTIVVGLTIFGGVQRISRVTEIIVPLMAVAYVIVALVVVGINYAEVPGVLALIVKSAFGLEEAVGGGIGAAIMMGVRRGLFSNEAGLGSAPNVAAVAFVPHPVNQGIVQSFSVFIDTAIICTATALIILISGIHETSGVDDGVVLTQLALQDHVGPWGETFVSVILTLFAFSSILYNFYLGENSSSWMTPDNPIFFIVFRVLMLVLILWGSMQDLTTVFSFADLTMALLAVFNLIALALLMKVGFRLMNDYDQQWRAGKVPVFDPDKFPDLNIDREAWKDAADAVDRVRK","segs":[[65,80],[140,159],[210,221],[245,258],[297,312]],"coils":[],"tmhmm2":{"tms":[[10,32],[61,83],[88,110],[140,159],[174,195],[204,226],[231,253],[293,315],[340,362],[375,392],[407,429]],"topology":[["o",1,9],["M",10,32],["i",33,60],["M",61,83],["o",84,87],["M",88,110],["i",111,139],["M",140,159],["o",160,173],["M",174,195],["i",196,203],["M",204,226],["o",227,230],["M",231,253],["i",254,292],["M",293,315],["o",316,339],["M",340,362],["i",363,374],["M",375,392],["o",393,406],["M",407,429],["i",430,472]]}},{"pfam31":[],"agfam2":[],"ecf1":[],"stp":{"version":null},"id":"DvBiKhB_I30FUPYy2R6vvA","length":179,"sequence":"MQLTRLTTQFVENEDRFLISAESDVGGVNLWLTQRLLRRLLPHLIEWVGRHESGTAVEAMPGPGQPAPDAPPAAVSSTRQVNRQLVAQHRQPLARVPADTATLTCLVHALQFQPRDKVLRIVFALPDNEAVLLLQEEHARIWLGVLYKHWQQAQWPDVWPDWMKQAQRMRLESPVSLMH","segs":[[30,44],[59,74]],"coils":[],"tmhmm2":{"tms":[],"topology":[["O",1,179]]}},{"pfam31":[{"name":"Oxidored_molyb","score":103.6,"bias":0,"c_evalue":4.7e-34,"i_evalue":7.8e-30,"hmm_from":9,"hmm_to":172,"hmm_cov":".]","ali_from":110,"ali_to":264,"ali_cov":"..","env_from":102,"env_to":264,"env_cov":"..","acc":0.92}],"agfam2":[],"ecf1":[],"stp":{"version":null},"id":"_dwrCtvrfb-u7GIwYKIRhA","length":330,"sequence":"MRIRTGQDGFQHPIPSEITPRAVYQERRRWLQQAAWGLGGVTLVAWAGRQAWAEGRPGRLPALAGVPSDVPGALTAEAPTPYRDASTYNNFYEFGLDKADPARLAGRMKTRPWTVQVEGLVAKPRTYDLDELLRLAPMEERIYRLRCVEGWSMVIPWVGYSLAALVRQAQPLGSAKFVEFHTLADREAMPGLRSSVLLWPYVEGLRLDEALHPLTMLAFGMYGEVLPQQNGAPVRVVVPWKYGFKSGKSLVKIRFVDKQPATAWNVAAPQEYGFYSNVNPDVAHPRWSQASERRIGEGGLLAKRRKTLPFNGYGEQVGQLYAGMDLRRFY","segs":[],"coils":[],"tmhmm2":{"tms":[],"topology":[["O",1,330]]}},{"pfam31":[{"name":"RHH_1","score":29.1,"bias":0.1,"c_evalue":3.7e-11,"i_evalue":6.1e-7,"hmm_from":2,"hmm_to":38,"hmm_cov":"..","ali_from":6,"ali_to":42,"ali_cov":"..","env_from":5,"env_to":43,"env_cov":"..","acc":0.96}],"agfam2":[],"ecf1":[],"stp":{"ranks":["ocp"],"counts":{"RHH_1":1},"inputs":[],"outputs":["RHH_1"],"version":1},"id":"dWx46j6QJPnTYC4VthOj-w","length":78,"sequence":"MESAVLTLRLNADTKNKLDQLANATHRSKSFLAAEAISRYLELEAWQISEIESSIKEADNGDFASSEQLSKLANKYAG","segs":[],"coils":[],"tmhmm2":{"tms":[],"topology":[["O",1,78]]}},{"pfam31":[],"agfam2":[],"ecf1":[],"stp":{"version":null},"id":"dzdmPgQrgp3Eccq9NKuqUA","length":328,"sequence":"MSSSVSQIRAETRSRTLRWFALAVIFALVWVIVWLMSDTPKSMQTTKSADITSQDLPLPTSIDKFEQFAKEVPVVDISSTVVRDMRNYPAEFKDKKFFDKHQNRWTVQVMNVAQNDIITGYLKGRQDRDKFAYFRYSTGNEQRYILTYGIMGSRQEALGAIKTVDFGLPQSVTPVTEQMSRYLQMIDNYERTEEIVDSAPNAPRKIKLQATRNEIPAVAPKEKEVRKKEDAPKQASQKQATNTQKPAEKPQTKPKSDNAEPAKEAPKKAPTQAPKERERKQERTEEPPKRAVKEKEDSPKPAEPAPKAEKEVAKPMTETPSVPGSSED","segs":[[259,290],[293,315]],"coils":[],"tmhmm2":{"tms":[[20,37]],"topology":[["i",1,19],["M",20,37],["O",38,328]]}},{"pfam31":[{"name":"ACR_tran","score":605.8,"bias":19.5,"c_evalue":2.9e-185,"i_evalue":1.2e-181,"hmm_from":2,"hmm_to":1020,"hmm_cov":"..","ali_from":20,"ali_to":1069,"ali_cov":"..","env_from":19,"env_to":1070,"env_cov":"..","acc":0.92},{"name":"MMPL","score":31.4,"bias":3.6,"c_evalue":2e-11,"i_evalue":8.5e-8,"hmm_from":144,"hmm_to":316,"hmm_cov":"..","ali_from":909,"ali_to":1084,"ali_cov":"..","env_from":897,"env_to":1108,"env_cov":"..","acc":0.81},{"name":"MMPL","score":26.2,"bias":12.2,"c_evalue":7.8e-10,"i_evalue":0.0000033,"hmm_from":126,"hmm_to":321,"hmm_cov":"..","ali_from":323,"ali_to":531,"ali_cov":"..","env_from":295,"env_to":538,"env_cov":"..","acc":0.78},{"name":"SecD_SecF","score":25.2,"bias":14.7,"c_evalue":2.1e-9,"i_evalue":0.0000086,"hmm_from":42,"hmm_to":176,"hmm_cov":"..","ali_from":354,"ali_to":489,"ali_cov":"..","env_from":334,"env_to":499,"env_cov":"..","acc":0.82},{"name":"Patched","score":21.3,"bias":16.5,"c_evalue":1.4e-8,"i_evalue":0.000057,"hmm_from":656,"hmm_to":796,"hmm_cov":"..","ali_from":343,"ali_to":486,"ali_cov":"..","env_from":331,"env_to":504,"env_cov":"..","acc":0.87},{"name":"SecD_SecF","score":21,"bias":8.1,"c_evalue":4e-8,"i_evalue":0.00017,"hmm_from":37,"hmm_to":178,"hmm_cov":"..","ali_from":914,"ali_to":1061,"ali_cov":"..","env_from":907,"env_to":1071,"env_cov":"..","acc":0.7}],"agfam2":[],"ecf1":[],"stp":{"version":null},"id":"e1ULjjyGeFYFjvCOzDgbbg","length":1120,"sequence":"MSEQKQATEARPITGLTRLAAFSLRRPVTITMMFLTLVTIGMISSRLLPLESMPDIKFPFFNVFVPYEAGTPAEVERSITRPLEEAIATIGDIERLNSNSGTNGANVNIQFASGVDVDEKAMLIKEQIDLVRKDLPDDVRYIRVNKAEAGEDSIMRLRITGDRNLEGAYDLLNQYLIKPLQRVPGVARVDLQGIEPLEISIKLDNERMKRYGIGFNELQEKLRDINFNINSGNFLTDDQVIRITPQSKSDDIDDYKNLLLNDKNIRLKDVATISLVNGERNYARHLNKKYSIGIEIYKESTANLVQVAEDVLNEIEEIGETPQLTGIKLIFLDNQAEGVKKSLSDVISAGLMGSVLSLVVLFVFLRNVSMTLIISLSIPVSIIITLGVLYFAGISLNTLSLMGLMLAVGMLVDNSVVITESVFTEQQKTPEQPQRAVVDGVRAVMTPVIAGTLTTICVFLPIVVGEDNLLAIFLTHVAVAIIAALLISLALSISAVPMAISQFTRPRLKTERQGRFAFVGHYLNGLNRWQKLMLIVAVYLSTWLLAGVMDVPAENFVVMSFVGFFFLFSFFLKRHYAGLLNFFLHHRYLTLLLLVVLLVIGAIAAAMTSEDDGTGQSVDRDFWLPYHMDGSFTLDRIKKDVDRIEDYLFAHQQQFEIDSVYTYYEENGFVGTLITLIDEEKATKSVKQVKEEIIENLPKITIGTPAFRWRSSTGSQGLKLYLQGDSSSLMREELLGDVLFLLQNVEGVSNVQVEQRNSREELQVVVDRDRALNLGLNPTEVAQSVNIAMRGMNLQEFVSAGGEIPVKMRFYQKGEFEMEQLRNLPIKNNLGVTIPLENVADITSTQSPQRLFRLNRANSIQVDLDIVDEGNVKEIKEAITAAMKNVPFPAGYSWTFDQMGRGLNLSLDDLQRNLYIAIILIFMIMAAMFESIFFPLCVITSILFSYIGTFLFFAITGTTFNIMAGIGMLILIGVIVNNGIVLIDHINQLRLRGMNRYDAVIQGGKDRLRPILMTVSTTVVGLLPLSVSMSSVGGTEGPSYFPMARAIIGGLTFSTIISLLLLPCLYCWLDDLSGWFKHRLNHLMYYWYKLHGQHQQMAVLWPEKVAADEQLKSQADANSP","segs":[[354,365],[372,386],[399,412],[477,496],[556,572],[589,599],[916,929],[962,983],[1051,1072]],"coils":[],"tmhmm2":{"tms":[[21,43],[346,365],[372,394],[399,418],[441,463],[478,500],[532,549],[553,572],[584,606],[914,936],[941,963],[967,989],[1010,1032],[1047,1069]],"topology":[["i",1,20],["M",21,43],["O",44,345],["M",346,365],["i",366,371],["M",372,394],["o",395,398],["M",399,418],["i",419,440],["M",441,463],["o",464,477],["M",478,500],["i",501,531],["M",532,549],["o",550,552],["M",553,572],["i",573,583],["M",584,606],["O",607,913],["M",914,936],["i",937,940],["M",941,963],["o",964,966],["M",967,989],["i",990,1009],["M",1010,1032],["o",1033,1046],["M",1047,1069],["i",1070,1120]]}},{"pfam31":[{"name":"HD_assoc","score":88.9,"bias":0,"c_evalue":2.6e-29,"i_evalue":2.2e-25,"hmm_from":2,"hmm_to":92,"hmm_cov":".]","ali_from":299,"ali_to":383,"ali_cov":"..","env_from":298,"env_to":383,"env_cov":"..","acc":0.93},{"name":"HD","score":52.2,"bias":0.1,"c_evalue":7.3e-18,"i_evalue":6.1e-14,"hmm_from":1,"hmm_to":121,"hmm_cov":"[.","ali_from":62,"ali_to":212,"ali_cov":"..","env_from":62,"env_to":213,"env_cov":"..","acc":0.76}],"agfam2":[],"ecf1":[],"stp":{"version":null},"id":"E4S-BlEAgqsLu2q3t0V_eQ","length":391,"sequence":"MLAPYACDPDRSRGRRHPEPPAPTRNAFQRDRDRVIHCTAFRRLVYKTQVFLNHEGDLFRTRLTHSLEVAQLGRSIARPLGLHEDLVEAIALAHDLGHTPFGHAGQDALNACLHEDTGPAAQEPRGEAEPHGGFEHNLQSLRVVDELEERYPAFDGLNLCFETREGILKHCSRANAQWLEAREPGGVGHRFLTGRSPSLEAQLANVADEIAYNAHDIDDGVRSGLLTLEQLEAVPLFETFRREALAEHPALRGRRLLYEAIRRMLSAQVYDVIDATRQALRDAGVQTLEDVRASPPLLGFSGGMRAASAELKRFLMTHLYRHPQVMETTGRARRVVADLYRAYCGDPALLPPGARRAGLSLRRQVADYIAGMTDRYAIREHERLTGERLFT","segs":[],"coils":[],"tmhmm2":{"tms":[],"topology":[["O",1,391]]}},{"pfam31":[{"name":"PilN","score":52.3,"bias":0,"c_evalue":2.4e-18,"i_evalue":4e-14,"hmm_from":3,"hmm_to":76,"hmm_cov":"..","ali_from":102,"ali_to":175,"ali_cov":"..","env_from":100,"env_to":177,"env_cov":"..","acc":0.96}],"agfam2":[],"ecf1":[],"stp":{"version":null},"id":"E5fPJCzgWThJEj0Z8LHfkQ","length":194,"sequence":"MIRINLIPHRAEFRKKQIIEYITVFVSSILLVVGMIIVIDIWSTQELTDLQAEQALLKTQNAQLSKKIGELRNLDSLRRDVESKLQIVDELQAGRFRSFNTLVAIAQAIPQNIWLVALKDDAGSLSLTGLGESSKAVANFMRALETSIYFDDVRLTVDKEAEAEGIKVRQFVLTFHRLTLAEQEAITKAKGEAK","segs":[[123,134]],"coils":[[47,67]],"tmhmm2":{"tms":[[21,43]],"topology":[["i",1,20],["M",21,43],["O",44,194]]}},{"pfam31":[{"name":"DUF3458_C","score":369.9,"bias":2.4,"c_evalue":2e-114,"i_evalue":1.1e-110,"hmm_from":2,"hmm_to":319,"hmm_cov":".]","ali_from":559,"ali_to":877,"ali_cov":"..","env_from":558,"env_to":877,"env_cov":"..","acc":0.98},{"name":"Peptidase_M1","score":196.7,"bias":0.2,"c_evalue":6.3e-62,"i_evalue":3.5e-58,"hmm_from":2,"hmm_to":236,"hmm_cov":".]","ali_from":214,"ali_to":445,"ali_cov":"..","env_from":213,"env_to":446,"env_cov":"..","acc":0.96},{"name":"DUF3458","score":74.9,"bias":0,"c_evalue":8.9e-25,"i_evalue":5e-21,"hmm_from":1,"hmm_to":95,"hmm_cov":"[]","ali_from":450,"ali_to":555,"ali_cov":"..","env_from":450,"env_to":555,"env_cov":"..","acc":0.97}],"agfam2":[],"ecf1":[],"stp":{"version":null},"id":"EcERT06rolUn5eCtUWhhsw","length":882,"sequence":"MSARGDQPRTPVLRQEYRPPAWWVDHVELEFDLDATETRVTSRMSVRRNPEVDAEPLTLSGAGLETKRVEIDGEPAKFDERGADETLVVEGVPERAEVTTEVVVHPERNTALEGLYKSGAMLLTQCEAEGFRKITWFPDRPDVMATYRVRLAGDRERFPVLLSNGNCMETGELDDGRHFAVWNDPFPKPSYLFAIVAGELSELADTFTTRSGREVALKFYSEPENIGQLDHAMESLKKSMAWDEERFGLEYDLDVFHVVATHDFNMGAMENKSLNIFNARYVLADRETATDADYEAIESVIAHEYFHNWTGNRVTCRDWFQLTLKEGLTVFRDQEFTADMRSPGVKRIQDVSDLMARQFPEDAGPMAHPVRPERYVEINNFYTATVYEKGAQVVRMYETLLGRDGFRRGMDLYFERHDGQAVTCDDFRRAMADANDADLEQFERWYRQVGTPTVEASTRYDESAGELVLELAQRLPEHPDNRNIGALMIPVKVGFLDTDNRPLPVTLSGESEAGPETRLLVLTDEKAEYRFRDLPADALPSLLRDYSAPVKLDYDWSSRDLARLAGFDSDPFSRWRAMRRLSERVLGDLIEGRDEHDAELLIEAWAAVLDGSGEDPALAAELLSLPSVGELAQDRDPVDIEAIHAARVELLGLLGRRLENALRERFDTLAPTGEWSSEGPDAARRRLRNVALGLLASGGCDDAAEWASKHYDGADNMTDRLAAFRTLVHHELEGAQDALADFEQRFADDQLVMDKWFAVQATRSDERAVDDVRRLMDHAAFRLNNPNKVRSLIGAFAMMNPVAFHRADGAGYKLVGEVLDKLDDINPQVGARLATSFNRWRAYDDKRSAMMKEQLQKLAAKKGLSPDIEEIVTAALKDRSGG","segs":[[616,627],[645,665]],"coils":[],"tmhmm2":{"tms":[],"topology":[["O",1,882]]}},{"pfam31":[],"agfam2":[],"ecf1":[],"stp":{"version":null},"id":"ECRbqXudA75Zc8qe646EHw","length":387,"sequence":"MTLNFEIAHNACIQNQFYYLAIIKALAKNDYIIGQWNMNANITKRKEQPNLPINAKLYYQTALDLGLPVHFYSDEHCMQVKLENKYYYFKGSITPLNLRSDSFVSDNKAVMNKLLKDVGIPVANAALVSREDFNKSTWGIGNLKFPLVAKPTSFTFGGMDVLCNIKNYELLEKHLAFCFEMHEFVSVEEFHGGLRSYRALLLDNKVIGLLERIPARVFGDGVHNISELMAIENERRKPYIGKVSIDELSVNEEYAIRMEELGITLETVPKKGETVMLCYCSNALWGGTMEALDISLICEENIDLICRAAKRLNLKLVGFDLACEDISKPIEQPGSTGIIIESNSNPDISIHENPLYGEANRVSLKIFESILKRHPKLYAKLWWKHFK","segs":[],"coils":[],"tmhmm2":{"tms":[],"topology":[["O",1,387]]}},{"pfam31":[{"name":"T2SSF","score":108.8,"bias":0.6,"c_evalue":9.4e-36,"i_evalue":1.6e-31,"hmm_from":1,"hmm_to":125,"hmm_cov":"[]","ali_from":294,"ali_to":416,"ali_cov":"..","env_from":294,"env_to":416,"env_cov":"..","acc":0.99},{"name":"T2SSF","score":108.2,"bias":0,"c_evalue":1.4e-35,"i_evalue":2.3e-31,"hmm_from":1,"hmm_to":125,"hmm_cov":"[]","ali_from":90,"ali_to":213,"ali_cov":"..","env_from":90,"env_to":213,"env_cov":"..","acc":0.99}],"agfam2":[],"ecf1":[],"stp":{"version":null},"id":"EctDy5-Ptea5j4rfrwa0xQ","length":424,"sequence":"MASPGWLKPIGSLWINIMAKVQRIDELQTFEWVGIDKVGKKMKGEQQAKSSTLAKNELRRQGIQVKKIYKKRKSLFSGGKAITAQDISLFSRQLATMMESGVPMVQAFEIIESGQSNPRMAKMLNEVKTEIQSGSTLAESLGKHPVHFDELYCNLVNAGEKAGVLDELLDTIASYKERTEEIKGKIKKALFYPAAVLFVAIGVTILLLVKVVPEFQNMFTSFGADLPGLTLMVVDASKAMQKYWWMVLGGLIGGVWAFVYFKKRSLKFAHALDRLSLKIPIVGGILFNAAVARFSRTLSTTFAAGVPLVEGLDTVSGAVGNVVFRDAVLKIKEDVSTGHQLQLSMSQTGLFPHMVVQMASIGEESGNLDAMLAKVADYYEQEVSNAVDALSSLLEPIIMVLVGGLVGVMVVAMYLPIFKMASVF","segs":[[399,411]],"coils":[[165,185]],"tmhmm2":{"tms":[[190,212],[243,262],[275,292],[396,418]],"topology":[["i",1,189],["M",190,212],["o",213,242],["M",243,262],["i",263,274],["M",275,292],["o",293,395],["M",396,418],["i",419,424]]}},{"pfam31":[],"agfam2":[],"ecf1":[],"stp":{"version":null},"id":"EDXTqETMXJXEgzJbBLJbPg","length":201,"sequence":"MAWMRHYNGITLSDYPINGGKHIEEEGYGHEVINFQVNGRYVYGYTQAKNATIEINRIGGKGKDFIDDVLVVWRARSEKIGSVIVGWYKNARVYRHEQDGNRNRVFTYDGENYYPRYHIRARATDAFLIPAQRRNFQVPVTHKGFGSRTFVSFLDKDIKEVNTFKKLLIEYIERAERGNFASPNRGKRGVIAAIPGQHKMS","segs":[],"coils":[],"tmhmm2":{"tms":[],"topology":[["O",1,201]]}},{"pfam31":[{"name":"N_methyl","score":24.2,"bias":0.4,"c_evalue":9.2e-10,"i_evalue":0.000015,"hmm_from":3,"hmm_to":27,"hmm_cov":".]","ali_from":5,"ali_to":29,"ali_cov":"..","env_from":3,"env_to":29,"env_cov":"..","acc":0.94}],"agfam2":[],"ecf1":[],"stp":{"version":null},"id":"ee5IgBCIOQgPbLQ_w09Aqw","length":132,"sequence":"MSSDNQSGFTLIEFCVAVLIMMVGLLGLLQAVNMATEKNLTNILRNEAVSVADNQMVQTKASVVDTATFNTLANMSSLVSTRIRSGSKSYSVTRNVTAASSNSKEVVVAVSWQHKGNTFRHLISSMVVNPNN","segs":[[18,29]],"coils":[],"tmhmm2":{"tms":[[10,32]],"topology":[["o",1,9],["M",10,32],["i",33,132]]}},{"pfam31":[{"name":"PilN","score":54.1,"bias":0,"c_evalue":6.6e-19,"i_evalue":1.1e-14,"hmm_from":1,"hmm_to":77,"hmm_cov":"[.","ali_from":100,"ali_to":176,"ali_cov":"..","env_from":100,"env_to":177,"env_cov":"..","acc":0.96}],"agfam2":[],"ecf1":[],"stp":{"version":null},"id":"EEcp7ySOG5B1xTv716xj3g","length":184,"sequence":"MSNINLLPWREGLRARQKRQFLLLLAGAAALTLALMLAINLWIHRLIAHQQERNQFLQTETVRLDQVLGDIRLIKEQRAQLIERMRLIDGFQQRRNFSVRLFNQMPALVPPGVYLSEVSVAGDRLELNGKTEAYPRVASMIRAMEATPWLSEPRLSSIFASDSQPISLSQFAMQVRIRTPGGQP","segs":[[22,41]],"coils":[],"tmhmm2":{"tms":[[21,43]],"topology":[["i",1,20],["M",21,43],["O",44,184]]}},{"pfam31":[{"name":"PilN","score":54.4,"bias":0,"c_evalue":5.3e-19,"i_evalue":8.9e-15,"hmm_from":1,"hmm_to":77,"hmm_cov":"[.","ali_from":100,"ali_to":198,"ali_cov":"..","env_from":100,"env_to":199,"env_cov":"..","acc":0.84}],"agfam2":[],"ecf1":[],"stp":{"version":null},"id":"EEspjecJy3yewriv-vw7VQ","length":284,"sequence":"MARINLLPWRKEERERKNKEFNALIAGTLVLAAICGFIAYSVLNGALNSQNNANQRIKDANAQLDVALKSIEELEAQREQMLSQMKVIQDLQGRRSIPVRVWDDLARAVPSAMYLVSIKREDDLITITGQASNANVVAGLVRNLNASQWLDGSAVVSIKSKIQAYQDNAPTQLASGSNEPARPVYPEDSYVEFVVTTKVQEPKAQEEGQAGEQAVVMPETTMTDPTQFDQSLTQPVNVEPVGTESPQPQTQPQSQPQMTEPTPAPQQADPNQVAPETSNAPAGV","segs":[[10,20],[243,263]],"coils":[[43,91]],"tmhmm2":{"tms":[[21,43]],"topology":[["i",1,20],["M",21,43],["O",44,284]]}},{"pfam31":[],"agfam2":[],"ecf1":[],"stp":{"version":null},"id":"eflUBrp0IKQQn5nIWJ7jEQ","length":201,"sequence":"MGQSTRDRRVRQLIAEEAARIMAAEGLNDFLQAKRKAAGHLGAEGTRNMPRNEEIELALRAYQQLFQSDSQPARLRELRRTALNAMRLLARFDPRLVGPVLSGTAGVNSVIDLHLFAAAPEEVAFALDDAGIPFEPRDMRLRLSGNGHQTLPGFRFVAGDTVIDLTVFSSDGPRNTPLSPVDGRPAERANTARVEALLAVE","segs":[[14,25]],"coils":[],"tmhmm2":{"tms":[],"topology":[["O",1,201]]}},{"pfam31":[{"name":"Peptidase_U32","score":320.6,"bias":0,"c_evalue":4.7e-100,"i_evalue":3.9e-96,"hmm_from":4,"hmm_to":231,"hmm_cov":"..","ali_from":78,"ali_to":349,"ali_cov":"..","env_from":75,"env_to":351,"env_cov":"..","acc":0.98},{"name":"Peptidase_U32_C","score":64.2,"bias":0,"c_evalue":1.1e-21,"i_evalue":9.3e-18,"hmm_from":2,"hmm_to":80,"hmm_cov":"..","ali_from":365,"ali_to":444,"ali_cov":"..","env_from":364,"env_to":446,"env_cov":"..","acc":0.92}],"agfam2":[],"ecf1":[],"stp":{"version":null},"id":"EFocNH7D63O2z4meqzp-8Q","length":448,"sequence":"MKSPELLAPAGTLEKMRAAYDFGADAVYAGQPRYSLRARNNEFKLEQLGIGIVEAHERGKLFFVASNLMPHNAKVKSYLADMEPVIAMKPDALIMADPGLIAMVREKWPEMPIHLSVQANTVNYAAVKFWKSIGLSRVILSRELSLDEVEEIRQLCPDMELEVFVHGALCIAYSGRCLLSGYFNHRDPNQGTCTNSCRWDYKVHDTEEDPAGVIKMKDFDFRAEMEKSSLSSCGSLPRHPLAEKIYLIEERERPGELMPIMEDEHGTYIMNSKDLRAVEHVERLVKIGVNSLKIEGRTKSLYYVARTCQTYRRAIDDAVAGKPFDFGLLSDLEGLANRGYTDGFYERHHTAEHQNYLKGHSESSRSQYVGDIVSFDAASGLAEIAVKNRFSVGDRLEIIHPSGNREVVVEQLTNTQGEAVDSALGSGHRVRLSISGGNVDKALVARFL","segs":[],"coils":[],"tmhmm2":{"tms":[],"topology":[["O",1,448]]}},{"pfam31":[{"name":"Cytochrom_C_asm","score":174.7,"bias":21.2,"c_evalue":1.2e-55,"i_evalue":2e-51,"hmm_from":1,"hmm_to":214,"hmm_cov":"[]","ali_from":171,"ali_to":375,"ali_cov":"..","env_from":171,"env_to":375,"env_cov":"..","acc":0.95}],"agfam2":[],"ecf1":[],"stp":{"version":null},"id":"EGle2vYIly7m6-7ysq_yTg","length":380,"sequence":"MHYSSASEALPTWRRLSPFDYVFALALIAGGAFALLRYHAYMDYYEQAVLVASVPTGIALGWYWKPVRPLLFGIALAALASIGLYHHDLARADSNFFLKYLLSSQSAILWMSALFVLSTLFYWIGFLGRSETGGRLGTRLCWTAVWFGFTGMMVRWYESYMIGSDVGHIPISNLYEVFVLFCLITSLFYLYYEGRYATRAFGPFVLLVIAAAVGFLMWYSVARDAQQIQPLVPALQSWWMKIHVPANFIGYGCFSLSAMVSVAYLLKSNGRFVDRLPSLETLDDVMYKAITVGFTFFTIATILGALWAAEAWGGYWSWDPKETWALIVWLNYAAWLHMRLLKGLRGTVAAWWALIGLLVTTFAFLGVNMFLSGLHSYGQL","segs":[[23,36],[70,84],[303,314]],"coils":[],"tmhmm2":{"tms":[[21,40],[44,63],[70,87],[107,129],[136,154],[169,191],[200,222],[244,266],[287,309],[324,341],[348,370]],"topology":[["i",1,20],["M",21,40],["o",41,43],["M",44,63],["i",64,69],["M",70,87],["o",88,106],["M",107,129],["i",130,135],["M",136,154],["o",155,168],["M",169,191],["i",192,199],["M",200,222],["o",223,243],["M",244,266],["i",267,286],["M",287,309],["o",310,323],["M",324,341],["i",342,347],["M",348,370],["o",371,380]]}},{"pfam31":[{"name":"Cytochrom_C_asm","score":155.2,"bias":30.6,"c_evalue":1.2e-49,"i_evalue":1.9e-45,"hmm_from":1,"hmm_to":214,"hmm_cov":"[]","ali_from":171,"ali_to":431,"ali_cov":"..","env_from":171,"env_to":431,"env_cov":"..","acc":0.94}],"agfam2":[],"ecf1":[],"stp":{"version":null},"id":"eheKqhw1XtjDUPcZ88U3cg","length":436,"sequence":"MTTVTLNPGYFSSRSALDWGFAMLALLGTVFAFTRYQQSMDVYEQAILVCTLPAVVGLAWFWSPLRTLMLVVTGLSLLAIYLYQGDLARSEQVFLLKYFLSSQSAILWMSLLFFISTVFYWAGMFVRGQGDAMESLGSRMAWVAVGLALIGTLVRWYESHQLGPDIGHIPVSNLYEVFVMFCWMTAAFYLYYEAQYKTRALGAFVMLVVSAAVGFLLWYTLVREAHAIQPLVPALKSWWMKIHVPANFIGYGTFALAAMVAFAYLIKQTAGETRWYKLAPLWLLGIVLCFEPVVFRKSPTDGGSGYWMVYFGISALIVAAILWGRRRIAERLPSFEILDDVMYKAIAVGFAFFTIATVLGALWAAEAWGGYWSWDPKETWALIVWLNYAAWLHMRLMKGLRGTVAAWWALMGLAVTTFAFLGVNMFLSGLHSYGTL","segs":[[359,370]],"coils":[],"tmhmm2":{"tms":[[15,34],[46,63],[104,126],[139,156],[171,193],[200,222],[244,266],[278,295],[305,324],[345,364],[379,397],[404,426]],"topology":[["o",1,14],["M",15,34],["i",35,45],["M",46,63],["o",64,103],["M",104,126],["i",127,138],["M",139,156],["o",157,170],["M",171,193],["i",194,199],["M",200,222],["o",223,243],["M",244,266],["i",267,277],["M",278,295],["o",296,304],["M",305,324],["i",325,344],["M",345,364],["o",365,378],["M",379,397],["i",398,403],["M",404,426],["o",427,436]]}},{"pfam31":[],"agfam2":[],"ecf1":[],"stp":{"version":null},"id":"ehqODhGlagIF-Hsm32_A0Q","length":287,"sequence":"MKTIAVSAALSFLVLASTSAFASDNADTEPSIDGLHIYSAFGLRAIPLGAKLDLNAGYRLGLSDSDSVLLKDTYIEAGVTTISSPSSFWGGAYIEALPVAVLKLRATAQSMTHFGTFGYLHLPTDPDQSDWSLDALDKPISSGTPGQGYVLEGAATLQAKFGNFVAMVPAKYSYVSMDVDRAYYETNFDFLLEPTDQVWQIEPTLGYVFVMKEHDSWVLTGFRWQHAETVKSALSRDMPTLLGMWKLPGKPTGAEMKLVGLGGYWLNHTNREDTLYFAAQLAADWRF","segs":[[5,23]],"coils":[],"tmhmm2":{"tms":[],"topology":[["O",1,287]]}},{"pfam31":[{"name":"PilN","score":65.8,"bias":0,"c_evalue":1.5e-22,"i_evalue":2.6e-18,"hmm_from":2,"hmm_to":77,"hmm_cov":"..","ali_from":101,"ali_to":176,"ali_cov":"..","env_from":100,"env_to":177,"env_cov":"..","acc":0.96}],"agfam2":[],"ecf1":[],"stp":{"version":null},"id":"eIiWHMTJmheFJjfjVuBHQQ","length":189,"sequence":"MIRINLLPHREQKKAAHRKRFQALLLGSILLALGLTYLCHMALEEQKANQLARNQRLETEINKINSKLSNIESLRQKKAVLLSRKQLVEKLQFDRTQAVYIFDELIRLVPEGVYLKDFRQTGSSIALSGYSLSSARVSAFMRNLAESGTFADPVLIEVSAANVDKIRANQFSLSVALKAQHAPSTGAPQ","segs":[[24,38],[122,135]],"coils":[[40,77]],"tmhmm2":{"tms":[[21,43]],"topology":[["i",1,20],["M",21,43],["O",44,189]]}},{"pfam31":[{"name":"Transgly","score":196.8,"bias":0.1,"c_evalue":3.2e-62,"i_evalue":1.8e-58,"hmm_from":3,"hmm_to":177,"hmm_cov":"..","ali_from":66,"ali_to":241,"ali_cov":"..","env_from":64,"env_to":242,"env_cov":"..","acc":0.97},{"name":"Transpeptidase","score":136.6,"bias":0.6,"c_evalue":1.7e-43,"i_evalue":9.3e-40,"hmm_from":2,"hmm_to":273,"hmm_cov":"..","ali_from":434,"ali_to":678,"ali_cov":"..","env_from":433,"env_to":708,"env_cov":"..","acc":0.85},{"name":"PCB_OB","score":69.2,"bias":0,"c_evalue":8.1e-23,"i_evalue":4.5e-19,"hmm_from":1,"hmm_to":112,"hmm_cov":"[]","ali_from":328,"ali_to":431,"ali_cov":"..","env_from":328,"env_to":431,"env_cov":"..","acc":0.98}],"agfam2":[],"ecf1":[],"stp":{"version":null},"id":"El4ixi4VJxMMiXAZR8jp5w","length":767,"sequence":"MINFFHPLSTKRFLRGLLRLSIGLFVLAIVAAIVTVALLYPSLPELDSITSYRPKMPLRVFSADEVLLAEFGDERRNVTPLKDIPLIMKQALLAVEDQHFYEHNGIYIVGNFRALLHNMTNFSGGPKQGASTITQQVARNFFLTNEQTYHRKIIEALLTYKIEKNLTKDQILELYMNQIYLGQRAYGFASAAQIYFGKKLQDITPAEAAMLAGLPKSPARINPITNYPRAKTRQLVVLQLMRQLNYITEDQYQQAKVQPLLLKTSNNEFGIHAEYVAELARQAVQDEFKADSYTRGINVYTTILKEDQIAAYTALRKGVMDYEKRHAYRGPEAYLDLPDDSDDADELIETAFSNYPANDDFLSAVVLESTPKKVVVVASSGEEITITGGGLSFAASGLANNASSKIKIKRGAVLRVIQDGKNWSITQLPEVESAFVAADTNTGAIRALVGGFDFKRNQFNHVTQAWRQPGSTFKPFIYSASLEKGFTPATIINDAPLTFDATQTGGLAWEPKNSDDQYDGPITMREALAKSKNMVSIQILENIGVNYGQEFAMKFGFDADKNPPYLPLALGAGAVTPLQMAAAYAVFANGGYKIKPYLISKITDASGTVLHQTDVPKPGMESNRIISEGNAFMMDNLLKNVVKNGSASRALVLNRPDLAGKTGTTNNAYDAWFAGYQSRIVAVAWIGFDQPKNLGSREFGGGLALPIWISYMQTALLHQPIEDRPVPPTVSLVDGDYSYTEPPTAIVRSIGVNPAAASMPVASPVLE","segs":[[24,39],[233,244],[335,347],[388,399],[754,765]],"coils":[],"tmhmm2":{"tms":[[21,43]],"topology":[["i",1,20],["M",21,43],["O",44,767]]}},{"pfam31":[{"name":"PilP","score":168.2,"bias":0,"c_evalue":5.9e-54,"i_evalue":9.9e-50,"hmm_from":1,"hmm_to":147,"hmm_cov":"[]","ali_from":26,"ali_to":168,"ali_cov":"..","env_from":26,"env_to":168,"env_cov":"..","acc":0.98}],"agfam2":[],"ecf1":[],"stp":{"version":null},"id":"el-zJ6Tp4V9xB8KdDYzWbw","length":175,"sequence":"MFKFKKIVTLIPVLFLAACAGEEFGDLKAWMDESSVGLKGHIEPLPEVKPYEPFIYAAFDLVDPFNKSKMAVARKSGGLLAPNLNRPRETLESYDLEKLRMVGSLQRGKEINALIKAPDGNLYRIKLGGYMGQNFGMVTAISESEISLKEIVEDSGGDWVERTSVLALEETEQKK","segs":[],"coils":[],"tmhmm2":{"tms":[],"topology":[["O",1,175]]}},{"pfam31":[{"name":"Pro_isomerase","score":161.8,"bias":2.9,"c_evalue":8.6e-52,"i_evalue":1.4e-47,"hmm_from":3,"hmm_to":157,"hmm_cov":"..","ali_from":28,"ali_to":186,"ali_cov":"..","env_from":26,"env_to":187,"env_cov":"..","acc":0.92}],"agfam2":[],"ecf1":[],"stp":{"version":null},"id":"EuZgZRKwTD_iLsV49GsoVA","length":189,"sequence":"MKQTIKKIVLATVMSTTAFAAHAETHAVIETNMGNIELSLDETKAPKTVANFVQYAKSGFYNNTIFHRVIDGFIIQGGGFTPDMLEKPTAKAINNEADNGLKNTVGTIAMARTAAPNSATSQFFINTANNDFLNHTSKTTQGYGYAVFGKVTKGMDVVNKISKVRTGSKMMHQDVPTQTVLIKQVRIEK","segs":[[16,27]],"coils":[],"tmhmm2":{"tms":[],"topology":[["O",1,189]]}},{"pfam31":[],"agfam2":[],"ecf1":[],"stp":{"version":null},"id":"exD2XNNy5hcCuu9OBbmV5w","length":1754,"sequence":"MEGNYSEAAAYEAIAYNNDTVETTIVDETDNDDPQDPPSYDDNDVAYTFQLFGLDGEGGLTSANSMYEDVANGPTSAGYVVLAVDADGIPLAEADQPSGSVTVTFTNDDASDDDYNTNVVSSTVNIGEVFNSSAVDDAVADNGETFTVALEGNYSEAAAYEAIAYNNDTVETTIVDETDNDDPQDPPSYDDNDVAYTFQLFGLDGEGGLTSANSMYEDVANGPTSAGYVVLAVDADGIPLAEADQPSGSVTVTFTNDDASDDDYNTNVVSSTVNIGEVFNSSAVDDASADNGETFTVSLDNGSYSNATQYEAIEYNDDTVETTIIDNDSIPTIGDGSVVVSEEGLDIPAEDKVGLEDTDAGTGYTDQTNDASDSGSLTITGNGTAALTVAIDLSSLPTGLESGGEPISWAYEPGNEAVAFGSTAAGTEVIRVELNGGEESINVAGDTPPGSIGYTVSLSQPVDHGVNSLEDTLSFDFDVSISDGSNTSVDTGTVSVTIEDDMPAENNDSNTLEVQINDVEVGGLQTSWSNPQGGNSDAQEIENGAPGQDDVISWDPSNYTFDDNNSLINNQNVEVNSTFEIGEFTHNNFPTDTGNAIGSVDLNLSFNVVINGYVATVNHIISFEHDETSNSGSDPRDIVTISNASTIVPITITTAEGATETYNFEIIGFVDGSGNVVDTVYTNENASNSFQLMGQLVSSDAPEVRGQVDYGFGADGPADEGAVEWDDIDNGVIQGNYGVLTVDGEGNYTYQLNQDAYDALSPGDDPVESFTYTVTDADGDGVESTLAININAVGAPQAPDLLPEGEDETVGLEVGATTTNLLITLDVSGSMDYYVSGADKTRFEIAKESLISTFEAYQAMGETEVNLTLFASSAVNVGWMSVSEAIDYVNGLEVHWNDSGFYDGVYSDGSRINIGSSTDYLDALNATETVDFTGHSADQTIGYFLSDGDPNDNASAVNSDSDSAIQDWREFIEGNDSGLQGNVDKLYVVGIGSNVSEAYLDIVQVQEGESPIIVTNETQLVDTLTNTASASVSGDVSDNVSGGDGAISIDSITLYGTTYTVDGSNGTFEFPSEGIELDGQGTLIFDFTTGQYSYSVQPGEFSEGLTAKQFSVTVSDEDGDQASFNVNIEVTALDTTASEPVLDGGVDQGTQTGSEVETQAFIEAEDVSLSRTNSTHTYNLGGTATGFSLTIGSYKVRGSNDDDGYISFLKDGNTVGTNIDLDSLDDGVHTFTGLAEFDTVVVTRTDGNFKISDFSAEVTVEVSTYEYDLDMSAALTDLDNSETLSDISVDGLPTGTSITGTGVTANSDGTYTVTLNASGEAESDVKLLSNRQLTDAELEGITISVTSTENSTGHQNTVTATLVDGIVAGVAYLTSSGLNGMTDENGSFEYREGDSVTFQVGNVVVGTASADDLAKGQVFLQDLANVDRSDLNNEYVENMAVFLQSLDTDGNAANGISISAATHAALADTSLNLKTATEAELKALIEQLGQSYVSEEEAMAHVREMLEQYAGMTEFDEHMDDSIQSATLATEPVTGLTYQTSSGIKGELDTGAFEYDAGDVLSIFAGDERVAQFDSALIGNDGVITFEEAGFSLTWDELQALLSDDELSEPASEEVEAPADEESDNDDAEASLIDDGGDIFGFGATEESESGDRGGEEEEDSISAEPESEEPEANIPESEQPEGEILYAGDLLEEEQEGEGLGALLGGDEPTEDGSESDGGVQPQSPPQESADGLVDNAALMDNLVGTPNTSSDF","segs":[[4,33],[153,182],[650,661],[951,964],[1028,1046],[1605,1630],[1633,1643],[1646,1679],[1688,1709]],"coils":[],"tmhmm2":{"tms":[],"topology":[["O",1,1754]]}},{"pfam31":[{"name":"Mur_ligase_M","score":142.6,"bias":0,"c_evalue":2.4e-45,"i_evalue":1.3e-41,"hmm_from":2,"hmm_to":191,"hmm_cov":"..","ali_from":120,"ali_to":303,"ali_cov":"..","env_from":119,"env_to":304,"env_cov":"..","acc":0.95},{"name":"Mur_ligase_C","score":41.1,"bias":0,"c_evalue":2.6e-14,"i_evalue":1.5e-10,"hmm_from":2,"hmm_to":79,"hmm_cov":"..","ali_from":325,"ali_to":400,"ali_cov":"..","env_from":324,"env_to":412,"env_cov":"..","acc":0.87},{"name":"Mur_ligase","score":32.4,"bias":0.1,"c_evalue":1.5e-11,"i_evalue":8.2e-8,"hmm_from":1,"hmm_to":70,"hmm_cov":"[.","ali_from":36,"ali_to":90,"ali_cov":"..","env_from":36,"env_to":108,"env_cov":"..","acc":0.82}],"agfam2":[],"ecf1":[],"stp":{"version":null},"id":"eZ3588G4phGt7SStE4i7QA","length":469,"sequence":"MHTSTTSTAVLTPWSAAQLQQATQGYWLNDRAPSTEIKRILTDSRHAEAGDAFLALKGERFDAHDFVAQVAASGCQVAIVSQPVDADIFQLVVPDTRLALGHLGAYRRAQYPDLKVIALTGSSGKTTTKEMLGSILSRLAPTLITRGNLNNDLGVPMMLLELRPEHQYAVMELGASHQGEIDYTSQLVQPQVAGIINIGTAHLGEFGGRDGICRAKSEIYAHIVADGCSIVPAADDFADSIRQAVRTEQQLSFGNGGDVFATDIELQPQSARFQLHTPQGVRAVDLPFAGEHNIQNATAAAAFALAIGIGLDDIVAGLEQAQGAKGRLNFIQHGAHLLIDDTYNANPTSMRAAGEVLAQQEGIRVMVIGDIGELGASAAIEHYKLGRDLVSLKGLNFVVAVGEFAPASQEGARSTQYGKKLQAFLNQEQALPFLISLVETHQPQSMSFLFKGSRYTHMETLMTALMEKL","segs":[[297,306]],"coils":[],"tmhmm2":{"tms":[],"topology":[["O",1,469]]}},{"pfam31":[{"name":"PilP","score":151.3,"bias":0,"c_evalue":1e-48,"i_evalue":1.7e-44,"hmm_from":2,"hmm_to":147,"hmm_cov":".]","ali_from":1,"ali_to":148,"ali_cov":"[.","env_from":1,"env_to":148,"env_cov":"[.","acc":0.96}],"agfam2":[],"ecf1":[],"stp":{"version":null},"id":"Ez-JzYbjYHWIEtMFsJ5haA","length":152,"sequence":"MQRYTREQQARPSGRIEPLPTFKPYESFVYEGSSLRDPFRPLVRNAPGRDDIAGDDAIKPNQDRPKEYLEEFSVDQLNMVGIITEPGGSTLWALIEDPNQEVHRVVAGNYLGNDHGEVTTINERGLELVEIISNGRGGWMKRPRSLTLEQQD","segs":[],"coils":[],"tmhmm2":{"tms":[],"topology":[["i",1,152]]}},{"pfam31":[{"name":"Glycos_transf_1","score":120.6,"bias":0,"c_evalue":1.1e-38,"i_evalue":4.6e-35,"hmm_from":16,"hmm_to":169,"hmm_cov":"..","ali_from":188,"ali_to":338,"ali_cov":"..","env_from":179,"env_to":341,"env_cov":"..","acc":0.95},{"name":"Glyco_trans_1_4","score":96.3,"bias":0.1,"c_evalue":4.4e-31,"i_evalue":1.8e-27,"hmm_from":10,"hmm_to":133,"hmm_cov":"..","ali_from":196,"ali_to":326,"ali_cov":"..","env_from":187,"env_to":327,"env_cov":"..","acc":0.91},{"name":"Glyco_trans_1_2","score":38.7,"bias":0,"c_evalue":2.1e-13,"i_evalue":9e-10,"hmm_from":2,"hmm_to":91,"hmm_cov":"..","ali_from":265,"ali_to":356,"ali_cov":"..","env_from":264,"env_to":357,"env_cov":"..","acc":0.94},{"name":"Glyco_transf_4","score":36.4,"bias":0.4,"c_evalue":1.1e-12,"i_evalue":4.6e-9,"hmm_from":1,"hmm_to":170,"hmm_cov":"[]","ali_from":14,"ali_to":165,"ali_cov":"..","env_from":14,"env_to":165,"env_cov":"..","acc":0.83}],"agfam2":[],"ecf1":[],"stp":{"version":null},"id":"EzUEx9IY5SiD7a1t9iOFxg","length":369,"sequence":"MSNYVLFTESSPNVGGQELQLMQQMRQLALLGYQPVLACRPGTRVAAVAQEQGLQVLPVRFRNSVHLPSIAILRRWMATYCPRLAVCHSGHDSNNLAIAARLVRHRPFLLRSRTYQPGKASAWSYNQLVDATMLPSQYLRDALLQNPAIHADRLHVVYPGIDFERIDSDAHAALPAPVQQWLDEHPGPLMVQAAMLRGEKGHQTILQAMALLVARWPQLRYVIAGEGPELARLQSEITRLGLTQHVLLAGMVQPVAALLASADLVLMPSSYEPLGMSQIEALGLGIPVLASRTGGIPETIADGQTGCLLPPGDVQAWANAIDEALQQSERMQSLAQAGCQDVRHRFSPHTNTTRLLALAGLAATAAKEP","segs":[[17,31],[255,266],[350,366]],"coils":[],"tmhmm2":{"tms":[],"topology":[["O",1,369]]}},{"pfam31":[{"name":"UvrD-helicase","score":260.1,"bias":0.1,"c_evalue":7.4e-81,"i_evalue":3.1e-77,"hmm_from":1,"hmm_to":314,"hmm_cov":"[.","ali_from":13,"ali_to":274,"ali_cov":"..","env_from":13,"env_to":275,"env_cov":"..","acc":0.97},{"name":"UvrD_C","score":253.5,"bias":0,"c_evalue":7.9e-79,"i_evalue":3.3e-75,"hmm_from":1,"hmm_to":348,"hmm_cov":"[.","ali_from":280,"ali_to":617,"ali_cov":"..","env_from":280,"env_to":618,"env_cov":"..","acc":0.91},{"name":"AAA_19","score":112.2,"bias":0,"c_evalue":5.5e-36,"i_evalue":2.3e-32,"hmm_from":1,"hmm_to":144,"hmm_cov":"[.","ali_from":17,"ali_to":258,"ali_cov":"..","env_from":17,"env_to":260,"env_cov":"..","acc":0.93},{"name":"UvrD_C_2","score":33.4,"bias":0,"c_evalue":6.7e-12,"i_evalue":2.8e-8,"hmm_from":4,"hmm_to":51,"hmm_cov":"..","ali_from":557,"ali_to":613,"ali_cov":"..","env_from":555,"env_to":614,"env_cov":"..","acc":0.85}],"agfam2":[],"ecf1":[],"stp":{"version":null},"id":"f0DzEH70535T5I3qqDlcLw","length":725,"sequence":"MLSNPNHHLLKSLNEAQQQVVAAPQSHLLVLAGAGSGKTRVLVHRIAWLINVENISPHNILAVTFTNKAAGEMRQRLENLLDIPMRLMWVGTFHGLAHRLLRQHWEAAGLPQAFQILDSDDQYRVIKRILVSLNLDETQWAPKKVQWFINQQKDDGIRPNQVPNANDPYTKTLVRIYQSYEEICTRNGVIDFAELILRSYELFIKNPDILHHYQERFRHILVDEFQDTNTIQYAWLKLLSSGKNYLMIVGDDDQSIYGWRGARVKNIQDFIRDFPDNQVIRLEQNYRSTGVILAASNALITHNDGRLGKKLWSNGGQGDLISLYGAFNDLDEARFIINQIKQGLKKELRPNEVAVLYRSNAQSRVLEEALISAQIPYRIYGGLRFFERAEIKDALAYLRLIANRNDDPAFERIVNTPTRGIGDQTLQMLRLEARSQGISLWQAAEYLLANQSLSSRAANALTLFIQLINKINNETQALTLAEQTEQVLYSSGLLSHYKKEKGERGQARIENLEELINATRQFVPEDSSISILSAFLAHVALEAGEHQGDTTQECVQLMTLHSAKGLEFPWVFLCGMEEGLFPHHMSHEEPGRLEEERRLCYVGMTRAMRKLFLSYAEVRRLHGNESHHRPSRFISEIPKELLAEIRLRTSVIRPTSALKSAKNSNRDSMIGDTGLRIGQTVTHNTFGEGTLIDAEGRGEHMRLQVKFNNAGTKWLVASYAKLTAK","segs":[[592,599]],"coils":[],"tmhmm2":{"tms":[],"topology":[["O",1,725]]}},{"pfam31":[{"name":"Frataxin_Cyay","score":73.8,"bias":0,"c_evalue":5.6e-25,"i_evalue":9.3e-21,"hmm_from":1,"hmm_to":107,"hmm_cov":"[.","ali_from":1,"ali_to":101,"ali_cov":"[.","env_from":1,"env_to":102,"env_cov":"[.","acc":0.92}],"agfam2":[],"ecf1":[],"stp":{"version":null},"id":"F_1QRi2QbBiL5191qtPUTA","length":106,"sequence":"MDEADFNALADAELERLESLLDACELDFDYEVKPGGVFELEFDNGTKIIVNRHSAAREIWLAAKSGGFHFRPQGGRWLGTRDGADFYAVLSRCMTEQAGEPVSLKG","segs":[],"coils":[[7,27]],"tmhmm2":{"tms":[],"topology":[["O",1,106]]}},{"pfam31":[{"name":"Secretin","score":159,"bias":2,"c_evalue":1.8e-50,"i_evalue":7.7e-47,"hmm_from":1,"hmm_to":169,"hmm_cov":"[.","ali_from":591,"ali_to":747,"ali_cov":"..","env_from":591,"env_to":748,"env_cov":"..","acc":0.93},{"name":"Secretin_N","score":57,"bias":2.1,"c_evalue":4.2e-19,"i_evalue":1.8e-15,"hmm_from":1,"hmm_to":82,"hmm_cov":"[]","ali_from":381,"ali_to":474,"ali_cov":"..","env_from":381,"env_to":474,"env_cov":"..","acc":0.95},{"name":"STN","score":38.1,"bias":0,"c_evalue":2.1e-13,"i_evalue":8.9e-10,"hmm_from":3,"hmm_to":51,"hmm_cov":"..","ali_from":310,"ali_to":355,"ali_cov":"..","env_from":308,"env_to":356,"env_cov":"..","acc":0.91},{"name":"AMIN","score":31.6,"bias":0.1,"c_evalue":3e-11,"i_evalue":1.3e-7,"hmm_from":7,"hmm_to":96,"hmm_cov":"..","ali_from":48,"ali_to":133,"ali_cov":"..","env_from":42,"env_to":135,"env_cov":"..","acc":0.87}],"agfam2":[],"ecf1":[],"stp":{"version":null},"id":"F2cHyYxOYK5lEBtwO6O5xQ","length":754,"sequence":"MNASHLPESMCKRITQILACVALVTFANFSLAQQSAVLTDVLYSELSGDTIQINFVTDAKLEEPGSFSTETPPRIALDFFGLKNGLEKSQIDVSSGKVDSIVAVETVDRTRIIINLFSSARYTLLPTDDGYSVTVHNTDFDDSQVRAPKPFASRPDVQSDVAITNVDFRRSEAGGGTLIVDFSDDNISVDTRERDGEIVVDLLGVNLPQEMEQRLDVTDFATPVQTIDSFQNADNVRMVVVPQGRYQHLSLQAGSRYTLVVDPIIETVEDERDRADSELGFEGERLSINFQNIEVRAALAIIADFTGINFVTSDSVSGKITINLKDVPWDQALDVILRTKGLAKRQTGNVIWVAPSGEIQKVEEEELKQNAVVAEFAPLVTEVIRINYAKAEEVADVIKSVKVIRQGNTASGTDFDGPRSSAVNITETDKNSLLSARGSVTVDKRTNSLLVQDVASQIKSLRNVIAKLDKPVRQVLIETRIVEANDTFSRELGARLGFQRITENARFPGANGSNIGDFVGSGTTEGLTTISDSLNDDEDGVIFDNSRGTPGGLAVDLGAESIEGTNPASYAFDIFRAGTGFAHLITLELSALEADGRGRIVASPRLLTANQKEARISQGQEVYIAIPGNGAGVGGGGQGGLEKIEAELTLIVTPQITPDDRVILDVKISQDNLITPTIVGTKQIETQVLADNGETVVIGGIYQEDTANSETKVPLLGDIPILGNLFKKKTKRSNRTELLIFLTPKIISPKLNLG","segs":[[628,640]],"coils":[],"tmhmm2":{"tms":[],"topology":[["O",1,754]]}},{"pfam31":[{"name":"Exo_endo_phos","score":88.9,"bias":0.6,"c_evalue":2e-29,"i_evalue":3.3e-25,"hmm_from":1,"hmm_to":212,"hmm_cov":"[]","ali_from":4,"ali_to":246,"ali_cov":"..","env_from":4,"env_to":246,"env_cov":"..","acc":0.9}],"agfam2":[],"ecf1":[],"stp":{"version":null},"id":"f5pcKpmgnpJyNw7r3muqDg","length":255,"sequence":"MKFATWNVNSLNVRLPHVLDWLKAAQPDVLCLQETKQEDGKFPYTALKEAGYEAVHIGQKTYNGVAILSRHPLTNVQRNIPGFADDQQRVIAADIGDVRVVCAYIPNGQALDSEKYQYKLRWLDALHDWLKAELLAHPRLLLLGDYNIAPEDRDCHDPAAWVGQVLVSPPEREAFRQLIQLGLHDSFRLFDQPEKSFSWWDYRMAGFRRDLGMRIDHILVSDALRSRCAEAYIDKAPRKLERPSDHTPVVLQLIP","segs":[[130,143]],"coils":[],"tmhmm2":{"tms":[],"topology":[["O",1,255]]}},{"pfam31":[{"name":"AtuA","score":438.3,"bias":0,"c_evalue":8.2e-136,"i_evalue":1.4e-131,"hmm_from":1,"hmm_to":339,"hmm_cov":"[.","ali_from":8,"ali_to":354,"ali_cov":"..","env_from":8,"env_to":366,"env_cov":"..","acc":0.96}],"agfam2":[],"ecf1":[],"stp":{"version":null},"id":"fC75y6F-WFYaUcexnjLZAw","length":453,"sequence":"MHKTSLRIGAGAGYSGDRIPPAVELADKGQLDYLVFECLAERTIALAQLERSKDPAAGFDPMLAARMRAVLPACLRHGTRIISNMGAANPLQAGHAVLAVARELGLPQLKVAVVLGDDVLATLTQTGLALPVLESTQTLADLQPQLISANAYLGAEALVPALQTDAQVIITGRVADPALFLAPLMHHFGWAADDWQRLGKGVLVGHLLECAAQITGGYFADPGYKDVPNLAQLGFPLAEVSASGDAVITKVAGSGGCVTVATCTEQLLYEIENPARYLQPDVVADFSQVQLTQRGPDRVQVTGGNGHPRTETLKVTLGYRDGFIGEGQISYAGPGAQARGQLALDVVRERLALAAYADYESRYDLIGVNAIFGPSASSADREEPTEVRARVALRVPSLQQAQHVAHEVEALYTNGPAGGGGATRAVREVIAAAAVLMPRSAVHTTTVLLTQDP","segs":[[422,435]],"coils":[],"tmhmm2":{"tms":[],"topology":[["O",1,453]]}},{"pfam31":[{"name":"AA_kinase","score":106.2,"bias":0.1,"c_evalue":2.2e-34,"i_evalue":1.8e-30,"hmm_from":3,"hmm_to":240,"hmm_cov":"..","ali_from":20,"ali_to":251,"ali_cov":"..","env_from":18,"env_to":252,"env_cov":"..","acc":0.89},{"name":"PUA","score":69.1,"bias":0.1,"c_evalue":2.6e-23,"i_evalue":2.2e-19,"hmm_from":1,"hmm_to":71,"hmm_cov":"[.","ali_from":295,"ali_to":366,"ali_cov":"..","env_from":295,"env_to":369,"env_cov":"..","acc":0.97}],"agfam2":[],"ecf1":[],"stp":{"version":null},"id":"Fchf6rIc4Qwg0Cjw9bR74w","length":386,"sequence":"MTNREEIENGRSAIAEAEHWVVKLGSAVFLGDSRQLDRPVFTALIEDISKLLRRGKRVTLVSSGAVALGREHLGWPEDGGASIPCLQAYAAVGQSRLMQLYADEFVHHGHKIAQILFSRADLDARRRFLNARMTLERLHQMGVVPIINENDTVATEELRFGDNDRLAAMTCGVVHADMLVILSDVEGIFEVEQASDGSRKFGERIAQIEADDPHLMEIAGPSISGVGTGGMTSKVQAAQIAARMGVPTVIARGKRRGVLGEIADQKDVGTLIGADRDAGLAGKKVWLGTGARPVGRLLCDAGAVRALRERGASLLPSGVLSVEGAFDEGAVVELSDEHGVAFARGISVYGSSDIERIAGHHSDEIVGRLGFRILDTIVHRDGLVMI","segs":[],"coils":[],"tmhmm2":{"tms":[],"topology":[["O",1,386]]}},{"pfam31":[{"name":"HD_assoc","score":81.6,"bias":0.1,"c_evalue":4.9e-27,"i_evalue":4.1e-23,"hmm_from":2,"hmm_to":92,"hmm_cov":".]","ali_from":302,"ali_to":387,"ali_cov":"..","env_from":301,"env_to":387,"env_cov":"..","acc":0.93},{"name":"HD","score":52.4,"bias":0,"c_evalue":6.1e-18,"i_evalue":5.1e-14,"hmm_from":1,"hmm_to":121,"hmm_cov":"[.","ali_from":63,"ali_to":215,"ali_cov":"..","env_from":63,"env_to":216,"env_cov":"..","acc":0.76}],"agfam2":[],"ecf1":[],"stp":{"version":null},"id":"fd8TnStC4JgJrTqLkr0TCg","length":396,"sequence":"MALQPYACWPERSRGRRYPQPVAPTRNEFQRDRDRVIHSSAFRRLVYKTQVFLNHEGDLFRTRLTHSLEVAQLGRSIARSLGLHEDLVEAIALAHDLGHTPFGHAGQDALNACLHQLPPDPEQPHDAPTSHEPDGGFEHNLQSLRVVDELEQRYPEHDGINLCFETREGILKHCSRANALWLEAREPGGVGQRFLSGQSPSLEAQLANLADEIAYNAHDIDDGVRSGLLRLEQLEALELFERQRRAVLQAYPALAGKRLLYESIRRMLTEQVYDVIEASGSAILQAGVQSVDEVRRSPVLLGFSAPMREQASALKRFLMLNLYRHPQVMEQTGRARQVVTELYLIYHEAPEELPALADGAAPLSLRRRVADHIAGMTDRYALREHQRLTGQSLFEA","segs":[[228,246]],"coils":[],"tmhmm2":{"tms":[],"topology":[["O",1,396]]}},{"pfam31":[{"name":"Secretin","score":168.9,"bias":3.4,"c_evalue":1.7e-53,"i_evalue":7e-50,"hmm_from":1,"hmm_to":169,"hmm_cov":"[.","ali_from":546,"ali_to":701,"ali_cov":"..","env_from":546,"env_to":702,"env_cov":"..","acc":0.95},{"name":"Secretin_N","score":41.8,"bias":1.2,"c_evalue":2.4e-14,"i_evalue":1e-10,"hmm_from":1,"hmm_to":82,"hmm_cov":"[]","ali_from":380,"ali_to":446,"ali_cov":"..","env_from":380,"env_to":446,"env_cov":"..","acc":0.93},{"name":"STN","score":38.1,"bias":0,"c_evalue":2.1e-13,"i_evalue":8.8e-10,"hmm_from":2,"hmm_to":51,"hmm_cov":"..","ali_from":308,"ali_to":354,"ali_cov":"..","env_from":307,"env_to":355,"env_cov":"..","acc":0.93},{"name":"AMIN","score":27.7,"bias":0,"c_evalue":4.7e-10,"i_evalue":0.000002,"hmm_from":10,"hmm_to":94,"hmm_cov":"..","ali_from":46,"ali_to":125,"ali_cov":"..","env_from":36,"env_to":129,"env_cov":"..","acc":0.81}],"agfam2":[],"ecf1":[],"stp":{"version":null},"id":"fDpKDtek-vmUZZdE-_08zA","length":708,"sequence":"MNRKGRLTSWGGYLAGAGLLTTLCSTAALAGTLQGVDVTSLPGDRVEMKLSFDSAPPEIKGYSIEQPARIVLDLPGTESAVDKYNELGFSNARSVTVMETKDRTRLTVSMDSSSSYTTRTEGNNVYVLVGEGGPVSQAAPAVAAAITNQAAASTKNAFSSSNGLTSIDFERGDDGEGNIVIGLSSKKVLMDLEEQGGRLRLTFPNADLPVSLRNRLDVNDFATPVQFIDARVEDGKALVVIEPKGEFDYLAWQTDDKMTISVKELTSQQIEQKARKQLVYSGDKLSLNFQDIEVRDVLQILADFKDLNLVASDTVGGSVTLRLKSVPWDQALDIVLKSKGLGKRLENNVLVVAPAAELAAQERELLESQQQIIELAPLYTELVQVNYATAAEIAAVLLGGEGNRILSERGSVQVIDRTNSLLVQETQNKLDEIRDLVERVDIPVRQVQIEARIVTADTNFRKELGVKWGGAVQVGSGNNLKLGGQGSSWNPGDQPLGDGTSPGSGGEASFGNNNLFTDLSVTGTGSSALAIGLLTDSAVVNLEISALESDGGGEIVSQPRVITSDKQKATIKSGKEIPYQEASSSGATTTEFKEAVLSVEVTPQITPDGRVIMDIQVNNDSEGPATASGIPTINTNEVKTKVLIEDGQTVVLGGIFSKTETRGVEKVPLLGDLPGVGRLFRKDTKKDERNETLIFITPKILTATMALR","segs":[[11,33],[134,154],[345,376]],"coils":[],"tmhmm2":{"tms":[[7,29]],"topology":[["i",1,6],["M",7,29],["O",30,708]]}},{"pfam31":[{"name":"Asn_synthase","score":283.9,"bias":0,"c_evalue":4.5e-88,"i_evalue":2.5e-84,"hmm_from":3,"hmm_to":355,"hmm_cov":".]","ali_from":239,"ali_to":582,"ali_cov":"..","env_from":237,"env_to":582,"env_cov":"..","acc":0.87},{"name":"GATase_7","score":156.3,"bias":0,"c_evalue":5.2e-50,"i_evalue":2.9e-46,"hmm_from":1,"hmm_to":122,"hmm_cov":"[.","ali_from":46,"ali_to":164,"ali_cov":"..","env_from":46,"env_to":165,"env_cov":"..","acc":0.98},{"name":"GATase_6","score":139.5,"bias":0,"c_evalue":1.2e-44,"i_evalue":7e-41,"hmm_from":1,"hmm_to":134,"hmm_cov":"[]","ali_from":31,"ali_to":159,"ali_cov":"..","env_from":31,"env_to":159,"env_cov":"..","acc":0.99}],"agfam2":[],"ecf1":[],"stp":{"version":null},"id":"feysvjOtYCO6wmaj9ic-0Q","length":604,"sequence":"MCGIAGYYLKAPNGHHARLTEMAQRLAHRGPDGQGFYRGERVGLAHTRLSIIDLAAGAQPLYNEDHSLCLVANGEIYNALELREELERLGHHFATHSDSEVILHAYESWGEDFLNHLLGMFAFALHDLASQQLLLVRDRLGIKPLYFSLDREGLSFASEPKALLPSLTRPEVDPIGLAQYLQNNFTCAPYTLLAGVRKIGPGELIKIGSDGLLHQRRYWSPLHTTPLDLSCSEALEYFDHLIEQVIKIHLRSDVPFGLFLSGGVDSSLLAAMISRHTQEPLRTFSIGFPGTSVHNELAAAAAVAAQIGAHHTAYEVNAEDLLECLPHTVWAADDLTADYANLPVSLLAERASAELKVIFSGEGGDEIFAGYGRYRVLPLKRLLATLRNPGTGGFRTTGLFSSEAARLFKPELLEAMDHWRTPFAHAWNEPPASWTRLMRMQYVDLRTWLPDDLLIKADRMLMAWGLEGRVPFLDHRLVEFGLGLPDSLKIEGRTGKRLLRLWGERFFSKAHLWSRKKGFTVPIRDWLQGQRLDKLSQSLAVSPGIAAWFEADAVRCLIKRQQQRGDRSGSLWALFNFALWHRLVIEDNSSIEPPSCQDPFSYFC","segs":[[80,89],[298,305]],"coils":[],"tmhmm2":{"tms":[],"topology":[["O",1,604]]}},{"pfam31":[{"name":"DEAD","score":52.1,"bias":0,"c_evalue":1e-17,"i_evalue":5.8e-14,"hmm_from":4,"hmm_to":172,"hmm_cov":"..","ali_from":263,"ali_to":422,"ali_cov":"..","env_from":260,"env_to":425,"env_cov":"..","acc":0.77},{"name":"ResIII","score":45.9,"bias":0,"c_evalue":1e-15,"i_evalue":5.7e-12,"hmm_from":5,"hmm_to":147,"hmm_cov":"..","ali_from":260,"ali_to":387,"ali_cov":"..","env_from":254,"env_to":419,"env_cov":"..","acc":0.8}],"agfam2":[],"ecf1":[],"stp":{"version":null},"id":"FGFAnwEzVPiVE-WDoxXhVQ","length":787,"sequence":"MRKPFPALPGPFHAARGVTGIRLESQVESHVERQVESHLESGPSGPLAGLSNEPTAEQFVPLDSVIQVALPVPLPGCFDYRLPAGTALPPQGARVRVPFGRRTLIGVVHGQQPSDLKKLKAVEQVLDDDSVIDPPLYALCERAARYYHHPLGEVLGFVLPALLRQGQPARAGGEVRWRLTDRGRHVDPQRLQRAPRQQQALTLLLEHPKGLTPAMLEALSVSRPALQALRDKEWVERVDLDIAAPPPVKEVLAEPALRANQEQRAAIQAINDRQGFHPFLLDGVTGSGKTEVYLQAMAPVLAAGKQVLMLVPEIGLTPQTLRRFRQRFAVPVTVLHSGLTDRERLEAWLAAREGRARIIIGTRSAVFTPLQTPGLIIVDEAHDSSLKQQDGFRYHARDLATWRAQQLDVPVVHGSATPALETLQLARAGRYGWLRLTRRAGDAAAPAIELLDARAATPDTPLLPASLAAIADTIKKGEQALVFLNRRGFAPVILCRDCGWQSECPRCDSVLTWHRSERQLRCHHCGHQQRLPNRCPGCGSSNLTDAGAGTEKLEALLTETSQAPVVRIDRDTTRRKGSLDAKLAQIQKGEPAVLVGTQMLAKGHHFPRLSLAVIINMDAGFLSADFRGPEQAAQLLLQVAGRSGRQDRPGRVLMQSRHTDHNLVQLAAAGDYHALADALLEERRGAGLPPFGYLALLRCEAMVMNQALGFLEECVQALPTVEGVHVLGPVPAPMEKRSGRYRAQLLLQSNNRPLLHGLLDALIDIARALPSGRRCRWHLDVDPIDLL","segs":[[188,205],[666,680],[758,769]],"coils":[],"tmhmm2":{"tms":[],"topology":[["O",1,787]]}},{"pfam31":[{"name":"DHQ_synthase","score":354.2,"bias":0,"c_evalue":5.8e-110,"i_evalue":3.2e-106,"hmm_from":2,"hmm_to":261,"hmm_cov":"..","ali_from":67,"ali_to":324,"ali_cov":"..","env_from":66,"env_to":325,"env_cov":"..","acc":0.98},{"name":"Fe-ADH_2","score":51.9,"bias":0,"c_evalue":1.4e-17,"i_evalue":7.7e-14,"hmm_from":2,"hmm_to":162,"hmm_cov":"..","ali_from":17,"ali_to":186,"ali_cov":"..","env_from":16,"env_to":243,"env_cov":"..","acc":0.83},{"name":"Fe-ADH","score":34.6,"bias":0,"c_evalue":1.5e-12,"i_evalue":8.5e-9,"hmm_from":4,"hmm_to":188,"hmm_cov":"..","ali_from":15,"ali_to":185,"ali_cov":"..","env_from":14,"env_to":190,"env_cov":"..","acc":0.83}],"agfam2":[],"ecf1":[],"stp":{"version":null},"id":"FHWs1ucuOwoY6sgwctMflA","length":358,"sequence":"MQTLTVELGDRSYPIHIGQDLLSRTDLILPHLKRKQVAVVTNTTVAPLYLEQLAEPLRAQGVSVLPIVLPDGEQYKNSDTLNTIYDALLSNRSERSTTLIALGGGVVGDMTGYAAATYLRGVPFIQIPTTLLSQVDSSVGGKTGINHPLGKNMIGAFYQPQLVLADTDTLNTLPDRELSAGIAEVIKYGLIRDPDFFSWLETNMLLLRERNPQALGYAIYRSCENKATVVAADEKEIGERALLNLGHTFGHAIENGMGYGVWLHGEGVAAGTMLAADLSRRMGWLSQADVERIERSFKAGGLPTEAPALGADKYLDLMGLDKKVADGKIRLILLKAIGQAVMTGDYPQDLLKETLALA","segs":[],"coils":[],"tmhmm2":{"tms":[],"topology":[["O",1,358]]}},{"pfam31":[{"name":"GATase_2","score":559.9,"bias":0,"c_evalue":6.8e-172,"i_evalue":2.8e-168,"hmm_from":1,"hmm_to":420,"hmm_cov":"[]","ali_from":15,"ali_to":428,"ali_cov":"..","env_from":15,"env_to":428,"env_cov":"..","acc":0.99},{"name":"Glu_synthase","score":491.6,"bias":0,"c_evalue":3.3e-151,"i_evalue":1.4e-147,"hmm_from":1,"hmm_to":368,"hmm_cov":"[]","ali_from":795,"ali_to":1159,"ali_cov":"..","env_from":795,"env_to":1159,"env_cov":"..","acc":0.99},{"name":"Glu_syn_central","score":351.7,"bias":0,"c_evalue":6.8e-109,"i_evalue":2.9e-105,"hmm_from":2,"hmm_to":279,"hmm_cov":".]","ali_from":460,"ali_to":739,"ali_cov":"..","env_from":459,"env_to":739,"env_cov":"..","acc":0.97},{"name":"GXGXG","score":252,"bias":6.3,"c_evalue":6.5e-79,"i_evalue":2.7e-75,"hmm_from":2,"hmm_to":189,"hmm_cov":"..","ali_from":1239,"ali_to":1426,"ali_cov":"..","env_from":1238,"env_to":1427,"env_cov":"..","acc":0.99}],"agfam2":[],"ecf1":[],"stp":{"version":null},"id":"Fj3Wm6fPhsnRvcrxF3OnJA","length":1484,"sequence":"MNKGLYRLGEFKDNCGFGLMAHMQGQTSHDLLDKAIEALACMTHRGGIAADGKTGDGCGLLMQKPDSFLRAVMREDQGVELGENYAVGMVFLSREAALAAQSREVLNEALEAQGLGVAGWREVPTDQSCLGPIAKDTLPQIEQVFINPNGKSDREFAVSLFIARRHTENSLTQDPDFYICSLSDNVLSYKGLMMPVDLPVFYQDLNDPRLETAICTYHQRFSTNTAPRWPLAQPFRFLAHNGEINTVDGNRNWARARRTKFVTEQLPNLDELQPIVNTTGSDSSSMDNMLEFLLVGGMDLYRAVRMIVPPAWQNVETMDSDLRAFYDYHSMHMEPWDGPAGMVMTDGRFAVCMLDRNGLRPSRWVMTRDGYICTASEIGVFDYAPEDIVAQGRVGPGQMLSIDTATGEVLHTGDVDNILKAGQPYKQWLKDKAIRLEQTMSFDQESQSFREMSPEETKQHMKMFQVTFEERDQVLRPLGESGMEAVGSMGDDKPMAVLSNKIRSPYDYFRQQFAQVTNPPIDPLREAIVMSLETCIGAEQNVFEETPEHARRIILSSPVLSASKFRYMRNCPHDGFDSIDLDLQYDPETGLEQAIHDLCARAEAAVRDGKVLLILTDAYLSRGKLPIHASMATGAVHHHLMEKGLRCDTNLIVETATARDSHHFAVLFGFGATAVYPYLSYRVLNDLCRTGELSVEPLQAHENYRKGINKGLLKILSKMGISTIASYRGAQLFEAVGLSSDLVDLCFRGVCSRIEGARFTDFQSEQADLAKLAWSARKPIQQGGLLKYVHGGEYHAYNPDVVTSIHEAVKTGDQRAYDRYAELVNNRGVATLRDLLGLKKGLKSIPLDQVEPAENIFQRFDSAAMSLGALSPEAHEALAVAMNELGGRSNSGEGGEDPARHGTMKRSKIKQVASGRFGVTPEYLMSADVMQIKVAQGAKPGEGGQLPGGKVNALIARLRYSVPGVTLISPPPHHDIYSIEDLAQLIFDLKQINPEGLVSVKLVSRPGVGTIACGVAKAYADLITISGYDGGTAASPLTSIHYAGSPWELGLADAHQALRANQLRGKIRLQTDGGLKTGLDVVKAAMLGAESFGFGTMPMVALGCKYLRICHLNNCATGVATQREDLRNDHFRGTVEMVKNFFRFVAGEVRQLMAQLGVRTFEELVGRVDLLEILEGVTEKQGHLDLTPIIGTAGAPEEYPHTVQQARNEPYDAGNLNSEMLELSRAAIAGKQGGEWTLKITNCDRSVGARTSGEIARLHSNLGMSDAPITFRFQGHAGQSFGVWNAGGQNLLLEGDANDYVGKGMAGGKIVVRPFDAVTFKSNETAIIGNTCLYGATGGKLFAAGHAGERFAVRNSGCHAVIEGAGDHCCEYMTGGMVTVLGETGYNFGAGMTGGFAYVLDLDNSFVDKYNHELVDIHRIATEQMEAYKNHLRAVIQEYATETGSAWATHVLDNFYDFCGKFWLVKPKAASLNDLLNTVRVRPE","segs":[[835,843]],"coils":[],"tmhmm2":{"tms":[],"topology":[["O",1,1484]]}},{"pfam31":[{"name":"Ribosomal_S21","score":79,"bias":8.2,"c_evalue":8.4e-27,"i_evalue":1.4e-22,"hmm_from":1,"hmm_to":54,"hmm_cov":"[.","ali_from":3,"ali_to":56,"ali_cov":"..","env_from":3,"env_to":57,"env_cov":"..","acc":0.98}],"agfam2":[],"ecf1":[],"stp":{"version":null},"id":"FJzRhbvN6gree3gQlgJSAA","length":71,"sequence":"MPHVRVRENEPFEVALRRFKRTCEKAGVVAEVRRREYYEKPTTERKRKAAAAVKRQLKKNSRDMTRRVRLY","segs":[[45,59]],"coils":[],"tmhmm2":{"tms":[],"topology":[["i",1,71]]}},{"pfam31":[{"name":"PilO","score":152.2,"bias":0,"c_evalue":5.7e-49,"i_evalue":9.6e-45,"hmm_from":1,"hmm_to":146,"hmm_cov":"[]","ali_from":49,"ali_to":190,"ali_cov":"..","env_from":49,"env_to":190,"env_cov":"..","acc":0.98}],"agfam2":[],"ecf1":[],"stp":{"version":null},"id":"F_LtKdo4zTKvR5TTYz4IPg","length":194,"sequence":"MNWQQVNELDFDNVGQWPAGAKAAAIGVLCLALAGLVGYFFIRDSLAQLDRSREQEIRLKSAFEEKARQAAALPAYEQQLMELQARLETELRKLPDNLEIAGLLDDISFIATDNGLRLERINWEPERPSEFSTELPMRIIVTGDYHQLGRFVADVAALPRIVIIDSFSLSRAGGGRLSMSMLARTYKYNEQEAR","segs":[[23,38]],"coils":[[73,93]],"tmhmm2":{"tms":[[20,42]],"topology":[["o",1,19],["M",20,42],["i",43,194]]}},{"pfam31":[{"name":"PilO","score":179.4,"bias":0,"c_evalue":2.4e-57,"i_evalue":4e-53,"hmm_from":1,"hmm_to":146,"hmm_cov":"[]","ali_from":65,"ali_to":206,"ali_cov":"..","env_from":65,"env_to":206,"env_cov":"..","acc":0.99}],"agfam2":[],"ecf1":[],"stp":{"version":null},"id":"Fm2O0b-rKHbYk6rblXvOXQ","length":224,"sequence":"MSLKESIENLRTMDVQTLIRDFQGLDPNDPGQWPLLPRLATLLAIFLVIVVGGWWFDWSDQLTALDAKEKEELTLKDEWLSKKRQAVNLPEYRRQLAEIDRQFGALLKQLPNRSEIESLLADINQAGLGRGLLFELFKPGSEGLKDFYAELPIAVRVTGNYHDLGEFVSDVAQMPRIVTLNDVAIETLKDGTLKFDATAITYRYLDDEEVATLRREKAKEKARK","segs":[[214,224]],"coils":[],"tmhmm2":{"tms":[[34,56]],"topology":[["o",1,33],["M",34,56],["i",57,224]]}},{"pfam31":[{"name":"PALP","score":286.9,"bias":2.6,"c_evalue":2e-89,"i_evalue":1.7e-85,"hmm_from":4,"hmm_to":294,"hmm_cov":".]","ali_from":17,"ali_to":306,"ali_cov":"..","env_from":14,"env_to":306,"env_cov":"..","acc":0.99},{"name":"Thr_dehydrat_C","score":88.1,"bias":0,"c_evalue":2.8e-29,"i_evalue":2.3e-25,"hmm_from":2,"hmm_to":91,"hmm_cov":".]","ali_from":415,"ali_to":503,"ali_cov":"..","env_from":414,"env_to":503,"env_cov":"..","acc":0.96},{"name":"Thr_dehydrat_C","score":87.9,"bias":0,"c_evalue":3.2e-29,"i_evalue":2.6e-25,"hmm_from":1,"hmm_to":91,"hmm_cov":"[]","ali_from":319,"ali_to":408,"ali_cov":"..","env_from":319,"env_to":408,"env_cov":"..","acc":0.99}],"agfam2":[],"ecf1":[],"stp":{"version":null},"id":"-FOsIfPbIufvoZuSamBe2w","length":508,"sequence":"MPQSYIKRILDARVYDVARETPVQDAGLMSARLGNRVWLKREDLQPVFSFKLRGAYNKMHQLSEQERARGVVAASAGNHAQGLAMAAQRMAVKATIVMPRTTPLIKVDAVRNWGAKVVLHGDSFEEAAARAQELVDSKGLVYVHPFDDPDVIAGQGTVGMEIVRQRQEPLHAIFVPVGGGGLLAGVAAYIRYVWPDTRIIGVEPEDAACLKLALERGRRDRLPEVGLFAEGCAVAQIGKETFRVIRDTVDEVITATTDEMCAAIKDIFEDTRSIAEPAGALALAGMKKYVERSGVAGQDLLAIVSGANTNFDRLRYISERTEIGEQREAVISVTIPERKGSFRAFCSALGRRNITEFNYRYAGPDRALVFVGLSITPGPDFQELLAELRADGYECEDLTSNEMAKLHIRHMVGGRAPAEVDNEVVYRVEFPERPGALLRFLSGLGQNWNISMFHYRNHGAAYGRILVGVQVPRNERGQFRQVLDEVGYRYWDESDNVAYRLYLGRPGA","segs":[[177,188]],"coils":[],"tmhmm2":{"tms":[],"topology":[["O",1,508]]}},{"pfam31":[{"name":"Frataxin_Cyay","score":73.7,"bias":0,"c_evalue":6.2e-25,"i_evalue":1e-20,"hmm_from":1,"hmm_to":98,"hmm_cov":"[.","ali_from":1,"ali_to":96,"ali_cov":"[.","env_from":1,"env_to":104,"env_cov":"[.","acc":0.92}],"agfam2":[],"ecf1":[],"stp":{"version":null},"id":"Fpv5QxbLk_GjMZqV_RYDVQ","length":109,"sequence":"MTETEFLSLIDATLSQIEDVFEGAGQRGDIDVECSRNGSLLDIEFLHNKSKIIINSQAALSELWVAAKSGGFHYKHDGRQWLNTRDGSELMAVLAGIALEQGGLVIDLG","segs":[],"coils":[],"tmhmm2":{"tms":[],"topology":[["O",1,109]]}},{"pfam31":[{"name":"AAA_3","score":209.7,"bias":0,"c_evalue":1.9e-66,"i_evalue":1e-62,"hmm_from":1,"hmm_to":131,"hmm_cov":"[]","ali_from":54,"ali_to":184,"ali_cov":"..","env_from":54,"env_to":184,"env_cov":"..","acc":1},{"name":"AAA_5","score":45.2,"bias":0,"c_evalue":1.5e-15,"i_evalue":8.3e-12,"hmm_from":1,"hmm_to":138,"hmm_cov":"[]","ali_from":54,"ali_to":182,"ali_cov":"..","env_from":54,"env_to":182,"env_cov":"..","acc":0.9}],"agfam2":[],"ecf1":[],"stp":{"version":null},"id":"_fq69L0SuuETZua9kVQAZw","length":339,"sequence":"MNAPPLLPPEAVAAPAEDRLHRQFTSLRESLAQRIVGQAALVERLLIALLADGHLLVEGAPGLAKTTAIRALASRLEADFARVQFTPDLLPADLTGTEIWRPQDSRFEFMPGPIFHPILLADEINRAPAKVQSALLEAMGERQVTVGRHTYALPQLFLVMATQNPIEQEGTFPLPEAQLDRFLMHVRIGYPQADAEAEILRLAREAARDTLEKHETVPDKIPLEDVFAARRVVLDVHLAPQLERYLIEIVLASRDAKRYDPALARRIAWGASPRGSIALERCARARAWLAGRDYVTPDDIRAIAPDVLRHRVLPSYEATAEGWDGERLIAALLEKIPLP","segs":[[3,17],[45,56],[193,209]],"coils":[],"tmhmm2":{"tms":[],"topology":[["O",1,339]]}},{"pfam31":[{"name":"Secretin","score":153.1,"bias":3.9,"c_evalue":1.2e-48,"i_evalue":4.9e-45,"hmm_from":1,"hmm_to":169,"hmm_cov":"[.","ali_from":578,"ali_to":735,"ali_cov":"..","env_from":578,"env_to":736,"env_cov":"..","acc":0.94},{"name":"Secretin_N","score":50.1,"bias":0.1,"c_evalue":6.3e-17,"i_evalue":2.6e-13,"hmm_from":3,"hmm_to":82,"hmm_cov":".]","ali_from":402,"ali_to":475,"ali_cov":"..","env_from":400,"env_to":475,"env_cov":"..","acc":0.94},{"name":"STN","score":36,"bias":0,"c_evalue":1e-12,"i_evalue":4.2e-9,"hmm_from":2,"hmm_to":51,"hmm_cov":"..","ali_from":328,"ali_to":374,"ali_cov":"..","env_from":327,"env_to":375,"env_cov":"..","acc":0.92},{"name":"AMIN","score":33.8,"bias":0.1,"c_evalue":6.3e-12,"i_evalue":2.6e-8,"hmm_from":13,"hmm_to":97,"hmm_cov":"..","ali_from":63,"ali_to":144,"ali_cov":"..","env_from":51,"env_to":145,"env_cov":"..","acc":0.83}],"agfam2":[],"ecf1":[],"stp":{"version":null},"id":"fQdcsDtQYIDG03dX8KOq2A","length":746,"sequence":"MTVANLRGIPSKIRSLLACGIALSVVLGSAQAQVSGGAAAEAAAGNSVQSVSATRTGAGVFLTIRMQKPVTAVPRNFSVMRPARIALDLMGATNGLGHNAVTIDQGNLRSVDVVQAEGRTRIVLNLVRSVAYTVSANGNTVLVALGNVNETAPTFPAAPVAASGTPAATPSGATAAVAKEARTIRALDFRRGANGEGRVVVDLSDPNTAVDIRQKGKNVVVDFDGTAIPDSLRRRLDVTDFGTPVARVTASQSGGNAQLVIEGRGLWEQDAYQSDNQFVVELKPVHPNPTQLFPGQGKGYHGQRLSLNFQNVDVRSLLQVIADFTNLNIITSDSVHGTITLRLKDVPWDQALDIILQSKGLGMRKNGNVILIAPREELALKEKQTLEAQSQIEALEPVRAESFVLNYARALDVQNLLMGRSGGASGGGMGGKGLLSKRGSVVLDTRTNQLFVQDIPERLDEIRRLIARIDVPTRQVMIEARIVEAQDTFSQDIGSRLGIVHSGPTSWVNGGAGSTYTTGTGAAAAGGLNTMTVGTTTITNPNFVNLPAASQNGFNPGVIGLTLFDRSISNLLNLELSALEVDGQANDIASPRVVTANNVKATIMQGTQIPYQTVSAGGGIGMVQFQNAVLSLEVTPQITPDGDVFLTVKVHKDTPNPAVSSAAGVAIDTKSVDTQVLVQNGGTVVIGGIFEKTQTITTTKIPFLGDLPYVGIFFRDRAKTNNRTELLIFITPRVISQQMDQAAAQM","segs":[[28,50],[151,178],[416,440],[510,542],[569,580]],"coils":[],"tmhmm2":{"tms":[],"topology":[["O",1,746]]}},{"pfam31":[{"name":"AICARFT_IMPCHas","score":389,"bias":0.5,"c_evalue":1.7e-120,"i_evalue":1.4e-116,"hmm_from":2,"hmm_to":295,"hmm_cov":".]","ali_from":141,"ali_to":458,"ali_cov":"..","env_from":140,"env_to":458,"env_cov":"..","acc":0.94},{"name":"MGS","score":100.3,"bias":0,"c_evalue":5.6e-33,"i_evalue":4.6e-29,"hmm_from":1,"hmm_to":95,"hmm_cov":"[]","ali_from":22,"ali_to":135,"ali_cov":"..","env_from":22,"env_to":135,"env_cov":"..","acc":0.98}],"agfam2":[],"ecf1":[],"stp":{"version":null},"id":"fqq4X3zT52qwsDETDe8SyA","length":527,"sequence":"MADNTGIRPVQRALISVSDKQGVVEFARRLANLDIELLSTGGTFRLLQENNIPVTEVSDYTGFPEMMDGRVKTLHPKIHGGILARRGQDDEALATHGINTIDMVVVNLYPFEKTVANPACTLADAIENIDIGGPTMVRSTAKNHKYTAIVVNADHYDTIATALEQDGGLSESQRFQLAVEAFEHTAAYDGAIANYLGCINTDSEEKSRFPRTFNTQFIKADDMRYGENPHQAAAFYRETNPAEASVSTAKVLQGKALSYNNIADTDAALECVKGFEQPACVIVKHANPCGVAIGSDILEAYNRSYATDPTSAFGGIIAFNRPLDAQTANAILDRQFVEVIIAPSVADECHDILAKKPNIRVLTCGELPASPTPFLDFKRVNGGLLVQDADIGRVSEEELKVVTERLPTDAELRDLQFAWKVAKYVKSNAIVYCKNNQTVGIGAGQMSRVYSARIAGIKAADEGLEVRGSVMASDAFFPFRDGIDAAAAAGITAVIQPGGSMRDQEVIDAANEAGMAMVFTGMRHFRH","segs":[[481,491]],"coils":[],"tmhmm2":{"tms":[],"topology":[["O",1,527]]}},{"pfam31":[{"name":"Transgly","score":215.1,"bias":0,"c_evalue":8e-68,"i_evalue":4.5e-64,"hmm_from":2,"hmm_to":178,"hmm_cov":".]","ali_from":55,"ali_to":230,"ali_cov":"..","env_from":54,"env_to":230,"env_cov":"..","acc":0.98},{"name":"Transpeptidase","score":139.1,"bias":0,"c_evalue":2.8e-44,"i_evalue":1.6e-40,"hmm_from":1,"hmm_to":282,"hmm_cov":"[.","ali_from":420,"ali_to":671,"ali_cov":"..","env_from":420,"env_to":694,"env_cov":"..","acc":0.87},{"name":"PCB_OB","score":71.4,"bias":0,"c_evalue":1.6e-23,"i_evalue":9.1e-20,"hmm_from":1,"hmm_to":112,"hmm_cov":"[]","ali_from":316,"ali_to":418,"ali_cov":"..","env_from":316,"env_to":418,"env_cov":"..","acc":0.98}],"agfam2":[],"ecf1":[],"stp":{"version":null},"id":"frJXQ6EpXWSmXNYdxpC5Bw","length":758,"sequence":"MRWVLYPFIALLGLLAIGLAILALAVAFAWPTLPSLEALTDYHPKIPLRVYTADGALIGEYGEERRAFIRIQDVPPVLKHAILAAEDDRFYQHSGVDFAGVLRAAGANLVTGSKRQGSSTITMQVARNFFLTREKTYSRKLYEILLAFKIEQNLTKDQILEVYINQIYLGRRAYGFAVAAQTYFGKSIHDLNVPEAAMLAGLPKAPSAYNPVVNPKRAALRQQYVLRRMTELGFISEAEHQQAASAPLKVVTGPADVGGSADYVAEMARQIAYEQFKEEAYTRGIKVITTINKAEQDAAYRALRRGIMDYDRRHGYRGAEGYVDPTRTSTEQTEAMDEVLAETPDYDDLQAAIVTQAGNGSVTAYRYGETIRISGEGLRFAAAMLSDKAPPNKRIRPGAIVRVVHTDTRWEISQLPEVEGALTAADPRTGAIRALVGGFDFSRNKFNHVTQAWRQPGSSFKPFIYSAAFEKGYGPNSIVDDSPISFPAGDTGSQAWEPKNYDGKYDGPMSLRSALARSKNMVSIRLLKSIGPRYAQDYVTKFGFDAERHPAYLTMALGAGSVTPWQMLRGYSVFANGGYRVEPYLVKEIQDETGKVLARVDPPVAGETAERTIDERNAYLMDSMLKDVVRRGTAAKALVLKRGDLAGKTGTTNEYVDAWFCGYQPTVVAVAWIGFDQPRKLGSGETGGAAALPMWINYMRKALDGTPESYPTPPDGLIRIQPEGSATEELIYKENLPAAPVEAPQEPTSPPAEEAPRN","segs":[[8,29]],"coils":[],"tmhmm2":{"tms":[[7,29]],"topology":[["i",1,6],["M",7,29],["O",30,758]]}},{"pfam31":[],"agfam2":[],"ecf1":[],"stp":{"version":null},"id":"fsjRGfSnd-jYUYl3DuKQMA","length":140,"sequence":"MRFFLVEPEVAGGLGEKTVMDSSIHPPKIQSLEYVFDGWSGDVLLTSFPAYIVTSKAREILERFHASGISFAGVDILKSETFNEFFPEKELPEFFWMKVEGTAGQDDFGLAPNLRLVISGRALDELVKLRLSEAVVSAYE","segs":[[82,95]],"coils":[],"tmhmm2":{"tms":[],"topology":[["O",1,140]]}},{"pfam31":[{"name":"Orn_Arg_deC_N","score":223.6,"bias":0,"c_evalue":4.1e-70,"i_evalue":2.3e-66,"hmm_from":6,"hmm_to":246,"hmm_cov":"..","ali_from":47,"ali_to":291,"ali_cov":"..","env_from":42,"env_to":292,"env_cov":"..","acc":0.95},{"name":"Orn_DAP_Arg_deC","score":85.8,"bias":0,"c_evalue":2.9e-28,"i_evalue":1.6e-24,"hmm_from":5,"hmm_to":92,"hmm_cov":".]","ali_from":227,"ali_to":383,"ali_cov":"..","env_from":64,"env_to":383,"env_cov":"..","acc":0.76},{"name":"Ala_racemase_N","score":28,"bias":0,"c_evalue":2.5e-10,"i_evalue":0.0000014,"hmm_from":16,"hmm_to":186,"hmm_cov":"..","ali_from":56,"ali_to":239,"ali_cov":"..","env_from":43,"env_to":248,"env_cov":"..","acc":0.84}],"agfam2":[],"ecf1":[],"stp":{"version":null},"id":"FtizpdE2yYj52CKIbSZjjg","length":428,"sequence":"MTLTALPGQPQLAYRGDTLFLEEVRLSDLAARYGTPLFAYSKASMLSALAAYQRGFAGRDAQICYAMKANSSLGVLQVFARAGCGFDIVSAGELKRVIAAGGDPRKVIFSGVGKTRAEMRTALEAGIGCFNVESTAELEVLHEVATELGTQAPVSIRVNPNVDPQTHPYISTGLKGNKFGVAHEETVATYQRAASLSGLRVVGIDCHIGSQITQESPYLDAMDRILDLVAAIEAAGVPRLQHIDFGGGLGIDYQGDTPPAADALWAQLLAKIDARGYGDRKLMIEPGRSLVGNAGVCLTEVLYLKPGEQKNFCIVDAAMNDLPRPAMYQAWQAIVPLERTPDAAERPAYDVVGPICESGDWIGRDRHLGPVQAGDRLAVLSAGAYCMSMSSNYNTRGRAAEVLVDGDQVHLIRERESAEDTFHKERLV","segs":[],"coils":[],"tmhmm2":{"tms":[],"topology":[["O",1,428]]}},{"pfam31":[{"name":"Transgly","score":201.8,"bias":0,"c_evalue":9.5e-64,"i_evalue":5.3e-60,"hmm_from":2,"hmm_to":177,"hmm_cov":"..","ali_from":59,"ali_to":233,"ali_cov":"..","env_from":58,"env_to":234,"env_cov":"..","acc":0.98},{"name":"Transpeptidase","score":99.5,"bias":0,"c_evalue":3.3e-32,"i_evalue":1.8e-28,"hmm_from":1,"hmm_to":298,"hmm_cov":"[.","ali_from":431,"ali_to":718,"ali_cov":"..","env_from":431,"env_to":726,"env_cov":"..","acc":0.87},{"name":"PCB_OB","score":69.2,"bias":0.3,"c_evalue":8e-23,"i_evalue":4.5e-19,"hmm_from":1,"hmm_to":112,"hmm_cov":"[]","ali_from":321,"ali_to":429,"ali_cov":"..","env_from":321,"env_to":429,"env_cov":"..","acc":0.94}],"agfam2":[],"ecf1":[],"stp":{"version":null},"id":"FTmotC8ui_0SLWrR3Fm4SQ","length":823,"sequence":"MKRSNHFFRNFFLMLLSLFITLMVAGSLLYIYIDKQLPDVEELKSVQLPIPMRIYTSDGQPIAEFGELHRNLVRLNEVPNLMVKAFLATEDQRFLEHHGVDFYGLLRAASEVLLTGSKVQGGSTITMQVARNFYLSREKTFLRKFTEILLSLKIEREFTKEQILELYLNKIFLGNRAYGIAAAAQVYFNKTLNQLTLPEMATIAGLPKAPSAINPIVNPIAAKQRRDHVLLRMYELGYISKTTYEAAIATPMLTHAQTDIGGMIKAPYVAEMVRDMMYKSFGQDIYVKGYNVYTTINSAQQIAADKALRTSLLAYDKRHEYRKPKKNIAPLDANKVTHTLNALHRVASINGLQAAIVISVTDQAITALLVNNQMIFIPWQGVAWTMPHLDVTNLNPPPEVLKNKVHVGDVIRVQLTANNTWELSQIPKVQGALVALNPQTGAITALVGGFDYNLSKFNRVVQAERQPGSGFKPFIYAAALAKGYTLANVFNDAPLVFDIPGRDEPWRPQNDNHIFSGPTRLRVALAKSINLISVRLLQAIDVPYALTYVKRFGFNPKKLPRNLSLALGTGEVTPLELARAYAVFANSGFRITPYLIDHITDEQGQIIYKAEPKIACEACLRGEMEPPLTDEKNSPYAPQVIPADIAFLMTSALKDVIRYGTGSQARVLNRSDLAGKTGTTSDYVDTWFTGFNSNLVATVWIGFDQPSSVQEYGAKAALPMWIDFMRVALKGQAEKTMPQPTDIVIASIDPVTGNLLPNGTPGSILEYFRKDNLTRISTPEESTSFNAIDNPGEIPTDTTEPQTQTESSIEEKQNNNPSNEPVF","segs":[[793,811]],"coils":[],"tmhmm2":{"tms":[[11,33]],"topology":[["i",1,10],["M",11,33],["O",34,823]]}},{"pfam31":[],"agfam2":[],"ecf1":[],"stp":{"version":null},"id":"fU01mTi_7_FIuHxTmZj-vA","length":159,"sequence":"MGEGKTVNVTAQAADSYKEFDVITGNTCSTTGSTGGTIATEFVNVDVASAQQISTGKALDVRVNSATISYTPASSTSPPIQNQYVAIGTTLPAGGSISIPIPVALREVKLDLMNKGLLPCSTTIYKYHVTVSFEAVEIGTGSTMYPTANMTASFADVSG","segs":[[24,37]],"coils":[],"tmhmm2":{"tms":[],"topology":[["O",1,159]]}},{"pfam31":[{"name":"LPAM_2","score":29.6,"bias":12.3,"c_evalue":2.4e-11,"i_evalue":3.9e-7,"hmm_from":1,"hmm_to":23,"hmm_cov":"[]","ali_from":20,"ali_to":42,"ali_cov":"..","env_from":20,"env_to":42,"env_cov":"..","acc":0.97}],"agfam2":[],"ecf1":[],"stp":{"version":null},"id":"FuoYxN0NTPvivwtdq9GDYA","length":52,"sequence":"MLDRTILGTRFARTARIVGLAVLLAACGLLSACGQRGPLYLPKPPPAAPSQG","segs":[[18,34],[38,49]],"coils":[],"tmhmm2":{"tms":[[17,39]],"topology":[["i",1,16],["M",17,39],["o",40,52]]}},{"pfam31":[],"agfam2":[],"ecf1":[],"stp":{"version":null},"id":"fW8iqR_b4EztWvjqzOPchQ","length":119,"sequence":"MEKTIAQFKDGNVEILVETAEQTSEQGGMGAAGIGDTLKKYILKPVADTTFKGAMGIVSYASNTILDEIKEIKEQPESVEVEFGIKLTGEGKAMIASGGVEANYKVKLSWKKPDNDKSE","segs":[],"coils":[],"tmhmm2":{"tms":[],"topology":[["O",1,119]]}},{"pfam31":[],"agfam2":[],"ecf1":[],"stp":{"version":null},"id":"F-XRUGh0-nWnIo4uXWDmUA","length":229,"sequence":"MTLARAVRVLPGRAVGGFNLLPWRRRAIRRRRCWRLLEWGAAVLGGCACALGVVLWQRVECRALEARREALERPLAQWRTPLAEAQRLTRESEARRAGDRLARQHARATARFFALADALASDPLPGVGLQQLAQFADETDLQASAADESAAAAWLGRLRSLPDFEAVSVRELKRGAPAGAARGSAPGGEPIRVAAHLVWQGASTVPRAGSPRAHEAPRASSGVAAKEAT","segs":[[20,55],[60,76],[106,120],[143,153],[174,188]],"coils":[],"tmhmm2":{"tms":[[34,56]],"topology":[["i",1,33],["M",34,56],["O",57,229]]}},{"pfam31":[{"name":"VWA_2","score":42.6,"bias":0,"c_evalue":3e-14,"i_evalue":7.1e-11,"hmm_from":1,"hmm_to":106,"hmm_cov":"[.","ali_from":102,"ali_to":209,"ali_cov":"..","env_from":102,"env_to":210,"env_cov":"..","acc":0.97},{"name":"TPR_1","score":36.9,"bias":1.8,"c_evalue":7.7e-13,"i_evalue":1.8e-9,"hmm_from":3,"hmm_to":33,"hmm_cov":"..","ali_from":391,"ali_to":421,"ali_cov":"..","env_from":390,"env_to":422,"env_cov":"..","acc":0.95},{"name":"VWA","score":35.6,"bias":0,"c_evalue":4e-12,"i_evalue":9.6e-9,"hmm_from":2,"hmm_to":168,"hmm_cov":"..","ali_from":102,"ali_to":278,"ali_cov":"..","env_from":102,"env_to":282,"env_cov":"..","acc":0.85},{"name":"TPR_2","score":32.9,"bias":1.6,"c_evalue":1.4e-11,"i_evalue":3.3e-8,"hmm_from":2,"hmm_to":33,"hmm_cov":"..","ali_from":390,"ali_to":421,"ali_cov":"..","env_from":389,"env_to":422,"env_cov":"..","acc":0.96},{"name":"TPR_14","score":27.8,"bias":1.8,"c_evalue":9.7e-10,"i_evalue":0.0000023,"hmm_from":3,"hmm_to":40,"hmm_cov":"..","ali_from":391,"ali_to":428,"ali_cov":"..","env_from":389,"env_to":432,"env_cov":"..","acc":0.87},{"name":"TPR_16","score":24.9,"bias":9.7,"c_evalue":9.5e-9,"i_evalue":0.000023,"hmm_from":3,"hmm_to":66,"hmm_cov":"..","ali_from":366,"ali_to":421,"ali_cov":"..","env_from":364,"env_to":423,"env_cov":"..","acc":0.87},{"name":"TPR_16","score":23.3,"bias":7,"c_evalue":2.9e-8,"i_evalue":0.000069,"hmm_from":1,"hmm_to":46,"hmm_cov":"[.","ali_from":393,"ali_to":435,"ali_cov":"..","env_from":393,"env_to":441,"env_cov":"..","acc":0.74},{"name":"TPR_8","score":22,"bias":0.2,"c_evalue":4.8e-8,"i_evalue":0.00012,"hmm_from":3,"hmm_to":30,"hmm_cov":"..","ali_from":391,"ali_to":418,"ali_cov":"..","env_from":389,"env_to":422,"env_cov":"..","acc":0.9}],"agfam2":[],"ecf1":[],"stp":{"version":null},"id":"FybZPd0uNfaroU-vQkYeYQ","length":605,"sequence":"MDALTELAGWLQSLHLLRPTLLWALLAIVPAAALWHWRRRDADVWRQSVDAHLLPKLLVSGGRRGWLGFVLAALTYALAVLAMSGPSWRQTERPVFQSSMPLVVVLDLSSSANATDLPPSRLLQARAKLATLLRKRAGGEVALLVYAGESFTVAPLTEDSANVALFLDALSPSVMPVDGKRADRAIDAAAQLLQQAGFKQGEILLVSDSADRSAESSARMARSRGFSVSALGVGGERGAAYRTASGEIAQAKLDEGSLRTLAAQGGGRYARIAPDDADLRALGVLDPSQQPLADETAESDGGKSWLDEGYWLVLPVMLLSLLAFRRRAVVAVLAMVCVLPLAQPAHAADGTLWQRADQVQQQRLDAGVQAYRKGDFAAAQKAFEAVPTDEGLYNLGNALARQGQYDAAIAAYDRALKQHPNQQDAIANRAAVDAARKRQQQNNKDGKGQSKDLKPSGQDGKGQQQAGQNQQDKQSGQDGQNQHDSKNQPSEGQPPQDGRPQDAQAKNGQGEQRKQDTPPQSADAKAQQQADEAQRRKMQQAMAQAGNKQADASGKQEAAVAGETPEQREQRQAVDAWLRRVPDDPGSLLRTKFRLEYERRQRDGR","segs":[[14,26],[70,82],[181,196],[207,224],[312,342],[425,438],[456,482],[520,545]],"coils":[],"tmhmm2":{"tms":[[15,37],[66,88]],"topology":[["o",1,14],["M",15,37],["i",38,65],["M",66,88],["O",89,605]]}},{"pfam31":[{"name":"DUF4197","score":244.8,"bias":0.4,"c_evalue":3.2e-77,"i_evalue":5.4e-73,"hmm_from":2,"hmm_to":200,"hmm_cov":".]","ali_from":25,"ali_to":223,"ali_cov":"..","env_from":24,"env_to":223,"env_cov":"..","acc":0.98}],"agfam2":[],"ecf1":[],"stp":{"version":null},"id":"fZqMl1qtSdwDY-MIlNCPXg","length":226,"sequence":"MKFRTSIAVAALVSSSVWAASLADLSNTEATSGLRAALEKGAESAVGKLGVENGFLSNEKVRISLPSSLDKAQSILRMTGQGPKMDELIVAMNHAAEAAVPMAKPLLMNAIKSMSVTDAKNILSGGDTSVTDFFRQKTSAQLAEQFQPVVKSVTDKSDLSAKYNSLMGPAAKYGVVPAQQATVESYVTERAVDGLFLMIGEEEKAIRQDPLGTGSKIIGQVFGLLK","segs":[[6,26]],"coils":[],"tmhmm2":{"tms":[],"topology":[["O",1,226]]}},{"pfam31":[{"name":"SKI","score":184.1,"bias":0.1,"c_evalue":5e-58,"i_evalue":1.7e-54,"hmm_from":1,"hmm_to":157,"hmm_cov":"[.","ali_from":9,"ali_to":165,"ali_cov":"..","env_from":9,"env_to":166,"env_cov":"..","acc":0.98},{"name":"AAA_18","score":36.2,"bias":0.2,"c_evalue":2e-12,"i_evalue":6.7e-9,"hmm_from":1,"hmm_to":120,"hmm_cov":"[.","ali_from":3,"ali_to":120,"ali_cov":"..","env_from":3,"env_to":133,"env_cov":"..","acc":0.68},{"name":"AAA_33","score":28.5,"bias":0.1,"c_evalue":3.9e-10,"i_evalue":0.0000013,"hmm_from":2,"hmm_to":89,"hmm_cov":"..","ali_from":3,"ali_to":97,"ali_cov":"..","env_from":3,"env_to":158,"env_cov":"..","acc":0.8},{"name":"Cytidylate_kin","score":23.2,"bias":0,"c_evalue":1.3e-8,"i_evalue":0.000045,"hmm_from":1,"hmm_to":30,"hmm_cov":"[.","ali_from":3,"ali_to":32,"ali_cov":"..","env_from":3,"env_to":43,"env_cov":"..","acc":0.93}],"agfam2":[],"ecf1":[],"stp":{"version":null},"id":"G0d3hZD8jeoN16m1ZIEz6Q","length":176,"sequence":"MNVALIGPMGAGKSTVGRLLARELGLSFVDSDHEIEARTGVKIPVIFDLEGEAGFRRREAQIVDELTQRDNMVLATGGGAILQAENRDHLRSRTTVIYLRASLNELWHRVQHDRNRPLLQSENPRQKLAQLLEQRMPLYEQTAHFTVESNGHSAHHVINKIMQLLQPAKSIGDLNQ","segs":[],"coils":[],"tmhmm2":{"tms":[],"topology":[["O",1,176]]}},{"pfam31":[{"name":"N_methyl","score":38.3,"bias":2.4,"c_evalue":3.2e-14,"i_evalue":5.3e-10,"hmm_from":3,"hmm_to":26,"hmm_cov":"..","ali_from":43,"ali_to":66,"ali_cov":"..","env_from":42,"env_to":67,"env_cov":"..","acc":0.95}],"agfam2":[],"ecf1":[],"stp":{"version":null},"id":"g22JwmT0X4wiyjQFI3gMNA","length":213,"sequence":"MPPVMQVTAIKARERDIFKMSLNQRISPNLSETPCKQQAQAYKQAGFTLIELMVVIAILGVLVTIASGSWTTVRADKQVDAAAEKLRSAMVAARMKALTTGETQYVGVDLTSQMIASTVYDENNANAYDAATDVWGTIVWEAVENVSFQEASSAGVPSATQPAVKTFAFKSGGQVTVTGSTWSVLVKSGDTSVLHKLVLTVSNVTGRVQVKQV","segs":[[120,131]],"coils":[],"tmhmm2":{"tms":[[45,67]],"topology":[["i",1,44],["M",45,67],["O",68,213]]}},{"pfam31":[{"name":"SKI","score":178,"bias":0,"c_evalue":7.7e-57,"i_evalue":1.3e-52,"hmm_from":1,"hmm_to":157,"hmm_cov":"[.","ali_from":1,"ali_to":157,"ali_cov":"[.","env_from":1,"env_to":158,"env_cov":"[.","acc":0.96}],"agfam2":[],"ecf1":[],"stp":{"version":null},"id":"G7mE28EXXf0PQ3sZkx9urg","length":179,"sequence":"MGAGKTTVGRAVARRLDLPFFDSDHEIEARCGVRVPIIFEHEGEMGFRDRETHMIDELTARSGVVVATGGGAVLRPENRAFLRARGTVIYLRANPHDLYLRTRHDKNRPLLQTENPRARLEELHAIRDPLYREVAHFVIETGKPTVAQLVNMVLMQLEVAGIVAPPADPSTSSQVSPQS","segs":[[63,73]],"coils":[],"tmhmm2":{"tms":[],"topology":[["O",1,179]]}},{"pfam31":[{"name":"SKI","score":163.9,"bias":0,"c_evalue":1.7e-52,"i_evalue":2.9e-48,"hmm_from":1,"hmm_to":156,"hmm_cov":"[.","ali_from":10,"ali_to":165,"ali_cov":"..","env_from":10,"env_to":167,"env_cov":"..","acc":0.95}],"agfam2":[],"ecf1":[],"stp":{"version":null},"id":"G7ZuJezUbm0NMqD1y6xW2Q","length":180,"sequence":"MQNIVLVGPMGAGKSTIGRGLAGLLRRPFFDTDQEIQRRTGVDIPTIFEFEGEAGFRKRESAMLQSLLERDGAVIATGGGIVERPENLDLLREHFVIYLRVPVDEQFRRTRRNRKRPLLNEVADPRAKLQELFERRDPLYREIASMTLEGRGRRVRDAVRGVCDALKVQRPDLCQPRSEG","segs":[[108,116],[150,162]],"coils":[],"tmhmm2":{"tms":[],"topology":[["O",1,180]]}},{"pfam31":[{"name":"Secretin","score":151.3,"bias":0.4,"c_evalue":4.4e-48,"i_evalue":1.8e-44,"hmm_from":1,"hmm_to":169,"hmm_cov":"[.","ali_from":578,"ali_to":732,"ali_cov":"..","env_from":578,"env_to":733,"env_cov":"..","acc":0.94},{"name":"Secretin_N","score":48.8,"bias":0.2,"c_evalue":1.5e-16,"i_evalue":6.4e-13,"hmm_from":2,"hmm_to":82,"hmm_cov":".]","ali_from":386,"ali_to":480,"ali_cov":"..","env_from":385,"env_to":480,"env_cov":"..","acc":0.92},{"name":"STN","score":43.2,"bias":0,"c_evalue":5.7e-15,"i_evalue":2.4e-11,"hmm_from":1,"hmm_to":52,"hmm_cov":"[]","ali_from":312,"ali_to":360,"ali_cov":"..","env_from":312,"env_to":360,"env_cov":"..","acc":0.94},{"name":"AMIN","score":34.9,"bias":0.2,"c_evalue":2.7e-12,"i_evalue":1.1e-8,"hmm_from":11,"hmm_to":97,"hmm_cov":"..","ali_from":53,"ali_to":136,"ali_cov":"..","env_from":40,"env_to":137,"env_cov":"..","acc":0.85}],"agfam2":[],"ecf1":[],"stp":{"version":null},"id":"g8_eqqGfyzxnT3cRVS0fVg","length":739,"sequence":"MIKEYPAVNRGVRRMRWLLGFTFAYVGLLASGMALAQPAIRAITASVAGDAEVVRIETTEPLSVAPASFAIQTPPRVSLDLPAVRNASGQSVIEVNQGVLRALRVLEAADRTRIVLNLNRSVPYETRVQGTTLLLTLRSADTPASVAAARSDNSLPTFDAGGGAGAAAAALRDIDFRRGDEGTGRVIVELANPQTSVDIRPQGRSLIVEFLRTSLPEGLRRRLDVADFGTPVRTITATQAGERVRLVVEPTGEWEHSAYQSDNRFVLEVRPVKADPNKLVQGPKYTGEKLSLNFQNIDVRSLLQVIADFTNFNIITSDSVQGNLTLRLKDVPWDQALDIILDAKGLGMTKTGNVIRVAPKKELAEDAKNALEQQALASRLVPLRSESFQLNYAKAADVAAQLRGVETVDGQAQSPGAATAGGAGGANQGQTLFSSGTRILSERGVAVPEPRTNRLFVMDVPERLEKIAELIRLLDIPVRQVMIEARIVEADEGVGKSLGVRFGGIINGASLGSINGRRVGVSIGGSRSYGLATPSINGAMVNLPAQSLTQSASTAPGAIGATIFSPNLSRMLSLEITALEADRRARVISSPRLITSDLKKAVIEQGEEIPYQAASGNQGTNIQFKKAVLKLDVTPQITPNGSVVLDVEISKDSRGDILPGGVAINTNKVQTKVLVENGGTVAIGGIFRSEETADLQKIPGLGDLPGIGGLFRSKRNSLDRKELIVFLTPRILPDINSSN","segs":[[160,170],[410,430],[516,530],[698,710]],"coils":[],"tmhmm2":{"tms":[[17,39]],"topology":[["i",1,16],["M",17,39],["O",40,739]]}},{"pfam31":[],"agfam2":[],"ecf1":[],"stp":{"version":null},"id":"g8PFaMDi5kLRdDfwmagbrQ","length":121,"sequence":"MPKALPPIPSYDDIQASSCLSVKCLLEAVRKTFTKIPEHRTASVEYSLVDTLMSGAAVFSLKFPSLLKFDENREEAHIKHNLQTLYGVSGQAPCDTQMRTILDPVEPAQVAKGFDDITQKS","segs":[],"coils":[],"tmhmm2":{"tms":[],"topology":[["O",1,121]]}},{"pfam31":[{"name":"URO-D","score":479,"bias":0,"c_evalue":4.6e-148,"i_evalue":7.7e-144,"hmm_from":2,"hmm_to":345,"hmm_cov":"..","ali_from":6,"ali_to":348,"ali_cov":"..","env_from":5,"env_to":349,"env_cov":"..","acc":0.99}],"agfam2":[],"ecf1":[],"stp":{"version":null},"id":"G9DdQCGIlZKt4V0rr5RZqw","length":356,"sequence":"MYAPLKNDRLLRALAREPVDVTPVWMMRQAGRYLPEYRATRARAGSFMALCTAPDLACEVTLQPLERYPLDAAILFSDILTIPDAMGLGLSFAEGEGPRFAKPLRSAADIAALGVPDPEHELRYVVDAVRLIRRELDGRVPLIGFSGSPWTLATYMVEGGSSKEFARIKGLMYEQPALAHQLLDTITQAVIAYLNAQIAAGAQAVMVFDTWGGLLSPECYRAFSLAYMTRIVAGLQREAQGRRVPVVLFTKGGGQWLEAMADTGCDALGLDWTTGIGEARRRVGDRVALQGNLDPCVLYASPERIRAEVGRLLSDFGTGDGHVFNLGHGIHQHIDPEHAGAMINAVHELSRPYHAA","segs":[],"coils":[],"tmhmm2":{"tms":[],"topology":[["O",1,356]]}},{"pfam31":[{"name":"ATP-grasp_2","score":256.1,"bias":0.2,"c_evalue":4.5e-80,"i_evalue":1.9e-76,"hmm_from":1,"hmm_to":201,"hmm_cov":"[.","ali_from":2,"ali_to":202,"ali_cov":"..","env_from":2,"env_to":203,"env_cov":"..","acc":0.99},{"name":"Ligase_CoA","score":95.4,"bias":2.1,"c_evalue":6.2e-31,"i_evalue":2.6e-27,"hmm_from":1,"hmm_to":153,"hmm_cov":"[]","ali_from":262,"ali_to":382,"ali_cov":"..","env_from":262,"env_to":382,"env_cov":"..","acc":0.98},{"name":"ATP-grasp_5","score":51.2,"bias":1.2,"c_evalue":2.3e-17,"i_evalue":9.7e-14,"hmm_from":11,"hmm_to":220,"hmm_cov":"..","ali_from":4,"ali_to":216,"ali_cov":"..","env_from":2,"env_to":217,"env_cov":"..","acc":0.79},{"name":"GARS_A","score":25.1,"bias":0,"c_evalue":2.9e-9,"i_evalue":0.000012,"hmm_from":6,"hmm_to":74,"hmm_cov":"..","ali_from":8,"ali_to":80,"ali_cov":"..","env_from":4,"env_to":116,"env_cov":"..","acc":0.87}],"agfam2":[],"ecf1":[],"stp":{"version":null},"id":"G9veX5RIqeVPV592DYeV1Q","length":389,"sequence":"MNFHEYQAKDLFAQYNIPIPRGQVARTPEEAVAAAESLECDMWVVKAQVHAGGRGKAGGVKLAKTLAEVKQYATDMLGMKIQTYQTGGLALPVNEVLITEAADIEQEIYLSLLVDRASKCLSFVASAEGGVEIEEVARTNPEKIHTIKIDNTEGLFPYACRKAGFAMGLNGKQVRQLTHIMMQMYQMFIDLDLSLIEVNPLIIDDQKNVVALDAKINSDDNADFRHPQLADLRDITQEDPAEAKAHEHDLNYIKLEGNIACMVNGAGLAMATMDVIKLKGGDPANFLDVGGGATAERVAIAFKIILSDPNVESILVNIFGGIVRCDLIADGIISAIKEVGVKVPIVVRLEGTNVEAGKKILDESGLAVIAADNLDDAANKAVAAVGAQS","segs":[[367,387]],"coils":[],"tmhmm2":{"tms":[],"topology":[["O",1,389]]}},{"pfam31":[{"name":"PilM_2","score":262.4,"bias":0.7,"c_evalue":1.2e-81,"i_evalue":5.1e-78,"hmm_from":1,"hmm_to":339,"hmm_cov":"[.","ali_from":9,"ali_to":349,"ali_cov":"..","env_from":9,"env_to":350,"env_cov":"..","acc":0.94},{"name":"FtsA","score":34.6,"bias":0.3,"c_evalue":4.5e-12,"i_evalue":1.9e-8,"hmm_from":1,"hmm_to":86,"hmm_cov":"[.","ali_from":185,"ali_to":314,"ali_cov":"..","env_from":185,"env_to":342,"env_cov":"..","acc":0.78},{"name":"T2SSL","score":28.8,"bias":0.2,"c_evalue":1.6e-10,"i_evalue":6.6e-7,"hmm_from":46,"hmm_to":138,"hmm_cov":"..","ali_from":70,"ali_to":168,"ali_cov":"..","env_from":54,"env_to":175,"env_cov":"..","acc":0.87}],"agfam2":[],"ecf1":[],"stp":{"version":null},"id":"gBNrmQ8vRLUfj7TaISiuZg","length":353,"sequence":"MAKGRNCIGLDIGSSAVKLCVLKEAKKGLQLQAFDHITLPPETIVDGALMNSTVVTDAIVQLLGRNKVRQKEVALSVSGNTVIIKKITLPLMTQEELEESIQWEAEQYIPFDIQDVYIGFEVLTPRTDQGQMDVVLVAAKKEMINDYTSACHEAGLKPVVVDVDVFCMQNMYEVNYGYHEGETVVLLDIGNSVVSMNVVSDAMSVFTRDLSIGGSDITEEIQKQLNITYQEAEMYKRGGAPGGGADQVLPHEVESIIQDKAEDMAHEIQRSLDFYTATAANNRIDRIVASGGTAAIPSLIRTISRISGIPAEVANPFRNISYDERQFSPDKIQEWAPIAAVSVGLALRRSNER","segs":[],"coils":[],"tmhmm2":{"tms":[],"topology":[["O",1,353]]}},{"pfam31":[{"name":"Ribosomal_S30AE","score":90.6,"bias":4.4,"c_evalue":4.8e-30,"i_evalue":8e-26,"hmm_from":1,"hmm_to":85,"hmm_cov":"[.","ali_from":3,"ali_to":97,"ali_cov":"..","env_from":3,"env_to":98,"env_cov":"..","acc":0.9}],"agfam2":[],"ecf1":[],"stp":{"version":null},"id":"GdOzhCVEBDlvjXN0BWsyIw","length":129,"sequence":"MNITISGHHLEVTPAIREHIQSKLERIMRHFDQVIDITVTITVDKLKEKDKRHKADINLHVPGKDIHVESMAQDLYAAIDLLMDKLDRQVIKHKDKIQDHKHDPVKHMPIHLTEHAELDENAYNSLASA","segs":[[91,103]],"coils":[[83,103]],"tmhmm2":{"tms":[],"topology":[["O",1,129]]}},{"pfam31":[{"name":"Shikimate_dh_N","score":85.9,"bias":0,"c_evalue":1.9e-28,"i_evalue":1.6e-24,"hmm_from":1,"hmm_to":83,"hmm_cov":"[]","ali_from":8,"ali_to":90,"ali_cov":"..","env_from":8,"env_to":90,"env_cov":"..","acc":0.99},{"name":"Shikimate_DH","score":30.9,"bias":0,"c_evalue":2.7e-11,"i_evalue":2.2e-7,"hmm_from":10,"hmm_to":85,"hmm_cov":"..","ali_from":120,"ali_to":195,"ali_cov":"..","env_from":112,"env_to":198,"env_cov":"..","acc":0.76}],"agfam2":[],"ecf1":[],"stp":{"version":null},"id":"gfmdM9wPDHSxGIuCgCfuvA","length":274,"sequence":"MPVDRYGVMGNPIAHSKSPRIHAAFAEQTGQALTYEAILVPLGGFQDALESFAAEGGRGLNITVPFKQEAWEAVDSRSPRAERARAVNTIVLGGEGRRYGDNTDGVGLVRDLTVNHGAAVAGRRLLLLGAGGAARGVLGPLLEEKPAALVIANRTARRAEELAADHSDLGPVSGGGFDVLAEEECFDLVINATAASLQGQVPPLPGRCLAPGAWCYDLMYAAEPTAFLTWAAAHGAERVIDGLGMLVEQAAESFALWRGVRPDTAPVIRMLRGG","segs":[[117,142]],"coils":[],"tmhmm2":{"tms":[],"topology":[["O",1,274]]}},{"pfam31":[{"name":"GGDEF","score":107.8,"bias":0,"c_evalue":2.5e-35,"i_evalue":4.2e-31,"hmm_from":2,"hmm_to":161,"hmm_cov":".]","ali_from":293,"ali_to":449,"ali_cov":"..","env_from":292,"env_to":449,"env_cov":"..","acc":0.91}],"agfam2":[],"ecf1":[],"stp":{"ranks":["ocp"],"counts":{"GGDEF":1},"inputs":[],"outputs":["GGDEF"],"version":1},"id":"gfseAGJE-AnNE3AIYY3VHg","length":457,"sequence":"MADSNTSTTADPSLLQSLKLHLDGLKRTQHGQVLYNQIQRGLQKYGHEDGRIELVFVSFLHALLGKYATSPSCDPSTRVKARLIQQRLTLHLPKTAPAPAAPKPVATASRPTPAEAKPAVAPPAVPKPPAAPAPAVETKPELVAELVAPLTENKPAPIIETKPEPVVEPLAAAPTPVTETKAVPPPEPAPPSRQENIEALGDSLAEKVTESITVDRQFGELLETEREALKSLDSPLGEFNDLKQILVKGLNELIEERQALIEKLSSAGDYLKAVESDRERLRQELSHARKHSMADELTGLPKREVFVKQLEAEIGRVKRYGFALAVAVIDVDNLESVNKRYGRAAGDAVLRCYAGQILAKFRTYDLVARYGGDEFAVLFPNTQKDGAMHALEKARKTAASTFIHQDGKNIPLPSFSSVLTQYSPGEPAATLLQRADETLSQARLAGYNRMVVALPTA","segs":[[93,108],[111,141],[163,191]],"coils":[[271,291]],"tmhmm2":{"tms":[],"topology":[["O",1,457]]}},{"pfam31":[{"name":"PilM_2","score":53.6,"bias":0,"c_evalue":9.5e-19,"i_evalue":1.6e-14,"hmm_from":1,"hmm_to":170,"hmm_cov":"[.","ali_from":17,"ali_to":201,"ali_cov":"..","env_from":17,"env_to":214,"env_cov":"..","acc":0.82}],"agfam2":[],"ecf1":[],"stp":{"version":null},"id":"gIn8c_vxjy2x43QPaUzCvQ","length":326,"sequence":"MGFGNPLLLGARRFAAGVDLSARGVTLAVLSQRIVGAGPVRLEWLASAPLAREALAGAEIVDRAAIVAALRSVFGELPRASAAASLRCAMALPTSATLVATVPLARLAPAGAMDESGIHAALEPLVLAEAERVAGVERGELAVDWSVLPATPRSHEAQVTIAATARQHLEARIECAAMAGITLCAVDGEAHAALRAMRHAAVYELPPHEPWVAIWVGPEGVHGWLLVDDSVIRHMRFPALEHADLVEALRDLVDGEQAGCVQVSGELAMLRGANFTMADIGDALGAPVLPFECAPLADIEWPLAATLLHDPACAVAFGLALRGVAE","segs":[[79,92],[120,134],[190,201]],"coils":[],"tmhmm2":{"tms":[],"topology":[["O",1,326]]}},{"pfam31":[{"name":"PilM_2","score":293.1,"bias":3.8,"c_evalue":2.8e-91,"i_evalue":2.3e-87,"hmm_from":1,"hmm_to":340,"hmm_cov":"[]","ali_from":13,"ali_to":363,"ali_cov":"..","env_from":13,"env_to":363,"env_cov":"..","acc":0.94},{"name":"FtsA","score":33,"bias":0,"c_evalue":6.9e-12,"i_evalue":5.8e-8,"hmm_from":1,"hmm_to":55,"hmm_cov":"[.","ali_from":207,"ali_to":261,"ali_cov":"..","env_from":207,"env_to":347,"env_cov":"..","acc":0.76}],"agfam2":[],"ecf1":[],"stp":{"version":null},"id":"gio0Yddt65iUMZoR8b7kjg","length":365,"sequence":"MKLFSRKKEPVMGIDISASAIKLIELTHGKKGYELKAIANVPLPRDAIVENTVIDSIAVSQALLDALEQAQTNTRNVALAVSGNAVIIKVIQVPTATEFELESQIEFEADQHVPFDIEDVYLDFQILGETEEDPEHMDVVLVACKREIIDDYQLVLSEAGLHTTCVDCSVFALENAVEETGVYTQDTTAIDAAEAMDTETDESAAYALINIGANIINVNIMRDGQMAFVRDQFYGGQNLTEAIQKAHAISFSAAEKMKKENFSDIDPNVIEEFFSNLSSEIGRSLDFYGANNAEYPVQKLMLSGGCALIPDIDIELDQRLGIEAKVLNPFDNIIVPRNKFDADEIQAMGPMLMVPVGLAMRGFDS","segs":[[204,220]],"coils":[],"tmhmm2":{"tms":[],"topology":[["O",1,365]]}},{"pfam31":[{"name":"PilN","score":41.4,"bias":0,"c_evalue":6.3e-15,"i_evalue":1.1e-10,"hmm_from":3,"hmm_to":76,"hmm_cov":"..","ali_from":104,"ali_to":179,"ali_cov":"..","env_from":102,"env_to":181,"env_cov":"..","acc":0.91}],"agfam2":[],"ecf1":[],"stp":{"version":null},"id":"gJ8XLhTn62gmGAD2VI7Ahg","length":204,"sequence":"MKLIQINLLPYREMEEQKKKKKFQLIMAAGALAGIGACAAIYLGLTGLMVSQESRNESLQAGIKELDKQLTEIKELNKQKQSFLARKLKVEELDHKRFEGAYIIDTLNQLVPEGAYLAKIQATAATGKNSNTYSITGKAISDNKVAMLMTALPSTGIFEAPKLISIKKTDNGQEFVLEADLVEQKVASQPTEPAVAAASQSKGN","segs":[[18,22],[25,45]],"coils":[[49,93]],"tmhmm2":{"tms":[[23,45]],"topology":[["i",1,22],["M",23,45],["O",46,204]]}},{"pfam31":[{"name":"Rib_5-P_isom_A","score":190.4,"bias":0.1,"c_evalue":1e-60,"i_evalue":1.7e-56,"hmm_from":2,"hmm_to":173,"hmm_cov":".]","ali_from":49,"ali_to":213,"ali_cov":"..","env_from":48,"env_to":213,"env_cov":"..","acc":0.96}],"agfam2":[],"ecf1":[],"stp":{"version":null},"id":"GjfsQlN92BOEmIPIArUaNA","length":218,"sequence":"MTLDEMKRAAARAAIAFVPDNSIVGVGTGSTANHFIDALAEIKGRIEGAVASSEASAARLKGYGIAVFDMNAVDRIPVYVDGADEINRHLQAVKGGGAALTREKIVAAVAEQFICIADETKLVDVLGAFPLPVEVIPMARSYVARQLVLLGGRPAYREGVLTDNGNVILDVHGLQIAEPGKLEGEINQIVGVVTNGLFARRRADVLLLGTANGVQTHR","segs":[[8,16],[49,58]],"coils":[],"tmhmm2":{"tms":[],"topology":[["O",1,218]]}},{"pfam31":[{"name":"Orn_Arg_deC_N","score":225.1,"bias":0,"c_evalue":1.4e-70,"i_evalue":8e-67,"hmm_from":7,"hmm_to":246,"hmm_cov":"..","ali_from":52,"ali_to":294,"ali_cov":"..","env_from":46,"env_to":295,"env_cov":"..","acc":0.95},{"name":"Orn_DAP_Arg_deC","score":86.3,"bias":0,"c_evalue":2.1e-28,"i_evalue":1.2e-24,"hmm_from":5,"hmm_to":92,"hmm_cov":".]","ali_from":91,"ali_to":383,"ali_cov":"..","env_from":41,"env_to":383,"env_cov":"..","acc":0.71}],"agfam2":[],"ecf1":[],"stp":{"version":null},"id":"glEWwHqUlQaSxcfzti56kQ","length":428,"sequence":"MNAPVTAQGLPGQPHIAYTEHQLMVEGLRLSDLAREHGTPLFVYSKAAMLSALAAYQRGFAGRQAQICYAMKANSTLAVLQVFADAGCGFDTVSGGELARVLAAGADPAKVIFSGVGKTRAEMKQALQVGIGCFNVESEAELDVLSEVAVGLGLQAPVSLRVNPNVDAKTHPYISTGLKGNKFGIAHEDSLRAYRHAASLPGLKVVGIDCHIGSQITETTPYLDAMDRVLDLVGEIEAAGIPIHHIDFGGGLGINYNGDTPPEADALWALLLAKLDARGYGQRKIMIEPGRSLVGNAGVCLTEVLYLKPGEQKNFCIVDAAMNDLPRPAMYQAFHHIVPVAPVAGEGVLYDVVGPVCESGDWIGRDRQLQVQAGDVLAVLSAGAYCMSMASNYNTRGRAAEILVDGQQAHLIRQRESVFDTFALEQLV","segs":[[264,277]],"coils":[],"tmhmm2":{"tms":[],"topology":[["O",1,428]]}},{"pfam31":[{"name":"Invasin_D3","score":28.2,"bias":0,"c_evalue":6.6e-11,"i_evalue":0.0000011,"hmm_from":16,"hmm_to":89,"hmm_cov":"..","ali_from":156,"ali_to":232,"ali_cov":"..","env_from":145,"env_to":240,"env_cov":"..","acc":0.9}],"agfam2":[],"ecf1":[],"stp":{"version":null},"id":"GmNE2p0UqoROOWifHlnYcg","length":406,"sequence":"MYSIARNWLLVLLFAAMAGCSGGGAFTPATEGDTTTGLPVAGGTDTRETATVEARGTFILPPGVDSTEIAIVTLDEGGGPVPNVTLAASVTGVGTVDNANPVTGLNGEAIVKVNRTGDGEAILTVATVVSSGTVGVKGSIFFGAVVSANLVNNGQVADGQSEVTVQVRAQDASGAPLVAIPSSLSFSPGSFAIPVSQVTETDQNGLFVVGITNTVPYDATEITPIIGGYRVEPALTPTFVPSPSSGSIPPVTLDLIVANSPAAADGSTEIQLIVIARDSTGAPLSDVSVSLSSSSSTAVLANVVGTTGSEAKFETSISNTVEENVTITVTAPNLSAQTTVQFHNDSTVTLDLVVANSPAAADGSTGIQLIVVARDSTGAPLSDVGISLSSSSSTAVLANVVGYNRF","segs":[[124,139],[241,250],[282,304],[319,330],[387,393]],"coils":[],"tmhmm2":{"tms":[[7,29]],"topology":[["i",1,6],["M",7,29],["O",30,406]]}},{"pfam31":[{"name":"SPOR","score":33.3,"bias":0,"c_evalue":7.6e-12,"i_evalue":4.2e-8,"hmm_from":2,"hmm_to":70,"hmm_cov":"..","ali_from":363,"ali_to":431,"ali_cov":"..","env_from":362,"env_to":436,"env_cov":"..","acc":0.91}],"agfam2":[],"ecf1":[],"stp":{"version":null},"id":"gOl9ZvlTYrEMeaehMQD_yA","length":447,"sequence":"MTETVRIPLDSQQRLLERLLHLSRLNTDLVLLTGPSGAGKSFLAGLLAEQSDLLMPARLDARALDTNARFRDTLLGHWFAGAVFDADDALYDSMSRLLPGGPGKRLLVVDNAPWLNEVLLQELAGLYALAERDRPFMLLLGHADWAREVRRQLDDAHIGPVLEVEVPELSEEDRQQLWQALGRRPPADAPAVRYPGDLTGTMEPPMRKPVYQQWLEQKSVKILLTALILLGLVILIVSLLGGREPARSGPVRPMADTALPEPAPSVPLVLAPEPAEPAPAEPVADNAPVRDWPAAPLPESPRVDTRVADSPDDSDKERVVIEDEVVSRLLQRERGKEAPAVEPVRPVAPAPVSPLSVLMQKPAGRYTLQLMAGRERSLLEPLAERHRLSPAWVYPRSINGQNWFVLVYGDFESPEQARRAIGGLPAELQAAKPWPKPFGQVQKEVKP","segs":[[14,25],[96,107],[160,172],[220,242],[266,284],[337,358]],"coils":[],"tmhmm2":{"tms":[[220,242]],"topology":[["i",1,219],["M",220,242],["O",243,447]]}},{"pfam31":[{"name":"IGPS","score":315.4,"bias":0,"c_evalue":1.2e-98,"i_evalue":2e-94,"hmm_from":1,"hmm_to":249,"hmm_cov":"[.","ali_from":5,"ali_to":255,"ali_cov":"..","env_from":5,"env_to":260,"env_cov":"..","acc":0.98}],"agfam2":[],"ecf1":[],"stp":{"version":null},"id":"gOtucGMk3_09vOeb56LJOw","length":262,"sequence":"MSDILQRILNTKQGEVAAATAAKPLTLMRAEAQAALPPRDFVGAIRAKIAADQPAVIAEIKKASPSKGVIREDFRPAEIAATYAAHGAACLSVLTDELYFQGSPEYLKQARAACSIPVLRKDFMIEPYQVFEARAMGADCILLIVAALELPQMQELEAIAHDLGMAVLVEVHDGAELDLALQLKTPLVGINNRNLRTFDVTLDTTLGLLLRIPEDRIVVTESGIFTSEDVALMRRHHVDTFLVGEAFMRQPDPGVELARVFG","segs":[[201,210]],"coils":[],"tmhmm2":{"tms":[],"topology":[["O",1,262]]}},{"pfam31":[{"name":"PilP","score":155.3,"bias":0,"c_evalue":5.6e-50,"i_evalue":9.4e-46,"hmm_from":1,"hmm_to":145,"hmm_cov":"[.","ali_from":24,"ali_to":163,"ali_cov":"..","env_from":24,"env_to":164,"env_cov":"..","acc":0.97}],"agfam2":[],"ecf1":[],"stp":{"version":null},"id":"GoyDQkd8vx4Rm81plTBz-w","length":167,"sequence":"MKLLTISFLSLLALTACSGGDGDDLDQWMKERKAHVGGKIPPLPELKTYVPFVYNNDGSLHDPFKGRRAADSAGNGLKPDLSRPKEPLEAFPLESLKFVGFLQQGKRNVALISAPDNTVYQVKVGNYMGQNFGLVMNLSKDEVVVKEMIQDATGEYVERRVTINPQE","segs":[[3,16]],"coils":[],"tmhmm2":{"tms":[],"topology":[["O",1,167]]}},{"pfam31":[{"name":"HD_assoc","score":93.8,"bias":0.9,"c_evalue":7.6e-31,"i_evalue":6.4e-27,"hmm_from":1,"hmm_to":92,"hmm_cov":"[]","ali_from":304,"ali_to":388,"ali_cov":"..","env_from":304,"env_to":388,"env_cov":"..","acc":0.95},{"name":"HD","score":52.3,"bias":0,"c_evalue":6.8e-18,"i_evalue":5.6e-14,"hmm_from":1,"hmm_to":121,"hmm_cov":"[.","ali_from":81,"ali_to":216,"ali_cov":"..","env_from":81,"env_to":217,"env_cov":"..","acc":0.83}],"agfam2":[],"ecf1":[],"stp":{"version":null},"id":"gpu93-Agu4GeP2XYil5uYg","length":395,"sequence":"MPMFAESLDVSVLSSQAPSRLSPLACDPAHSRGRRFAEPAAPTRNAFQRDRDRIVHSTAFRRLVYKTQVFLNHEGDLFRTRLTHSIEVAQLGRSIARALGLHEDLVEAVSLAHDLGHTPFGHAGQDALNDCMSEHGGFEHNLQSLRVVDQLEERYPAFDGLNLSFETREGVLKHCSRSNAEQLELAEPGGVGRRFMDRTQPSLEAQLCNLADAIAYNAHDIDDGVRSGLISIEQLLQVELFAHYHRQTLAEHPRLSEKPRRVLYETIRRMLSDQVYDVIDTTRQCVARSGVTTLAEARQAGPLVAFSTEMKARSTELKQFLFGQLYRHPQVMHTTGQAQQVVRELFAAYVAQPSEMSADFAASADLHRSVADYIAGMTDRFALREHERLTGRKLL","segs":[],"coils":[],"tmhmm2":{"tms":[],"topology":[["O",1,395]]}},{"pfam31":[{"name":"PilM_2","score":206.5,"bias":4.9,"c_evalue":3.1e-65,"i_evalue":5.2e-61,"hmm_from":1,"hmm_to":339,"hmm_cov":"[.","ali_from":25,"ali_to":366,"ali_cov":"..","env_from":25,"env_to":367,"env_cov":"..","acc":0.92}],"agfam2":[],"ecf1":[],"stp":{"version":null},"id":"gQ4or8OfROC26fcE1k50Mg","length":368,"sequence":"MGFGKTKKNTSNNASVATSGHSVIGVDISQNNIRMVQVSGRQLSQVQLEKYAILPLPQNVVLGHEINDYEQFVSILQQCYEKLKTNCKQANIALPTGSVTIEENLVFSKNNEEELSLQEFVEVTVSQIGDLDEMNYDWQILSEQGNDQNILMVAAKTEAVDKCSDLLDEIGITASNVDVDLFAIANAFIFADAKEGGEFAHERIAVFDVSDISLKALIMEGSRILYKQESNFGLEQLVQLIQRNYQVPDDEALAMIFGEAARPKDYKELITDSFNMQIAQEVQRTMQFFYATQSMDSGSDVKHIFISGSGCTPNSGVAEVIYSQTNIPTQQLNPILLATNKTKIEEEQLNKDASSLTTAFGLALRGLI","segs":[[182,193]],"coils":[],"tmhmm2":{"tms":[],"topology":[["O",1,368]]}},{"pfam31":[{"name":"PEP-utilizers_C","score":368.5,"bias":0.3,"c_evalue":3.4e-114,"i_evalue":1.9e-110,"hmm_from":2,"hmm_to":292,"hmm_cov":"..","ali_from":262,"ali_to":551,"ali_cov":"..","env_from":261,"env_to":553,"env_cov":"..","acc":0.98},{"name":"PEP-utilisers_N","score":100.9,"bias":0,"c_evalue":7.9e-33,"i_evalue":4.4e-29,"hmm_from":1,"hmm_to":116,"hmm_cov":"[]","ali_from":7,"ali_to":130,"ali_cov":"..","env_from":7,"env_to":130,"env_cov":"..","acc":0.95},{"name":"PEP-utilizers","score":73.1,"bias":0.1,"c_evalue":1.9e-24,"i_evalue":1e-20,"hmm_from":4,"hmm_to":73,"hmm_cov":".]","ali_from":165,"ali_to":236,"ali_cov":"..","env_from":162,"env_to":236,"env_cov":"..","acc":0.95}],"agfam2":[],"ecf1":[],"stp":{"version":null},"id":"gqPfa_QKRlrt96N8nc2zmg","length":582,"sequence":"MTSFSIHGVGVSSGIAIGHAHLLSNALLEVVHYQLPKHLIDDEVKRFSNAITTVKQDLAQIKGSLRKNAPAELAAFIGTHLLMLEDKSLSEVPKNIIRNEQCNAEWAIKLQMDDIVDQFEQIEDSYLRERKQDVIQVVERIIKVLLGHQAQLSTEQQNSALHQERKLILVAHDVSPADAIQFKQHQFAAFITDVGGATSHTAILARSLNIPSIVALQRARDLINDGELIIVDGDLGVVIVNPSKEILDEYKLKQEQWELEQQKLQRIKTTKALTIDGTAIELMANIELPEDVAAVKASGATGIGLYRTEFLFMNRHDMPNEEEQFEAYKSVAEAMKGAPVTIRTLDLGADKQMNADTVVNSPNPALGLRAIRLCLSEPQIFHTQLRALLRASHYGKIKILIPMLCMLSELRQTKVFLERAKASLRKENIPFDENVELGGMIEIPAAAINAEAFADELDFLSIGTNDLIQYTLAIDRTDDAVAHLYNPMHPSVLKLISMTIKAGAKQGKAVSVCGEMAGDAKLTKLLLGMGLRQFSMHPSHVLSIKQQVLHSQLSELSGQARKVLGLTDSDKIELVVNKINLN","segs":[[228,240],[251,265],[441,456]],"coils":[[247,267],[407,427]],"tmhmm2":{"tms":[],"topology":[["O",1,582]]}},{"pfam31":[{"name":"SKI","score":179.3,"bias":1.4,"c_evalue":1.8e-56,"i_evalue":5.1e-53,"hmm_from":1,"hmm_to":157,"hmm_cov":"[.","ali_from":13,"ali_to":168,"ali_cov":"..","env_from":13,"env_to":169,"env_cov":"..","acc":0.98},{"name":"AAA_33","score":29.3,"bias":0.1,"c_evalue":2.8e-10,"i_evalue":7.7e-7,"hmm_from":3,"hmm_to":135,"hmm_cov":"..","ali_from":8,"ali_to":136,"ali_cov":"..","env_from":7,"env_to":143,"env_cov":"..","acc":0.73}],"agfam2":[],"ecf1":[],"stp":{"version":null},"id":"-GQX7YMYnbwJduWt9uNQaw","length":170,"sequence":"MINMQNLILIGPMGSGKTTVGKQLAKRTRMDFVDSDHMIEERCGVSISTIFDIEGEDGFRKRETKMLSELCERNGIVLATGGGAVVSEENRILLRKGFVVYLKTSIETQLARTQKNQNRPLLENVDAETKLEELMEERGKLYEQEADLIVMSGERIVSKVVDEIIEALEK","segs":[],"coils":[[124,144]],"tmhmm2":{"tms":[],"topology":[["O",1,170]]}},{"pfam31":[{"name":"SKI","score":176.3,"bias":0,"c_evalue":5.3e-56,"i_evalue":4.5e-52,"hmm_from":1,"hmm_to":156,"hmm_cov":"[.","ali_from":12,"ali_to":167,"ali_cov":"..","env_from":12,"env_to":169,"env_cov":"..","acc":0.97}],"agfam2":[],"ecf1":[],"stp":{"version":null},"id":"GsmRkeg-iALtv-kN1NnPlg","length":171,"sequence":"MQSRTIYLIGPMGAGKSTIGRMLSRELNLPFLDTDQEVEDRCGADIPWIFDREGEDGFRQRETFVLESLQGAPAQVVATGGGIVMREKNRRLMIASGFVVFLQASVATQMQRTAKDKRRPLLQRPDREQVLADLYELREPLYREAADLVVCTDRGSPRQVIKEITEAVGMG","segs":[],"coils":[],"tmhmm2":{"tms":[],"topology":[["O",1,171]]}},{"pfam31":[{"name":"Pyr_redox_2","score":171.3,"bias":1.1,"c_evalue":7.5e-54,"i_evalue":2.5e-50,"hmm_from":2,"hmm_to":291,"hmm_cov":"..","ali_from":7,"ali_to":300,"ali_cov":"..","env_from":6,"env_to":301,"env_cov":"..","acc":0.89},{"name":"Pyr_redox","score":62.9,"bias":0.2,"c_evalue":8.8e-21,"i_evalue":2.9e-17,"hmm_from":2,"hmm_to":79,"hmm_cov":"..","ali_from":148,"ali_to":223,"ali_cov":"..","env_from":147,"env_to":229,"env_cov":"..","acc":0.9},{"name":"Pyr_redox_3","score":59,"bias":0,"c_evalue":1.2e-19,"i_evalue":4e-16,"hmm_from":101,"hmm_to":305,"hmm_cov":".]","ali_from":81,"ali_to":284,"ali_cov":"..","env_from":58,"env_to":284,"env_cov":"..","acc":0.79}],"agfam2":[],"ecf1":[],"stp":{"version":null},"id":"guZbkNoITDsmU3LegIjHGQ","length":316,"sequence":"MKQEHHKLIIVGSGPAGYSAAVYAARANLNPVIITGLEQGGQLMTTTEVENWPGDPGDLQGPELMARMLQHAEKFDTQVVFDFINEVDLENRPFTLKGDQATYTCDSLIIATGASAKYLGLASEEAFKGKGVSACATCDGFFYRDQPVAVVGGGNTAVEEALYLSNIASKVYLVHRRDSLRSEKILQDRLFEKAKNGNVELVWDHVVDEVVGDDRGVKGLRVKSVKDDSTLTLDVQGVFIAIGHSPNTQIFAGQLDMQHGYITVESGQQGNATQTSVEGVFAAGDVMDHIYRQAITSAGSGCMAALDAERYLDAQE","segs":[[11,27],[199,217]],"coils":[],"tmhmm2":{"tms":[],"topology":[["O",1,316]]}},{"pfam31":[{"name":"Pyr_redox_2","score":232.1,"bias":0.6,"c_evalue":2.7e-72,"i_evalue":7.4e-69,"hmm_from":1,"hmm_to":292,"hmm_cov":"[]","ali_from":6,"ali_to":318,"ali_cov":"..","env_from":6,"env_to":318,"env_cov":"..","acc":0.94},{"name":"Pyr_redox_dim","score":111.8,"bias":0.5,"c_evalue":6.3e-36,"i_evalue":1.8e-32,"hmm_from":1,"hmm_to":109,"hmm_cov":"[.","ali_from":339,"ali_to":449,"ali_cov":"..","env_from":339,"env_to":450,"env_cov":".]","acc":0.98},{"name":"Pyr_redox","score":74.7,"bias":0.5,"c_evalue":2.1e-24,"i_evalue":6e-21,"hmm_from":1,"hmm_to":76,"hmm_cov":"[.","ali_from":169,"ali_to":241,"ali_cov":"..","env_from":169,"env_to":247,"env_cov":"..","acc":0.96},{"name":"Pyr_redox_3","score":66.5,"bias":0,"c_evalue":7.7e-22,"i_evalue":2.1e-18,"hmm_from":115,"hmm_to":305,"hmm_cov":".]","ali_from":122,"ali_to":302,"ali_cov":"..","env_from":115,"env_to":302,"env_cov":"..","acc":0.91}],"agfam2":[],"ecf1":[],"stp":{"version":null},"id":"GVGOAWxcYY7974Q4T3wGkA","length":450,"sequence":"MSSKHYDLIAIGGGSGGLSAAERAATHGARCAVVEAGRIGGTCVNVGCVPKKVMWFAGSIAHTLRDAADYGFDVRSGGLDWGRLVAARERYIGNINTWYHGYLKDSGIDEIRGHARFLDSRTLEVEGERYSADHIVIAPGAVPRLPSIPGAELGITSDGFFALQAQPRKVAVVGAGYIAVELAGVLQALGSEVTLVIRREHVLDGFDALLRETLLEVMQDEGIQVVTNTTLTAVERSDDGLRLHCDHGTELAGFDSLIWAIGRDPATADLNLEAAGVETDANGFIPTDPFENTNVPGIYAVGDVTGRIALTPVAIAAARRLATRLFGGRPELRLDYENVPTVVFSHPPVGTVGLTEAQALERFGPQSVKCYQTSFTPMYAALTSHPSPTAMKLVTVGAQEKVVGVHIIGLGADEMLQGFAVALKMGATKADLDNTVALHPTSAEELVTMR","segs":[[8,21],[314,325]],"coils":[],"tmhmm2":{"tms":[],"topology":[["O",1,450]]}},{"pfam31":[{"name":"Band_7_1","score":247.5,"bias":0.2,"c_evalue":1.2e-77,"i_evalue":1e-73,"hmm_from":1,"hmm_to":210,"hmm_cov":"[.","ali_from":24,"ali_to":233,"ali_cov":"..","env_from":24,"env_to":234,"env_cov":"..","acc":0.99},{"name":"Band_7","score":60,"bias":0.1,"c_evalue":3.2e-20,"i_evalue":2.7e-16,"hmm_from":2,"hmm_to":165,"hmm_cov":"..","ali_from":41,"ali_to":234,"ali_cov":"..","env_from":40,"env_to":249,"env_cov":"..","acc":0.88}],"agfam2":[],"ecf1":[],"stp":{"version":null},"id":"gVp--9wwgESGJwBqBoNdrw","length":331,"sequence":"MFDFIRKQFIDVIQWESPSEETLVWRFPVADQEIQNGASLTVRDSQMAMFVNEGVTADVFGAGRYTLNTQTLPILTNLKNWDKFFQSPFKSDVYFFNTRQQIGKRWGTAQPVTVRDSDFGIVQLRSFGMYSYRIADPALFFKEIAGVVEAYTGEQLEAQLKNIAMTQLAAAFGTSGVPFLDMAANQVLLSQKMNELLKPEFAKLGLALENFTVESVTLPENIQAALDKRMSMNIIGDLNQYTSYQTAEAIPMAAQNEGGLAGMGAGMGVGVGVGQAMASAMAGAAQPQAVAPAAEDPQAKLQKLKALLDGGLIAQADYDAAKAEVLKQLIG","segs":[[258,308]],"coils":[],"tmhmm2":{"tms":[],"topology":[["O",1,331]]}},{"pfam31":[{"name":"PilO","score":177.2,"bias":0,"c_evalue":1.2e-56,"i_evalue":1.9e-52,"hmm_from":1,"hmm_to":146,"hmm_cov":"[]","ali_from":49,"ali_to":205,"ali_cov":"..","env_from":49,"env_to":205,"env_cov":"..","acc":0.96}],"agfam2":[],"ecf1":[],"stp":{"version":null},"id":"gVuM4bFKS6I0KnxH5RZhbg","length":230,"sequence":"MKLEDFNNIDIKNAGNLPMPVKAVLLAVVFVLLLALGYYFLLSPALETLDQEKAKEQQLRDVFLAKKSQAINLEAYRAQMVEIEKTFGALLRQLPDKSQIDGLLTDINQAGLSRGLEFELFKPGSETQAEFYAEMPIAIKVVGTYHDLGAFASDISRLSRIVTISNVAVVPQGSGKDSKPADAKAAGAGNMLVMEAVAKTYRYLDAEEIAAKQKALKAEKEAKAKSGKKG","segs":[[23,42],[206,229]],"coils":[],"tmhmm2":{"tms":[[21,43]],"topology":[["i",1,20],["M",21,43],["O",44,230]]}},{"pfam31":[{"name":"PilO","score":145.1,"bias":1.8,"c_evalue":1.8e-46,"i_evalue":1.5e-42,"hmm_from":4,"hmm_to":144,"hmm_cov":"..","ali_from":49,"ali_to":189,"ali_cov":"..","env_from":46,"env_to":191,"env_cov":"..","acc":0.98},{"name":"T2SSM_b","score":22.4,"bias":0.1,"c_evalue":9e-9,"i_evalue":0.000075,"hmm_from":18,"hmm_to":102,"hmm_cov":"..","ali_from":99,"ali_to":179,"ali_cov":"..","env_from":82,"env_to":187,"env_cov":"..","acc":0.88}],"agfam2":[],"ecf1":[],"stp":{"version":null},"id":"gWCncAGy1SoprrbnyhaF0g","length":211,"sequence":"MNLNEIDFKKLHLQNKPIQFLMALILAVVIVVLGYFGLFQAQWEEYQSTVAKEAELKSDYEKKSAQAANLDNLKKELVDIEASIEVLIKQLPTSEEIPTLIQELHQAAAKNGLTMNSVTPEAKVIEKPIERLPFAISVTGNYSNVAQFVRDVGSMSRIVTLSNINITKSEQNGEGSKLTFTATANTYKAMNLTDTASSASAASKPANNADE","segs":[[21,33],[196,203]],"coils":[[63,90]],"tmhmm2":{"tms":[[20,39]],"topology":[["o",1,19],["M",20,39],["i",40,211]]}},{"pfam31":[{"name":"MFS_1","score":161,"bias":42.1,"c_evalue":2e-51,"i_evalue":3.3e-47,"hmm_from":5,"hmm_to":349,"hmm_cov":"..","ali_from":20,"ali_to":357,"ali_cov":"..","env_from":12,"env_to":365,"env_cov":"..","acc":0.88}],"agfam2":[],"ecf1":[],"stp":{"version":null},"id":"-gWQV2lhYrGoGRVMXlNZ4g","length":400,"sequence":"MSDSSNRRFGVLALLLAALASMGPFSIDTFLPAMHEMGAALGASPIEMQQTLSVYLFCYAVMMLWHGAISDSVGRRAVILVSTLVFAVASVGCALAPNLGTLLLFRGMQGLCGGAGLVVGRAIIRDTFHGHDAQRMMSQVTMLFSLSPAIAPLIGGMLFGALGWRSIFVFLALLGVVIFAVCWRAMPETHPVAARTPFAWRQLLANYLEVGRKREFQLLALAVSCNFAGFFVYIPSAPVFVMQHLGLGHNDFLWMFGPIVSGIMFGAFLSGKLAGRRDTRTIVNIGYVLMFAATAANLLQAFLMTPSVPWAVLPLALYTTGMSMSAPSMTLTLMDQFPHLRGTVSSVQGFVQTMFSTLLAGVISPLVWGSVQSLALTMLVFLVAGFVLRSAYRRRIRRPV","segs":[[12,20]],"coils":[],"tmhmm2":{"tms":[[9,31],[51,70],[77,99],[103,120],[140,162],[167,186],[220,242],[252,269],[282,304],[366,388]],"topology":[["i",1,8],["M",9,31],["o",32,50],["M",51,70],["i",71,76],["M",77,99],["o",100,102],["M",103,120],["i",121,139],["M",140,162],["o",163,166],["M",167,186],["i",187,219],["M",220,242],["o",243,251],["M",252,269],["i",270,281],["M",282,304],["o",305,365],["M",366,388],["i",389,400]]}},{"pfam31":[{"name":"PilO","score":155.4,"bias":0.7,"c_evalue":6.2e-50,"i_evalue":1e-45,"hmm_from":1,"hmm_to":145,"hmm_cov":"[.","ali_from":88,"ali_to":233,"ali_cov":"..","env_from":88,"env_to":234,"env_cov":"..","acc":0.97}],"agfam2":[],"ecf1":[],"stp":{"version":null},"id":"GXm1nlO6YBf5WyTeeqZuzA","length":249,"sequence":"MFSKSKGDKAKTRTSPAKKGRTKSKKLAPKKKKESFNFKKFWAEVNSLNAQNYGSAPLAVKIFLLSVLFSVILLVAWLALLRPKLDEIKAAEAQQTTLLAEYQQKESKARHLDEYNRQVNQMKADFSELLNQLPKDTRVPELVDGINMVGSGSGIKFQDISVQPEVEQEFFIEQPIQIIGLGNYHQFGSFVSGIAALPRIITMHNFEVKNQQPSLDRMPELQLVLSTKTYRAKEVDLNAPANNQPTENK","segs":[[23,41],[62,75],[162,179]],"coils":[[88,132]],"tmhmm2":{"tms":[[58,80]],"topology":[["i",1,57],["M",58,80],["O",81,249]]}},{"pfam31":[{"name":"Peptidase_C92","score":121.7,"bias":0,"c_evalue":1.8e-39,"i_evalue":3e-35,"hmm_from":2,"hmm_to":166,"hmm_cov":"..","ali_from":73,"ali_to":248,"ali_cov":"..","env_from":72,"env_to":249,"env_cov":"..","acc":0.97}],"agfam2":[],"ecf1":[],"stp":{"version":null},"id":"G-XnWXuRoDGB7I4HGq5clQ","length":255,"sequence":"MWTRWAGSGSSGYVSRRRCRECCCCSRSRLGMGSGIPEASRRDSIPKQRLGIPQKNTMNRSLSMPVNINAIPLEPGDLIFTSIPYYLYRKVAAATGSKASHVGIVFPDAEGAWQVAESAVPCVQYSKLDRFLARSENGWFCVRRLKSGLTPAQVDALRQACDARLGKLYHLGFKYESSRQFCSKFVYDAYREATGIEVGTLESFSALLHRQPDTSLTFWRLWFFGLIPWSRLTITPASQMQSPVLGTIIESPTDE","segs":[[7,29]],"coils":[],"tmhmm2":{"tms":[],"topology":[["O",1,255]]}},{"pfam31":[{"name":"Aminotran_4","score":178.4,"bias":0,"c_evalue":1e-56,"i_evalue":1.7e-52,"hmm_from":1,"hmm_to":223,"hmm_cov":"[]","ali_from":38,"ali_to":269,"ali_cov":"..","env_from":38,"env_to":269,"env_cov":"..","acc":0.97}],"agfam2":[],"ecf1":[],"stp":{"version":null},"id":"GYEIFHaDgM6OylYLeKWWmQ","length":309,"sequence":"MAITMDDRDGKIWYNGEMVEWREAKTHVLTHTLHYGMGVFEGVRAYETPKGTAIFRLQDHTNRFFSSAKIVGIHLPFTKEAFNQAQLDVVKTNNLKSCYVRPMAFYGSAKLGVAPQQDDVNAIVAAWAWGAYLGEEGMRKGIRCKISSFTRHHPNVTMIKAKANGNYMNSIMANTEAKQGGFDEAILLDAAGYVTEGSGENIFIVKDGMLYTPALDVALDGITRKTVMMIAREMGVDVQEKRITRDELYIADEVFFTGTAAEVTPIREIDNRQIGIGERGEMTTEIQKRFFDIVEGRNADYEHWLTYVG","segs":[],"coils":[],"tmhmm2":{"tms":[],"topology":[["O",1,309]]}},{"pfam31":[{"name":"Transgly","score":216.7,"bias":0,"c_evalue":2.6e-68,"i_evalue":1.5e-64,"hmm_from":2,"hmm_to":177,"hmm_cov":"..","ali_from":59,"ali_to":233,"ali_cov":"..","env_from":58,"env_to":234,"env_cov":"..","acc":0.98},{"name":"PCB_OB","score":94.5,"bias":0.5,"c_evalue":1.1e-30,"i_evalue":6.1e-27,"hmm_from":1,"hmm_to":112,"hmm_cov":"[]","ali_from":320,"ali_to":425,"ali_cov":"..","env_from":320,"env_to":425,"env_cov":"..","acc":0.96},{"name":"Transpeptidase","score":88.1,"bias":0,"c_evalue":1e-28,"i_evalue":5.6e-25,"hmm_from":1,"hmm_to":250,"hmm_cov":"[.","ali_from":427,"ali_to":686,"ali_cov":"..","env_from":427,"env_to":711,"env_cov":"..","acc":0.9}],"agfam2":[],"ecf1":[],"stp":{"version":null},"id":"-gyg4P_wPFq-JE7HQQzkqQ","length":803,"sequence":"MKRLTKLLFSLLSALFALGLLGAVAAGGAYVYLAPKLPSTESLKDMQFQVPLRIFAADGSLIAEFGEKRRIPLSYAEIPEPMIQAVLAAEDDRFFHHPGVDYQGILRAAWHLLRTGEKGQGGSTITMQVARNFFLSREKTFLRKFNEILLALKIERELGKQEILELYLNKIYLGNRAYGVGAAAQVYYGRPLAELSLAEYAMIAGLPKAPSRYNPIADPERALTRRNYVLGRMRSLDFIEPDAYQAALATPNTARYHGQEVEADAPYLAEMIRTEMVARYGDAAYTDGYRVTTTIDSRLQNSANHALVSALLEYDRRHGWRGPEARTDPADPEAGLQRLRDTPVTGGQIPALVMGVEERSARVRLADGTDVEIPWEGLEWARAYRSDNATGPAPKRAGDVLAPGDLVRIRPTGEDQWALSQLPQVEGALVSLNPDTGAILSLVGGFDFNRSKFNRVTQAERQPGSNFKPFIYSAALEKGFTPASIINDAPVVYEDAGAEKLWRPENYSGRFFGPTRLREALYKSRNLVSIRLLREIGIEYAVDYVQRFGFRPDSLPRNLTLALGTGVLTPLELVGGYAVFANGGFRVEPHALARIENTRGEVLFEARPATVCRDCPEPGLPGALPLLPVGRTASGDEPPVVATRVLTPQNSWLITSLLQDVIKRGTGRRALELGRGDIGGKTGTTNDQLDAWFSGFNADVVTTCWVGFDQPRSLGNRETGGRAALPMWIQFMGEALKGRPEHVQPEPEGLVTVRIDPDTGLLARGDQPDAIFETFREDTVPQQTAVAPLGTGSGGGSAPERLF","segs":[[7,34],[177,189],[618,628]],"coils":[],"tmhmm2":{"tms":[[7,29]],"topology":[["i",1,6],["M",7,29],["O",30,803]]}},{"pfam31":[{"name":"Transgly","score":206.9,"bias":0,"c_evalue":2.7e-65,"i_evalue":1.5e-61,"hmm_from":2,"hmm_to":177,"hmm_cov":"..","ali_from":78,"ali_to":251,"ali_cov":"..","env_from":77,"env_to":252,"env_cov":"..","acc":0.98},{"name":"Transpeptidase","score":143.8,"bias":0,"c_evalue":1.1e-45,"i_evalue":5.9e-42,"hmm_from":2,"hmm_to":300,"hmm_cov":"..","ali_from":444,"ali_to":717,"ali_cov":"..","env_from":443,"env_to":723,"env_cov":"..","acc":0.85},{"name":"PCB_OB","score":57.7,"bias":0,"c_evalue":2.9e-19,"i_evalue":1.6e-15,"hmm_from":1,"hmm_to":112,"hmm_cov":"[]","ali_from":338,"ali_to":441,"ali_cov":"..","env_from":338,"env_to":441,"env_cov":"..","acc":0.98}],"agfam2":[],"ecf1":[],"stp":{"version":null},"id":"gyKFT8rgIUbFChThaTe0Zw","length":789,"sequence":"MTQRSHPQPAPDRPNPSPRRGGPGRLLTWLVGLAAAGALGLALVIGLGLAMAYPNLPDVTELADYRPKLPLRVYARGGELIGEFGEERRNLLPFEDIPAVMVNAVLAIEDARFFEHNGIDYRGMLRAALANLAEAKSQGASTITMQVARNVYLSSEKSYLRKIYEVLLTFKLEHLLTKEQILEIYMNQIFLGHRAYGFAAASQTYFGKPLKQVSVAEAAMLAGLPKAPSAYNPISNPKRARVRQLYIIDRMLENGFITAEQARAAKDEPLKLRQIDPDQFIHADYLTEMVRQSVFEQYGDEAYTRGLQVHTSVDAQAQRLAHKVVRQGVLDFERRQFYRGPERFIDLPADKTAREEAIDQALTALPDNGTLLTAVVLEATPRRVLLVRGDDTPFEVTGAGLEPVRSGLADNAPPHLKLRPGAVVRAVKGSAGWYITQTPEVETAFVALDPRTGEIRALVGGFDFNRNKFNRVTQSQRQPGSSFKPFIYSAALEKGITPATVVNDAPLFFSATVTGGKPWEPKNYDGKFEGPMTVRTALAKSKNMVSINILKAVGTTSAQEWVTRFGFEAEKHPPYLTMALGAGSVTPLQMASAYAVFANGGHYVPPMLITRITDQRGKVLMASPPHLPDESQRVIPERNAFIMSQLLQEITRSGTAARAQATLKRPDLYGKTGTTNDSIDAWFVGYHPTLSAAVWMGYDTPRNLGRQATGGALSLPVWVQFMGEALRNVPVQEPVAPAGVVFTQGEWFYEEYQPGSGVASLGMNAGSAEAGAPEAESQEKRNILDLFRN","segs":[[13,25],[30,52],[765,779]],"coils":[],"tmhmm2":{"tms":[[29,51]],"topology":[["i",1,28],["M",29,51],["O",52,789]]}},{"pfam31":[{"name":"MlaD","score":74.6,"bias":0.1,"c_evalue":3.1e-25,"i_evalue":5.2e-21,"hmm_from":2,"hmm_to":81,"hmm_cov":".]","ali_from":39,"ali_to":116,"ali_cov":"..","env_from":38,"env_to":116,"env_cov":"..","acc":0.98}],"agfam2":[],"ecf1":[],"stp":{"version":null},"id":"h35CI3Aemqc62J75fC6AMA","length":156,"sequence":"MQRTKIDVWVGLFVLIGAAAILFLALQAANLLNLSLEPTYRVTALFDNVGSLKPKAAVRSGGVVVGRVESIAFDDKTYQARVVLALESRYAFPKDSSFKILTSGLLGEQYVGIEPGGTDANLSDGDVITQTQSALVLENLIGQFLFNKAAEAGETK","segs":[[11,36],[58,68]],"coils":[],"tmhmm2":{"tms":[[9,31]],"topology":[["i",1,8],["M",9,31],["O",32,156]]}},{"pfam31":[{"name":"ABC_tran","score":109.4,"bias":0,"c_evalue":3.2e-35,"i_evalue":1.8e-31,"hmm_from":2,"hmm_to":137,"hmm_cov":".]","ali_from":21,"ali_to":172,"ali_cov":"..","env_from":20,"env_to":172,"env_cov":"..","acc":0.95},{"name":"BCA_ABC_TP_C","score":23.6,"bias":0,"c_evalue":5.9e-9,"i_evalue":0.000033,"hmm_from":2,"hmm_to":23,"hmm_cov":".]","ali_from":221,"ali_to":242,"ali_cov":"..","env_from":220,"env_to":242,"env_cov":"..","acc":0.97}],"agfam2":[],"ecf1":[],"stp":{"version":null},"id":"H5iQgfQos1uR6dOriQhkeQ","length":247,"sequence":"MNSHLQVQGLQKHYGARQVVRDVSIDVTSGEVVGLLGPNGAGKTTSFYMIVGLVPSDAGIIKLNDVDISNLPIHKRARLGLSYLPQEASVFRKLSVEDNIRAVLELQRDEQGNPLSKDAIDDRLNTLLGELQIEKIRENMALSLSGGERRRVEIARALATNPRFVLLDEPFAGVDPIAVIEIQRIVRFLKERNIGVLITDHNVRETLGICDRAYIINQGAVLASGHPDDIISNESVRRVYLGDHFRM","segs":[],"coils":[],"tmhmm2":{"tms":[],"topology":[["O",1,247]]}},{"pfam31":[{"name":"RNase_PH","score":92.7,"bias":0,"c_evalue":2.9e-30,"i_evalue":2.4e-26,"hmm_from":1,"hmm_to":129,"hmm_cov":"[.","ali_from":10,"ali_to":140,"ali_cov":"..","env_from":10,"env_to":141,"env_cov":"..","acc":0.93},{"name":"RNase_PH_C","score":40.3,"bias":0.2,"c_evalue":2.7e-14,"i_evalue":2.3e-10,"hmm_from":2,"hmm_to":67,"hmm_cov":".]","ali_from":160,"ali_to":226,"ali_cov":"..","env_from":159,"env_to":226,"env_cov":"..","acc":0.96}],"agfam2":[],"ecf1":[],"stp":{"version":null},"id":"ha0iu1dCYIC4Pi5_GOjN_A","length":240,"sequence":"MRPSGRDNDQLREVRITRNYTKHAEGSVLVEFGDTKVLCTASVERGVPRFLRGSGSGWVTAEYGMLPRSTGSRMGREAARGKQGGRTVEIQRLIGRSLRAVMDLDKLGENTITIDCDVIQADGGTRTASITGACVALKDAIDFLKKDKNGAMKGNPFKGMLGAVSVGIYKGQPVLDLDYAEDSKAETDMNVIMTEAGGFVEVQGTAEGETFTQDELNAMLALASKGIKEIVEIQKAALQS","segs":[],"coils":[],"tmhmm2":{"tms":[],"topology":[["O",1,240]]}},{"pfam31":[{"name":"SKI","score":181.3,"bias":0,"c_evalue":7.4e-58,"i_evalue":1.2e-53,"hmm_from":1,"hmm_to":157,"hmm_cov":"[.","ali_from":1,"ali_to":157,"ali_cov":"[.","env_from":1,"env_to":158,"env_cov":"[.","acc":0.97}],"agfam2":[],"ecf1":[],"stp":{"version":null},"id":"HA8GmJSvkZlFYxY_LjVmTw","length":167,"sequence":"MGSGKSTIGRLLSNELGQEFIDSDKAIEDRAGADIPWIFDVEGEAGFRNREQAVIDQITQLSPIVLATGGGAVLRPENRHHLQSRGFVVYLQTSVDQQLERTARDRNRPLLQNDDPRGVLDKLMAERDPLYRECCDLIVKTDRRHPRSVVSEILRHLNKQRALTQPV","segs":[],"coils":[],"tmhmm2":{"tms":[],"topology":[["O",1,167]]}},{"pfam31":[{"name":"PilP","score":112.4,"bias":0,"c_evalue":9.3e-37,"i_evalue":1.6e-32,"hmm_from":1,"hmm_to":146,"hmm_cov":"[.","ali_from":31,"ali_to":184,"ali_cov":"..","env_from":31,"env_to":185,"env_cov":"..","acc":0.91}],"agfam2":[],"ecf1":[],"stp":{"version":null},"id":"haHYbFhGf90t9yXN_-BXqg","length":188,"sequence":"MNKPLSVLQHSLWLIAVLLLLSACAKTDLQDLEAFVAEKKAEKNIALPNLPEFPPEPVVLYTGKDHPDPFKSFEKSKIKRSSDLSLLGDEDEKPECRPPVRHNQLRPLEKFPLDALVLVGSYQEEGEIWGLVLDPGQKLHQVQVNEMIGENFGKIIDISATSLEIIELIEDNNGCFEEQQRTLKVKRK","segs":[[12,21]],"coils":[],"tmhmm2":{"tms":[],"topology":[["O",1,188]]}},{"pfam31":[{"name":"PilM_2","score":490.3,"bias":2,"c_evalue":4.3e-151,"i_evalue":2.4e-147,"hmm_from":1,"hmm_to":340,"hmm_cov":"[]","ali_from":14,"ali_to":353,"ali_cov":"..","env_from":14,"env_to":353,"env_cov":"..","acc":1},{"name":"FtsA","score":44,"bias":0,"c_evalue":4e-15,"i_evalue":2.2e-11,"hmm_from":1,"hmm_to":87,"hmm_cov":"[.","ali_from":196,"ali_to":319,"ali_cov":"..","env_from":196,"env_to":345,"env_cov":"..","acc":0.83}],"agfam2":[],"ecf1":[],"stp":{"version":null},"id":"hbQ5b5lN5844wbJYOvC7nQ","length":354,"sequence":"MPPLFRKKSQPLLGIDISSTAVKLIELSSSGSRYRVESYAVEPLPPNSVVEKNITDVQAVGEAVSRVVKRSGTRVKNCAVAVAGSAVITKVIQMTASLSEEEMESQIEVEADQYIPYPLEEVSLDFEVLGSSAKNPDTVDVLLAASRSENVEMRVDAVAMGGLASKVVDVEAYAMERAFRLIAEQMPDRGLDKTVAVVDVGATMTTLSVLHDQKIIYTREQIFGGKQLTEEIQRRYGLSFEEAGLAKKQGGLPDDYVPEVLEPFKEAMAQQVSRSLQFFFSSSQYNDVDYIVLAGGSASIEGIANLIQDKLGTPSMNANPFADMTLSSRVNAQALRNDAPALMIACGLAMRSFD","segs":[[97,110],[270,284]],"coils":[],"tmhmm2":{"tms":[],"topology":[["O",1,354]]}},{"pfam31":[{"name":"PilO","score":165.1,"bias":1.2,"c_evalue":6.2e-53,"i_evalue":1e-48,"hmm_from":1,"hmm_to":145,"hmm_cov":"[.","ali_from":49,"ali_to":192,"ali_cov":"..","env_from":49,"env_to":193,"env_cov":"..","acc":0.98}],"agfam2":[],"ecf1":[],"stp":{"version":null},"id":"H_bRvS8NoE-Ogc-YXbtqIA","length":202,"sequence":"MTLDEVRNLDFKDMPNWPLPGQLAALCLLVLLVLGAAYLAVFSSVQDEIEQARLQEEQLRQTFVDKKRQASNLVALENQLKQIEVSFGTLLKQLPTKSEMDSLLTEINQAGIGRGLQFELFRPAGEVKTDQMAELPIQIRLTGTYNELAAFVTDVSQLSRIVTISDISLTPVGDAKSSRLVMMATAKTYRALEAEEKLSAPK","segs":[[23,41],[48,61]],"coils":[[42,86]],"tmhmm2":{"tms":[[20,42]],"topology":[["o",1,19],["M",20,42],["i",43,202]]}},{"pfam31":[{"name":"malic","score":90.8,"bias":0.1,"c_evalue":9.6e-30,"i_evalue":8e-26,"hmm_from":3,"hmm_to":181,"hmm_cov":"..","ali_from":20,"ali_to":150,"ali_cov":"..","env_from":18,"env_to":151,"env_cov":"..","acc":0.97},{"name":"Malic_M","score":71.6,"bias":0.2,"c_evalue":6.8e-24,"i_evalue":5.7e-20,"hmm_from":3,"hmm_to":226,"hmm_cov":"..","ali_from":165,"ali_to":355,"ali_cov":"..","env_from":163,"env_to":363,"env_cov":"..","acc":0.87}],"agfam2":[],"ecf1":[],"stp":{"version":null},"id":"hCWiekphZ7D7ssIjcWeuRw","length":416,"sequence":"MAEDLKQAALDYHANPKPGKIAIQVTKPTANQRDLALAYSPGVAEPVRAIMANPADAYRYTAKGNLVGVISDGTAVLGLGNAGPLASKPVMEGKGVLFKRFADIDVFDIEVDAKEPEAFIDTVARIAPTFGGINLEDIAAPHCFEIERKLSERLDIPVFHDDQHGTAIIIAVGLLNALELQGKALDEARIVTVGAGAAGIAGMRLLVDLGVPRENILLLDSKGVIHSGRQDLNAYKAEFAAATDRRTLEDAIAGADVFIGLSKPDLLSPEMLRSMADRPVVFALANPDPEIRPELAHSVRGDLIMATGRSDYPNQVNNVLGFPYIFRGALDVRATTINEAMKIAC
[truncated: 15,567,351 more chars]
